# Supplementary material for: Foxa2 and Pet1 Direct and Indirect Synergy Drive Serotonergic Neuronal Differentiation
Source: Front Neurosci. 2022 Jun 20;16:903881. doi: 10.3389/fnins.2022.903881 (PMC9254625; doi:10.3389/fnins.2022.903881)
Supplement: Supplementary Table 1 — Raw scoring data for Figure 1. [file Table_1.XLSX]

## Sheet: Hoja1
Figure 1D
% V5/DAPI (2 days)
	A	AL	ALP	ALF	ALFiP	ALFP
Average	90.1667	90.75	81.6667	79.7143	69	67.3333
Desvest	5.38207	4.11299	6.02218	6.1837	7.02377	2.88675
n	6	4	6	7	4	3
s.e.m.	2.19722	2.05649	2.45855	2.33722	3.51188	1.66667
Figure 1E
% Tuj1/DAPI (2 days)
	A	AL	ALP	ALF	ALFP	ALFiP
Average	90.3333	90	84.5	82.1429	65.6667	66.5
Desvest	4.16333	5.50757	5.85947	10.2144	3.21455	7
n	6	4	6	7	3	4
s.e.m.	1.69967	2.75379	2.39212	3.86067	1.85592	3.5
Figure 1F
% Tuj1/DAPI (9 days)
	A	AL	ALP	ALF	ALFP	ALFiP
Average	95.7143	95.2857	82.5	75.8571	90.3333	72.6
Desvest	1.5	2.82843	6.69328	18.246	3.21455	6.9857
n	7	7	8	7	3	8
s.e.m.	0.566947	1.06904	2.36643	6.89634	1.85592	2.46982
% 5HT/DAPI (9 days)
	A	AL	ALP	ALF	ALFP	ALFiP
Average	0.285714	0.571429	5.25	15.4286	25.6667	37.6
Desvest	0.5	1.1547	1.09545	5	1.52753	6.54217
n	7	7	8	7	3	8
s.e.m.	0.288675	0.666667	0.632456	2.88675	0.881917	3.77712
% TPH/DAPI (9 days)	A	AL	ALP	ALF	ALFP
Average	6	5.33333	13	15	44
Desvest	3.4641	2.3094	3.4641	0	1.73205
n	3	3	3	3	3
s.e.m.	2	1.33333	2	0	1
% TH/DAPI (9 days)
	A	AL	ALP	ALF	ALFP	ALFiP
Average	1.75	1.2	0	0.5	0	0
desvest	0.957427	0.447214	0	0.57735	0	0
n	7	8	4	4	3	3
s.e.m.	0.361873	0.158114	0	0.288675	0	0
Synergy
% TPH	ALP+ALF	ALPF
Exp1	24	46
Exp2	30	43
Exp3	30	43
% 5HT	ALP+ALF	ALPF
Exp1	17	24
Exp2	20	26
Exp3	22	27
48h %TUJ1/V5	A	AL	ALP	ALF	iALFP	iALFiP
Mean	99.1282	99.3279	99.1402	97.9037	97.5091	96.7917
sd	1.2056	0.990417	1.1239	1.72061	0.909187	2.64776
