# Supplementary material for: Foxa2 and Pet1 Direct and Indirect Synergy Drive Serotonergic Neuronal Differentiation
Source: Front Neurosci. 2022 Jun 20;16:903881. doi: 10.3389/fnins.2022.903881 (PMC9254625; doi:10.3389/fnins.2022.903881)
Supplement: Supplementary Table 2 — Genes names for clusters in Figure 2. [file Table_2.XLSX]

## Sheet: Day 2 clusters
Cluster 1	Cluster 2	Cluster 3	Cluster 4	Cluster 5	Cluster 6
Adhfe1	Oprk1	Gm7369	Rp1	Gm37323	Gm37277
Sgk3	Gm24276	Gm6085	Gm37567	Gm7449	Rgs20
Gm15603	Gm10075	Gm26983	Sulf1	Gm7470	Gm19026
Prex2	Pth2r	Gm36964	Col19a1	Gm17767	Pcmtd1
Gm2383	Gm28901	Gm6152	Cfc1	Gm8812	Gm6161
Prdm14	Gm15388	Gm7445	Il1r1	Fev	Vcpip1
Gm5523	Ren1	Gm6187	Gm38070	Sgpp2	Cspp1
Terf1	Gm6397	Gm6195	Il18rap	B230216N24Rik	Arfgef1
Rpl7	Gm5561	Gm7593	Slc9a2	Gm20281	Slco5a1
Eloc	St8sia6	Msc	Gm5527	Serpinb2	Ncoa2
Tmem70	Gm13368	Gm6060	Gm20342	Serpinb8	Rdh10
Gm5828	Gm13586	Gm5696	Cps1	Cntnap5a	Rbm6-ps1
Crispld1	Gm13577	Gm9443	Gm23472	Adora1	Rims1
Gm15795	Gm28230	Gm15702	C530043A13Rik	Gm37534	Smap1
Gm5525	Gm13740	Gm4785	Ctdsp1	Brinp3	Col9a1
Gm6473	Gm10801	Gm5266	Cfap65	Rgs8	Gm10222
4931428L18Rik	Gm10800	Gm8009	Kcnj13	Rgs16	Zfp451
Bag2	Gm13921	Rpl12-ps1	Asb18	Gm8850	Dst
Gm15455	Ccm2l	Gm29610	Per2	Brinp2	Gm37233
Gm26788	Gm11449	Gm19587	Gm26509	Nhlh1	Gm38336
Hs6st1	Gm14398	Gm16102	En1	Gm37168	Ankrd23
Gm6428	Gm15467	Gm5268	Fmod	Kcnh1	Mgat4a
Cox5b	Gm8860	Gm7063	Fmo2	Prkcq	Eif5b
Lipt1	Gm37164	Gm5269	Lmx1a	Gm37891	Gm37309
Rev1	Gm43471	Rpl23a-ps1	Rgs5	Gad2	Rnf149
Gm3617	Gm38030	Gm8419	Atp1a2	Gm13373	Tpp2
Gm8210	Gm24830	Rps27a-ps1	Gm17275	Scn9a	Ercc5
Gm5526	Gm26232	Gm29138	Ccdc121	Dlx1	Col3a1
Gm3852	Rnu1b6	Gm5254	Lpgat1	Dlx2	Slc40a1
Gm8337	Slc16a4	Gm11581	Itih2	Ppp1r1c	Slc39a10
Gm8357	Pitx2	Rps27-ps1	Gm13351	Zfp804a	Gm28151
Nabp1	Gbp2	Rpl31-ps24	Nxph2	Mir7000	Gm28527
Stat4	9430025C20Rik	Gm8550	Sardh	Gm44840	Gls
Gm3940	Gm37900	Gm28926	Spaca9	G630016G05Rik	Nab1
Gm28551	Gm21541	Gm28925	Phyhd1	Gm13997	Nemp2
Stk17b	Gm13304	Gm28923	Prrx2	Epb42	Hibch
Mars2	Gm12447	Gm6947	Crb2	Gm14027	Gm28778
Tyw5	Gm12508	Gm5256	Olfml2a	Sstr4	Hecw2
Orc2	Gm12537	Wnt10a	Grb14	Thbd	Ccdc150
Casp8	Gm11249	Gm28071	Slc38a11	Gm14126	Gtf3c3
Fzd7	Gm12671	Gm6189	Sp5	AA387200	Sf3b1
Nop58	Tie1	Gm7516	Gad1os	1700003F12Rik	Mob4
Gm11578	Col8a2	Ecel1	Erich2os	Ggt7	Spats2l
Ndufs1	Zfp990	Gm17181	Hoxd8	Vstm2l	Kctd18
Gm11605	Gm26624	Gm7776	Fkbp7	Gm14204	Bzw1
Rpl10a-ps1	Zfp979	Gm5264	Itga4	Gm14343	Clk1
Gm7329	Gm8991	Gm37789	Aplnr	Bhlhe23	Fam126b
Rpe	Gm8041	Gm20302	Gm29340	Gm15496	Als2cr12
Gm15793	Gbp8	Gm22426	Sqor	Gm42694	Bmpr2
Gm8885	Gbp4	Gm15390	Slc24a5	Gm43205	Carf
Mreg	Gm10359	Gm5702	Cpxm1	Gm2136	Nbeal1
Cyp27a1	Gm42986	Gm6028	Ism1	Nbea	Abi2
Wnt6	Caln1	Gm6717	Gm11686	Gm3788	Ino80d
Cdk5r2	Zan	Gm7200	Nkx2-2	Gm37361	Zdbf2
Abcb6	2210417A02Rik	Gm8392	Bcas1os1	Gm42463	Klf7
Gm5830	Gm20559	Cntn2	Smad9	Tspan2os	Creb1
Ap1s3	Samd9l	Lmod1	Sertm1	Mybphl	Akr1cl
Sphkap	Gm26220	Tnni1	Tm4sf1	Fndc7	Pikfyve
Rpl19-ps1	Halr1	Pkp1	Gm5540	Gm18163	Unc80
Ncl	Hoxaas2	Gm8762	Efna1	Gpr88	Gm24497
Gm6136	Ndnf	Gm7266	Rab13	Plppr4	Gm25939
Sh3bp4	Timp4	Gm4034	Slc39a1	Gm32444	Ihh
Gm5259	Gm10420	Gm8941	BC028528	Fnbp1l	Atg9a
Hes6	Gm32536	Gm4953	Car14	Col25a1	Epha4
Ppp1r7	Gm44519	Gm6177	Gm26689	Gm43858	Acsl3
Gal3st2	Gm6887	Gm5265	Notch2	B230334C09Rik	Gm6159
Gm15427	Gm44997	Gm16585	Ngf	Gm30731	Cul3
Gm29462	Gm7336	Gm6606	Arhgap29	Cnr1	Gm37902
Gm6651	Gm45080	Gm37239	Abca4	Gm12379	Mff
Tfcp2l1	Kctd14	Gm2272	Tifa	Fam219aos	Slc16a14
Inhbb	Gm44914	Gm2367	Cfi	Gm23257	C130026I21Rik
C1ql2	Calca	Lamb3	Sgms2	Igfbpl1	Gm16026
Gm8451	Gpr26	Gm19777	Dkk2	Gm12470	Gm16092
Rab3gap1	Olfr539	Gm13194	Adh1	Brinp1	Gm17017
Gm38248	Ifitm1	Gm13216	Bmpr1b	Cntln	Cab39
Rpl28-ps1	Gm3160	Gm13384	Gm43445	Dnajc6	Gm18180
Dars	Defa23	Gm13321	Cryz	Prkaa2	Gm37914
Slc45a3	Defa35	Gm13268	Gm11787	Cdcp2	Nppc
Mfsd4a	Defa30	Gm13333	Lyn	Ttc39aos1	Gm37447
Nuak2	Defa31	Sh3d2c-ps1	Car8	Gm17114	Dnajb3
Btg2	Defa3	Gm13418	Slc31a2	Gm12892	Lrrfip1
Gm8618	Defa17	Gm13397	Gm12960	Csmd2	Gpc1
Gm15454	Defa24	Fibcd1	Slc5a9	Tinagl1	Sept2
Csrp1	Gm45855	Gm13537	Foxd2	Nppb	Gal3st2b
Gm28883	Gm10719	Gm13445	Foxd2os	Gm43718	Ppip5k2
Cacna1s	Gm10717	Gm13437	Lurap1	Gm43490	Tdpx-ps1
Cdc73	Gm10709	Gm13588	Gm12857	Gnat3	Pign
Uchl5	Gm24455	Gm13504	Col9a2	Lhfpl3	Relch
Ncf2	Gm10653	Gm13508	Ptpru	1500035N22Rik	Vps4b
Dhx9	Lipc	Gm13488	Tmem200b	6030400A10Rik	Cdh7
Acbd6	Gm17828	Gm13503	Gm26615	Slc34a2	Ptpn4
Axdnd1	Gm17324	Gm13531	Grrp1	Gm43268	Ccdc93
Gm2000	Gm8520	Gm13532	Gm572	Nwd2	Lypd1
Cryzl2	Gm17040	Gm13567	Cort	C030018K13Rik	Ccnt2
Cacybp	Rps2-ps11	Gm13600	Mxra8	Gm42648	R3hdm1
Gm22489	Gm5921	Gm13612	Gm43391	Zar1	Ubxn4
Gm25789	Gm48385	Gm13669	Gm21847	Gm15847	Cd55b
Prrc2c	Gm26581	Mybpc3	Speer4cos	Gsx2	Gm15675
Adcy10	Gm10825	Gm13812	Sema3c	Gm7271	Cd55
Rxrg	Neurog3	Gm13810	Shh	2900064F13Rik	Gm29427
Igsf8	Ccdc38	Pin1rt1	Mnx1	Gm43789	Pfkfb2
Igsf9	Rassf9	Gm13935	Ldb2	Slc10a6	Yod1
Tagln2	Gm46203	Gm14016	Cckar	Btbd8	Gm29103
Aim2	Ikzf1	Pak6	0610040J01Rik	Gm42669	Elk4
Gm38158	Gm12070	Gm13998	Gm3716	Gm9936	Mdm4
Gm8010	Gm12091	Gm14004	Txk	Gm43797	Zc3h11a
Gm37486	Olfr1388	Gm14245	Hopx	Mir8116	Gm38394
Ahctf1	Gm12322	Gm14008	Tmprss11d	Tmem130	Zbed6
Nvl	1700016P03Rik	Rpl23a-ps4	Adamts3	Dlx6os1	Mir6903
Gm8146	Rnu3b1	Gm14098	Art3	Dlx5	Gm29376
Taf1a	Rnu3b3	Gm14094	1700010H22Rik	Gm43844	Nav1
Eprs	Rnu3b4	Gm14472	Hpse	Gm43843	Gm38399
Slc30a10	Rnu3b2	Gm14227	Gm43302	Lmod2	Tnnt2
Gm37254	Gm27326	Gm14238	Gbp10	Gm42548	Kif21b
Atf3	Gm11639	Gm14240	Gbp6	Cpa4	Gm4258
Nenf	Scn4a	Slc32a1	Fgfrl1	Plxna4	Nek7
Ppp2r5a	Abca9	Gm11450	Trpv4	Olfr440-ps1	Dennd1b
Gm37103	Gm48088	Gm14267	Ccdc60	Evx1	Zbtb41
A130010J15Rik	Gm7252	Gm11473	Lhx5	Gm44008	Kcnt2
Rpp38	Dgkb	Gm14237	Hcar1	Adcyap1r1	Rgs13
Acbd7	Gm22513	Rpl30-ps5	Rflna	Gm44210	Ptgs2
Gm13192	Gm38103	Gm14439	Gng11	Gm38708	Odr4
Ccdc3	Nkx2-9	Gm14407	Pon3	Gm44065	Tpr
Dhtkd1	Gm5786	Birc7	Pon2	Gm15576	Ivns1abp
Atp5c1	Batf	Srms	Cav1	Cntn6	Swt1
Pfkfb3	Gm10095	Gm8823	Wnt16	Gm44237	Gm37893
Cubn	Gm48153	Gm37421	Tspan33	Olfr1349	Rnf2
Trdmt1	Gm8482	Gm8955	Try4	Zim1	Edem3
Gm13332	Gm7143	Gm7558	Try5	Vmn2r29	Nmnat2
Etl4	Gm47201	Gm37098	Gm8848	Gm45150	Lhx4
Tor4a	Rpl29-ps2	Ube2l3-ps1	H1fx	Luzp2	Cep350
Uap1l1	Gm47882	Gm12582	Fbln2	Gm6567	Ralgps2
Fbxw5	Hist1h2bl	Gm12565	Adamts9	Agbl1	Rasal2
Tmem141	Hist1h2bf	Gm2965	Gm44220	Ap3b2	Cop1
Bmyc	Serpinb9f	Gm6069	Gm6227	Phox2a	Rabgap1l
Gm13542	Gm11397	Gm29739	Ltbr	Hbb-bh1	Rc3h1
Tmem250-ps	Gm6344	Rpl23a-ps5	Emp1	Lmo1	Zbtb37
Card9	Gm46415	Gm38261	Gipr	Gm45151	Fasl
Notch1	Gm6311	Gm37692	Bcl3	Aqp8	Suco
Snora43	Gm4938	Gm38247	Tgfb1	Gsg1l	Gm27616
Snora17	Itga1	Gm38098	Tsks	Gm16044	Gorab
Fam163b	Gm21738	4933417G07Rik	Abcc8	Tnni2	Blzf1
Cfap77	Atp12a	Gm5276	Snord64	Sgcz	Atp1b1
Gm13394	Rps2-ps5	Gm18867	Gm36696	Gm45457	Hsd17b7
Ttf1	Rps2-ps6	Gm2756	Rab38	Gm10654	Ddr2
Setx	Ccdc152	Gm18382	Cckbr	Gm45694	Uhmk1
Cercam	Gm6576	Gm34379	Rassf10	Gm27168	Gm20045
Gm28038	Gm49278	Gm5847	Hsd3b7	Cdh8	Pigm
Sh3glb2	Enpp2	Rpl32-ps	Plpp4	Fat3	Cfap45
Ier5l	Has2	Gm6098	Gm33027	Gm19178	Gm2710
Fam78a	Gm10240	Gm8643	Nkx6-2	AW551984	Crp
Ptges2	Gm49459	Gm6525	Tcim	Bsx	Gm38053
Gm13413	Ly6c1	Gm37288	Gm19410	Nxpe1-ps	Efcab2
Ak1	Ly6c2	Gm19739	Zdhhc2	Gm47887	Cdc42bpa
Gm38299	Gm5218	Mif-ps3	Helt	Cilp	Psen2
Gm13404	Lrrk2	Gm38040	Slc27a1	Aqp9	Acbd3
Gm13436	Gm7638	Gm22752	Olfr372	D430036J16Rik	H3f3a
Wdr38	AC083895.1	Gm5278	Hhip	Gm42433	Wdr26
Gm13464	Kng1	Rpl21-ps11	Hp	Arpp21	Cnih3
Gm13509	Hmgb1-ps6	Cd2	Foxf1	Vip	Tlr5
Lypd6b	Sidt1	Gm19202	Gm26870	4930598N05Rik	Brox
Rif1	Rps2	Gm9273	Casp4	Gm48893	Aida
Gm13502	Gm8225	Gm43584	Epor	Hs3st5	Mia3
Cd302	Gm8815	Gm4525	Tnfaip8l3	Nr2e1	Dusp10
Gm13573	Gm20545	Gm9504	Gm47240	Vgll2	1700056E22Rik
Gm13578	Arhgef33	Gm12497	B230323A14Rik	Gm47580	A430105J06Rik
Ttc21b	Map3k8	Gm9314	Mlip	Fabp7	Kcnk2
Scn1a	4930426D05Rik	Gm5548	Gm26882	Hkdc1	Cenpf
Gm13624	Rpl29-ps5	Gm17775	1190002N15Rik	Gm30400	Flvcr1
Mettl5	Gm17669	Gm29736	Trf	Atcay	Sertad4
Gm16510	n-R5-8s1	Gm19243	Iqcf5	Mybpc1	Syt14
Gorasp2	Gm6133	Gm9364	Gm19721	Slc17a8	Gm37691
Gm13642	Gm5518	Gm9369	Slc38a3	Gm27999	Cr1l
Map3k20	Gm14504	Gm15400	Gm20661	Gm27608	Dclre1c
Ak3l2-ps	Xlr	Gm16238	Cdhr4	Eea1	Upf2
Gm13668	Gm14676	Enpep	Col7a1	Nts	Gm13217
Rps6-ps4	Gm14760	Gm43524	Cmtm8	Ptprr	Kin
Plekha3	Gm14816	Gm9403	Tgfbr2	Gm35696	Ankrd16
Zfp385b	Xist	Gm49316	Ccdc170	Fam19a2	Itga8
Dusp19	Gm9166	Gm5281	Il20ra	Ccdc88a	Mindy3
Selenoh	Pof1b	Gm9409	Slc35d3	Eml6	Stam
Serping1	Hmgb1-ps2	Gm6057	Samd3	Il9r	Gm37499
Rtn4rl2	Rpl21-ps15	Gm6059	Smpdl3a	Tlx3	Cacnb2
Slc43a3	Ptchd1	Gm5857	Madcam1	Cyfip2	Arl5b
Nlk-ps1	Glra2	Gm9419	Elk3	Acsl6	Plxdc2
Gm13744	Gm8832	Gm6510	Lum	Glra1	Pip4k2a
Mtch2		Gm5983	Hmga2	Hand1	Arhgap21
Ptpmt1		Gm6520	Wif1	Olfr329-ps	Thnsl1
Psmc3		Gm43655	Lrig3	Btnl10	Gm13378
Mdk		Gm11810	Gli1	Wnt3a	Abi1
Cry2		Gm11809	Cd63	Gm12276	Acbd5
Slc35c1		Gm12920	Pkd1l1	Car10	Yme1l1
Chst1		Gm11838	Ddc	Dlx3	Spopl
Trp53i11		Gm11875	Kcnmb1	Ngfr	Hnmt
Alkbh3		Gm11895	Slit3	Krt26	Gm37139
B230118H07Rik		Gm11907	Anxa6	Kcnh4	Rnf208
Prr5l		Gm11913	Hmgb1-ps3	Sost	Ajm1
Qser1		Gm11927	Shisa6	Kif19a	Kcnt1
Eif3m		Gm12362	Slc25a35	Mxra7	Ccdc187
Fmn1		Gm12380	Kcnab3	AC159282.1	0610009E02Rik
Gm21596		Gm12389	Dnah2	Gm48898	Slc25a25
Actc1		Gm12492	Asgr1	Tubb2a-ps2	Pip5kl1
Dph6		Gm12504	P2rx1	B430203G13Rik	Garnl3
Spred1		Rbpj-ps1	Serpinf2	Kidins220	Pbx3
Rasgrp1		Gm12452	Tmem98	Myt1l	Rbm18
Chst14		Gm12459	5530401A14Rik	Gm17821	Pdcl
Vps18		Gm12466	Ccl9	Ccdc175	Zbtb26
Tyro3		Gm12482	Cacna1g	Rgs6	Strbp
Gm28042		Rps15a-ps8	Skap1	Dio2	Gpr21
Eif3j1		Gm12513	Erbb2	Gm47370	Lhx2
Shc4		Gm12527	Krtap17-1	Eml5	Scai
Slc27a2		Tcp1-ps1	Wnk4	Dlk1	Lrp1b
Mertk		Gm11258	Cntd1	Rtl1	Acvr2a
Sirpa		Gm12912	Fzd2	Gm23600	Orc4
Gm23650		Gm11413	2810433D01Rik	Tmem179	Rnd3
Gm14044		Gm27046	C1ql1	Chrm3	Arl5a
Gm14036		Gm12421	2410004I01Rik	Gm48027	Fmnl2
Rps19-ps7		Gm12420	Milr1	Gm30893	Prpf40a
Calr-ps		Tgif2-ps1	Gm11716	C530050E15Rik	Kcnj3
Snrpb2		Gm12643	Abca6	Prl3d3	March7
Snx5		Gm12653	Rab37	Prl7d1	Rbms1
Gm14131		Gm12642	Evpl	A530084C06Rik	Slc4a10
Acss1		Gm12852	Socs3	Serpinb9c	Stk39
Abhd12		Gm12700	Npb	Serpinb9d	Cers6
Gm14150		Gm12726	Metrnl	Serpinb9e	Ppig
Fkbp1a		Gm12728	Pomc	4930447K03Rik	Ccdc173
Rspo4		Gm12833	Kcns3	Gm47065	Phospho2
Fam110a		Gm12882	Gm48667	Gm36500	Klhl23
Csnk2a1		Gm12901	Pik3cg	Gm30177	Ssb
Sox12		Gm12900	Twist1	Gm26688	Ubr3
Zcchc3		Gm12936	Arl4a	Stmnd1	Sp9
6820408C15Rik		Gm12943	Foxa1	Diras2	Cir1
Gm14497		Gjb3	Npc2	Gm48550	Wipf1
Necab3		CK137956	Gm48151	Gm24195	Lnpk
Zfp341		Gm12967	Dnah11	Ctsj	Hnrnpa3
Gdf5		Gm12983	Macc1	Gm7969	Sestd1
Phf20		Stpg1	Akr1c14	Gm48419	Cwc22
Scand1		Htr6	Dcdc2a	Gm48423	Dnajc10
Epb41l1		Ccnd3-ps	Serpinb9	Tppp	Nckap1
Myl9		Padi6	Drd1	A230107N01Rik	Itgav
Gm14231		Gm13042	Gm45623	Gm5666	Gm13698
Gm14276		Gm13118	Ctla2b	Otp	Gm13693
Rpn2		Gm13204	Mir27b	5330416C01Rik	Gm13695
Ghrh		Gm9506	Mir24-1	Map1b	Gm13696
Gm14176		Gm13132	Nkd2	Gm32090	Gm13694
Gm5270		Gm15733	Foxd1	Hspb3	Gm13697
L3mbtl1		Gm10482	Naip2	Gm5200	Gm13691
Jph2		Gm28685	Naip5	AF067063	Tfpi
Fitm2		Gm4959	Naip6	Gm21731	Rag1
Pigt		Gm3321	Gm30551	Hmgb3-ps	Trim44
Pltp		Gm8861	Gm8362	Fezf2	Fjx1
Cse1l		AC174780.1	Gm3512	Gm48267	Apip
Gm25878		Gm8891	Oit1	Gm47743	Gm13880
Kcnb1		Gm8896	Gm5458	Gdf10	Fbxo3
Ube2v1		Gm29745	Plau	Gm3486	Mir1902
Gm20431		Gm8929	C130012C08Rik	Gm47189	Rcn1
Gm9873		Gm29755	Chat	Gm3543	Arl14ep
Bcas1		Gm5288	Bmp4	Gm3573	Kcna4
Tfap2c		Gm8925	Gm15222	Gm10377	Bdnf
Rbm38		Gm4751	Gm17606	1700001F09Rik	Lin7c
Npepl1		Gm6564	Cideb	Gm10375	Ccdc34
Ctsz		Gm5575	Sgcg	Gm49125	Ano3
Gm14393		Gm2213	Dleu7	Trav3-3	Gm13961
Gm14401		Gm1969	Gm21451	Gm6852	Gm21985
Gm14409		Gm10059	Loxl2	Gm29266	Zfp770
Gm14418		Gm30708	Npm2	D130009I18Rik	Meis2
Gm14322		Plk-ps1	Gm4355	Gm18367	2700033N17Rik
Hrh3		Gm4754	Tbc1d4	Gm49070	Thbs1
Dido1		Gm8115	Cldn10	Cdh12	1700020I14Rik
Sox18		Chrna9	Selenop	Gm49246	Pla2g4b
Polr3k		Rbm47	Lifr	Gm46507	Pla2g4e
Gm2077		Gm6517	Npr3	Tmem71	Ganc
Gm6140		Gm43028	D730044K07Rik	Sla	Stard9
1700003N22Rik		Gm42666	Fzd6	Ndrg1	Ubr1
Gm38303		Gm42665	Cthrc1	Fam135b	Map1a
Gm38317		Gm2199	Kcnv1	Gm3787	Catsper2
Gm8957		Gm4866	Aard	Apol9a	Mfap1b
Gm16399		Gm19620	Nov	Elfn2	Mfap1a
Gm5844		Gm43510	Fer1l6	Lgals2	Casc4
Gm7536		Gm42522	Gm41349	Shisal1	Ctdspl2
Ect2		Gm43855	Maff	Krt81	Slc28a2
Rpl22l1		Gm8145	Pnpla5	Krt6b	Secisbp2l
Actrt3		Rps19-ps8	Cpt1b	Krt6a	Cops2
Skil		Gm2404	Cpne8	Gm36560	Gabpb1
Usp13		Gm16020	C1ql4	AC118542.1	Gm27003
Gm5845		Cldn3	Gm35853	Hrg	Trpm7
Gm9791		Gm15607	Sp7	Uts2b	Ap4e1
Atp11b		Vgf	Gm4544	1600019K03Rik	Zfp661
Gm7741		Rpl36-ps9	Tekt5	Tmprss7	Bcl2l11
Exosc9		Gm6433	Gm32817	Gm37694	Gm14005
Rpl21-ps10		Selenok-ps7	Serpind1	Gm49227	Tmem87b
Gm40040		Gsx1	Thpo	Grik1	Gm4430
Gm7899		Gm36378	Chrd	Olig2	Atrn
Gm38166		Gm7041	Trp63	Kcnj6	Gfra4
Gm5846		Gm8602	Cldn1	Gm1604a	Gm14233
Slc7a11		Gm8649	Atp13a5	Ttll2	Prokr2
Gm10293		Gm27018	Popdc2	AC166360.2	Plcb1
Gm5641		Gm6578	Ccdc80	AC166110.2	Plcb4
Supt20		Gm19252	Crybg3	AC171111.1	Slx4ip
Gm8177		Gm13862	Adamts1	Gm5493	Btbd3
Gm5537		Gm43441	Gm6363	Gm23294	Macrod2
Eif2a		Gm7504	Gm16702	Gm25555	Dzank1
Gm8234		Rpl31-ps7	T	Alk	Crnkl1
Gm8325		Hoxa3	Slc22a3	Xdh	Insm1
P2ry1		Gm15573	Spaca6	Atp6v1e2	Xrn2
Gm8388		Gm16499	Igfals	AC102437.3	Zfp120
Slc33a1		Gm44261	Metrn	Gm15328	Zfp937
Gm20656		Gm15644	Itpr3	Gm26658	3300002I08Rik
Gm37009		Gm4761	Tcp11	Gm10545	Zfp442
Lekr1		Gm9728	Clps	Tmc1	Snph
Gm8515		Gm5308	Ltb	Jak2	Bcl2l1
Gm7270		Gm5309	Guca1a	Ankrd1	Xkr7
Gm20691		Gm44163	Rpl21-ps6	Gm27042	Kif3b
Ppid		Gm21045	Gm20219	Pkd2l1	Mapre1
Sh3d19		Gm5576	Colec12	Lbx1	Eif2s2
Gm37025		Gm5311	Hbegf	Habp2	Itch
Prcc		Gm6261	March3	E330013P04Rik	Map1lc3a
Glmp		Gm20594	Piezo2	Syn1	Rbm39
Pmf1		Gm7424	Slc14a1	Zfp300	Soga1
Lmna		Gm5312	Hsbp1l1	Rhox12	Gm14286
Gm10704		Gm43919	Efemp2	Plac1	Lbp
Mtx1		Gm36189	Ltbp3	Fgf13	Ralgapb
Lor		Gm5881	Gm37376	L1cam	Top1
Gm9774		Gm15531	Hmgb1-ps4	Gm14829	Chd6
S100a10		Gm19726	AW112010	Gm6175	Hnf4a
Rorc		Rpl36-ps12	Dock8	Nap1l2	Ywhab
Cgn		0610040F04Rik	Dkk1	Gm14824	Slc12a5
Vps72		Gm4605	Acta2	Frmpd3	Sulf2
Scnm1		Gm8083	Ifit1bl1	Kcne1l	Ptpn1
Gm16740		Cpne9	Ffar4	Gm8202	Adnp
Rprd2		Slc6a11	Dusp5	Rtl4	Atp9a
Gm15441		Gm44018	Pnliprp1	Adgrg2	Gm16796
Txnip		Gm44227	Slc38a5	S100g	Mc3r
Spag17		Gm44431	Stk26	Grpr	Spo11
Ptgfrn		Gm43124	Gpc3		Ppp4r1l-ps
Atp1a1		Gsg1	Renbp		Stx16
Mab21l3		Gm9038	Arx		Gm14387
Rhoc		Gm7618	Itm2a		Gm14392
Kcnc4		Gm5340	Kctd12b		Gm14399
Gstm6		Gm7363	Frmpd4		Gm14443
Gstm2		Gm5320	mt-Tr		Gm14391
Gstm1		Gm47692	mt-Tl2		Gm14440
Gm12500		Gm5321	mt-Tp		Gm4631
5330417C22Rik		Gm18781			Zfp968
Gm4859		Gm7203			Gm4724
Dbt		Gm33601			Gm11007
Mfsd14a		Gm5996			Zfp969
Gm9353		Gm6929			Gm2007
Gm17494		Tpt1-ps4			Gm14288
Dnttip2		Gm17737			Gm6710
Snora24		Gm15877			Zfp966
Gm20568		Gm4270			Gm2026
Larp7		Kat6b-ps1			Gm11008
Gm9387		Gtpbp4-ps3			Gm16357
Rpl7a-ps7		Gtpbp4-ps5			Gm2004
Elovl6		Gm29725			2210418O10Rik
Hadh		Gm6065			Gm1980
Ints12		Gm5322			Gm11009
Bdh2		Gm9521			Gm14435
Nfkb1		Rpl7a-ps8			Gm14434
Gm16060		Atp1a3			Zfp967
Gbp3		Gm24865			Gm14308
Gbp2b		Gm26604			Zfp973
Gm2574		Gm17113			Gm14305
Rpl36a-ps2		Gm4373			Gm14295
Rpf1		Gm12757			Gm14408
Gm10288		Topbp1-ps2			Gm14405
Rpsa-ps10		Gm6004			Gm14296
Gm6439		Rpl18a-ps4			Gm14419
Gm3076		Gm22133			Gm14402
Ankrd13c		Gm19248			Gm14421
Gm9423		Gm17909			Gm14416
Rps20		Gm7675			Gm14413
Chchd7		Gm10161			Gm14410
Gm11808		Gm15544			Gm14400
Penk		Phgdh-ps1			Gm14412
Gm11801		Gm6155			Zfp970
Rad54b		Gm8183			Gm16363
Fsbp		Gm5341			Gm14325
1700123M08Rik		Rps11-ps5			Gm14429
Gm11843		Gm44978			Gm14327
Gm11847		Klhl35			Gm14326
Gm11836		Gm45319			Zfp971
Rragd		Gm8523			Zfp931
Rars2		Gm44582			Phactr3
Cfap206		Gm45454			Sycp2
Gm12366		E130201H02Rik			Fam217b
Ddx58		Gm45113			Gm27032
Topors		Gm17136			Eef1a2
AI464131		Gm5738			Gm8775
Arid3c		Gm49368			Pex2
Gm20878		Gm45700			Gm6162
Gm21953		Gm4768			Zc2hc1a
Gm21586		Gm6108			Tpd52
Tln1		Gm6376			Gm17119
Aldh1b1		Gm5054			Ythdf3
Mrpl50		Gm15580			Hltf
Tal2		Gm9711			Eif5a2
Gm12469		Gm45048			Mynn
Ctnnal1		Gm7434			Sec62
Tmem245		Gm6070			Phc3
Palm2		Gm45420			Gm37123
Gm12579		Gm7760			Ttc14
Rpsa-ps11		Gm8051			Fxr1
Gm11214		Gm8168			Gm43668
Rpl17-ps4		Gm6100			Sox2ot
Tnc		Gm6203			Mccc1
Aldoart1		Gm45660			Gm43080
Gm11488		Pdlim3			Mccc1os
Rasef		Gm6458			D3Ertd254e
Kdm4c		Gm7351			Gm11549
Gm11246		Gm7419			Trpc3
Gm11263		Gm6012			4932438A13Rik
Ttc39b		Gm7619			Bbs12
Bnc2		Gm15654			Gm43414
Sh3gl2		Gm7688			Gm9845
Rps6		Gm9644			Mfsd8
Gm12634		Gm7990			Gm44524
Gm12632		Gm45432			6430590A07Rik
Hook1		Gm4899			D3Ertd751e
Ror1		Gm15660			Pabpc4l
Gm12800		Gm45316			Naa15
Gm12794		Cks1brt			Setd7
Gm12799		Gm6625			Trpc4
Dab1		Slc6a2			Rnf13
Plpp3		Ces1d			Selenot
Gm12727		Gm15681			Mbnl1
Usp24		Gm45422			Dhx36
Dmrtb1		Gm8748			E130311K13Rik
Lrp8os2		Gm8804			Vmn2r1
Cpt2		Gm8940			Tiparp
Gm12749		Crispld2			Ccnl1
Ttc39a		Acta1			Gm37305
Gm12807		Gm9172			Mfsd1
Gm12816		Gm45856			Ift80
Gm12818		Gm45874			Kpna4
Tal1		Gm38574			Slitrk3
Gm12834		Gm7495			Rapgef2
Faah		Gm7642			Gm29808
Uqcrh		Gm5612			Gucy1b1
Tesk2		Gm7769			Map9
Urod		Olfr77			Rbm46
Gm12827		Gm20519			Tmem131l
Ipo13		Gm6581			Arfip1
St3gal3		Gm47638			Gm37240
Ptprf		Amd-ps6			Gm15535
P3h1		Gm8049			Glt28d2
Foxo6		Gm48337			Lrba
Mfsd2a		Gm8171			Etv3
Mycl		Gm8543			Khdc4
Gm12917		Gm25032			Ash1l
Gnl2		Gm5055			Il6ra
Rpl28-ps3		Gm35835			Nup210l
Eva1b		Mfrp			Sprr1a
Gm12929		C1qtnf5			S100a11
Gm12928		Gm3953			BC021767
5730409E04Rik		Tmprss4			Golph3l
Ncdn		Gm8863			E330034L11Rik
Dlgap3		Gm8959			Gm43375
Gjb5		Gm7613			Pde4dip
Gm12969		Gm2735			Wars2
Hpca		Gm47740			Man1a2
Adgrb2		Gm47192			Gm43245
Oprd1		Gm18821			Csde1
Ythdf2		Gm19353			Rsbn1
Gm13252		Gm5745			Phtf1
Gm12999		Gm8087			Fam19a3
Sytl1		Aldoa-ps3			Cttnbp2nl
Pigv		Gm15896			Inka2
Paqr7		Gm9540			Rap1a
Grhl3		Gm29241			Gm43328
Ifnlr1		Gm5161			Ovgp1
Epha8		Ky			Lrif1
Ece1		Gm37201			Gm38253
Ddost		Tmie			AI504432
Ubxn10		Rp31-ps19			Gnai3
Ubr4		2900079G21Rik			Wdr47
2700016F22Rik		Gm7780			Stxbp3
Iffo2		Gm15566			Prpf38b
Klhdc7a		Gm47146			Gm43587
Igsf21		Gm3213			Amy1
Gm13016		Gm48326			Rnpc3
Fblim1		Gm47402			Slc30a7
Efhd2		Gm7198			Cdc14a
Gm13039		Gm5948			Gm42940
Gm13050		Gm48229			Trmt13
Pdpn		Gm6884			Sass6
Gm13119		Gm4777			Gm43300
Gm13127		Gm22566			Rwdd3
Prdx2-rs3		Gm6906			Abcd3
Dhrs3		Gm47696			Usp53
Gm13226		4930519F09Rik			Mettl14
Gm13212		Gm6390			Ugt8a
Znf41-ps		Gm8767			Ank2
Zfp992		Gm47929			Egf
Gm13241		Gm16210			Tbck
Zfp991		Gm18986			Tet2
Gm13141		Rps19-ps11			Cisd2
Gm13148		Gm18669			Ppp3ca
Zfp984		Gm47398			Gm43088
Rps19-ps3		Rps19-ps10			Rap1gds1
Miip		Gm17823			Gm43162
Fbxo2		Gm31849			Gbp7
Cenps		Pla2g12b			Lmo4
Nmnat1		Gm7075			Odf2l
Gm37795		Gm4796			Col24a1
Gm13092		Gm47894			Ddah1
Tnfrsf9		Gm29783			Ctbs
Espn		Rpl19-ps2			Spata1
Gm13077		Gm5779			Adgrl2
Acot7		Gm19326			Fubp1
Rnf207		Gm5951			Usp33
BC039966		Gm16106			Gm43857
Plch2		Gm8249			Zzz3
Pex10		Gm8274			Fpgt
Ski		Gm4799			Lrriq3
Cdk11b		Stab2			Zranb2
Mterf1a		Gm29807			Mir186
Mterf1b		Anapc15-ps			Ptger3
Gtpbp10		Gm5175			Srsf11
Gm8802		Gm8796			Tgs1
Gm10481		Tph2			Chd7
Sema3e		Gm5781			Trp53inp1
Gm8984		Gm18904			Ccne2
A630072M18Rik		Gm4510			Pdp1
Gsap		Gm11945			Rbm12b2
Gm6543		Gm11949			Rbm12b1
Fastk		Gm11950			Fam92a
Gbx1		Gm11956			Pip4p2
Wdr86		Gm11964			Tmem64
Gm16056		Gm11965			Calb1
Insig1		Gm11970			Osgin2
En2		Gm11996			Cpne3
Cnpy1		Gm12009			Wwp1
Gm10290		Gm12664			Ccnc
Khk		Gm12020			Usp45
Slc30a3		Gm12024			Pnisr
Eif2b4		Rpl12-ps2			Fbxl4
Slc4a1ap		Gm12035			Ndufaf4
Prr14l		Gm12038			Fut9
Spon2		Gm12045			Map3k7
Ppp2r2c		Gm12047			Casp8ap2
Jakmip1		Rpl15-ps1			Gm11934
Gm1043		Rpsa-ps3			Orc3
Evc2		Gm12058			Slc35a1
Clnk		Gm12090			Zfp292
Nkx3-2		Gm12099			Mob3b
Gm7181		Gm12151			Tmem215
Gm7879		Gm12165			Dnaja1
Gm5292		Gm12181			Chmp5
9230114K14Rik		Gm12196			Gm37530
Pi4k2b		Gm12219			Gm21955
Cbfa2t2-ps1		Gm12230			Dnajb5
Rell1		Gm12242			Tesk1
Gm20033		Gm12244			Zcchc7
Klf3		Obscn			Coro2a
C230096K16Rik		Gm12267			Gm12430
Rfc1		Gm12281			Zfp189
Ugdh		Gm12285			Rnf20
Ube2k		Myh3			Abca1
Gabra4		Gm12328			Slc44a1
Atp10d		Gm12341			Fsd1l
Rasl11b		Gm11191			Fktn
Thegl		Gm11207			Zfp462
Spink2		Rpl9-ps1			Frrs1l
Polr2b		Gm11512			Gm12538
Csn3		Gm11516			Pakap
Dck		Gm11502			Akap2
Gc		Tmem92			Gm12577
Gm7832		Hoxb13			Zkscan16
Gm5558		Hoxb5			Snx30
Cdkl2		Hoxb2			Zfp37
Nup54		Gm11517			Col27a1
Gm6346		Gm11572			Trim32
BC061212		Gm11633			Gm11223
Gm6502		Stac2			B230208B08Rik
Gm6468		Gm11631			Zdhhc21
Gm6348		Krt27			Snapc3
Gm7978		Gm11619			Psip1
Gm5559		Gm25593			Dennd4c
Mir703		Rprml			Elavl2
Gm17092		Gm11662			Mysm1
Sec31a		Gm11708			Nfia
Gm42690		Gm11689			Efcab7
Slc26a1		Gm11694			Ube2u
Gm8493		Gm9088			E130102H24Rik
5430403G16Rik		2900045O20Rik			Lepr
4930522L14Rik		Gm6867			Gm12791
Gm15446		Gm46312			Mier1
Zfp932		Gm21863			Gm44037
Gm17655		Gm9315			Gm12715
Gm15484		Gm9318			Ssbp3
Gm15989		Gm46344			Lrp8
Tfip11		Gm18116			Scp2
Gm43247		Rps11-ps4			Tut4
Gm3511		Rpl31-ps17			Zfyve9
Coro1c		Rpl26-ps2			Btf3l4
Fam222a		Gm48059			Nrd1
Mlec		Gm7986			Mir761
Cox6a1		Gm9544			Eps15
Bicdl1		Gm5654			Cmpk1
Gm13841		Gm16570			Cyp4x1
Gstm2-ps1		Gm16381			Ipp
Tesc		Gm21319			Hectd3
Plbd2		Gm2001			Gm12841
Dtx1		Gm1995			Elovl1
Gm26205		Gm48577			Foxj3
Pptc7		Rpl31-ps1			Rims3
Gm43684		Gm6841			Smap2
Gm6444		Gm8918			Rlf
Denr		Gsc			Macf1
Ddx55		Gm9063			Grik3
Ncor2		Gm17807			Ago3
Ubc		Gm9267			Zmym4
Aacs		Gm48685			Gm12940
Gusb		Gm4900			Zmym6
Gm15920		Akr1c19			Tmem35b
Gm10051		Gm8784			Gja4
Dnajc30		Gm5928			Serinc2
Tbl2		Gm7614			Nkain1
Fzd9		Gm11285			Gm24091
Pom121		Gm26300			A930004J17Rik
Por		Gm11307			Map3k6
Mdh2		Gm11362			Trnp1
Ywhag		Gm11367			Pdik1l
Dtx2		Gm47086			Rsrp1
Gm8066		Rps17-ps1			Mir700
Lrch4		Gm5790			Hnrnpr
Mepce		Gm8588			2810405F17Rik
Gm4963		Gm3131			Eif4g3
Mcm7		Eif1-ps2			Gm13080
Taf6		BC048507			Gm13082
Adap1		Gm7979			Gm13236
Micall2		Gm47706			Gm13233
Ints1		Gm4057			4933438K21Rik
Tmem184a		Gm48235			Zfp933
Elfn1		Atp5c1-ps			Slc45a1
Mad1l1		Gm8345			Ttc34
Chst12		Gm8526			Ccnl2
D430018E03Rik		Cycs-ps3			Fam133b
Actb		Gm47057			1700109H08Rik
Fscn1		Gm2534			4833413G10Rik
Rnf216		Gm32376			Ankib1
E130309D02Rik		Gm47463			Krit1
Gm9497		Gm21358			Akap9
Ccz1		Tcstv1			Gm15750
Bri3		AF067061			Gm8773
Cpsf4		Gm17805			Cfap69
Rpl21		Gm5457			Steap4
Gm6054		Rpl19-ps4			Adam22
Mtus2		Gm27506			Gm17936
Gm10167		Gm48781			Dmtf1
Ubl3		Gm6043			Magi2
Hmgb1		Gm6340			Phtf2
Fry		Gm46448			Rsbn1l
1110019D14Rik		Gm47885			Ptpn12
Mdfic		Gm2791			Gm10475
Tfec		Gm3676			6030443J06Rik
Gm5874		Gm8353			A930003O13Rik
Cped1		Gm6616			Srpk2
Fam3c		Gm46453			Rint1
Gm8930		Gm16082			Klhl7
Tmem229a		Gm7106			Gm43389
Gm5302		Gm48906			Kmt2c
Grm8		Gm16301			5930420M18Rik
Arf5		Gm6913			Atraid
Snd1		Rps12-ps2			Fosl2
Rbm28		Gm4118			Ppp1cb
Prrt4		Gm35595			Yes1
Impdh1		Gm9212			Gm42847
Hilpda		Gm48931			Poln
Cep41		Fkbp1a-ps1			Gm43457
Lrguk		Gm49218			Sh3bp2
Gm13864		Gm46496			Rgs12
Gm43442		Gm17756			Adra2c
Dennd2a		Gm4940			Htra3
Ssbp1		Gm29753			Man2b2
Zyx		Gm19840			Crmp1
Gm5990		Gm6533			Gm7816
Mir704		Fam136b-ps			Gm2810
Rpl35a-ps7		1700084J12Rik			Bod1l
Zfp777		Gm9643			Tapt1
Zfp467		Gm16138			Lgi2
Sspo		Gm5471			Anapc4
Gm44965		Gm7517			Stim2
Mpp6		Gm20150			Arap2
Hoxa2		Gm7083			Gm42725
Gm28308		Gm5216			Nsun7
Gm15526		Tmprss6			Uchl1
Wipf3		Gm8444			Slc30a9
Crhr2		Gm49487			Kctd8
Mindy4		Gm32886			Guf1
Fkbp9		Gm49467			Gnpda2
Gm44419		Gm18815			Commd8
Gm18913		Gm8843			Nfxl1
Gm6794		Rpl10a-ps3			Gm34144
Gm36816		Gm8973			Slain2
Gadd45a		Gm4468			Fryl
Serbp1		Gm20564			Gm42572
Gm44083		Krt80			Gm42732
Gm6157		Gm5766			Dcun1d4
Rpl19-ps9		Gm22137			Kdr
Ptcd3		Gm7541			Cep135
Tmem150a		Gm6305			Cenpc1
Tcf7l1		Gm6332			Ythdc1
Gm9008		Gm5481			Mob1b
Dok1		AC154667.2			Gm26582
Aup1		Rpl26-ps4			Cxcl11
Mogs		Gm15798			Anxa3
1700003E16Rik		Lamp3			Bmp2k
Gm7542		AC114990.1			Prkg2
Gm5879		Gm26980			Pkd2
Eefsec		CT009627.1			BC005561
Sec61a1		AC164296.1			D930016D06Rik
4930512J16Rik		CT027991.1			Gbp9
Plxna1		Ahsg			Lrrc8c
Rpl21-ps12		AC154540.3			Zfp326
Rbsn		AC154540.1			Gm28039
A730049H05Rik		Gm6640			Zfp644
Gm5313		Gm27005			Hfm1
Gm7833		Gm15970			Glmn
Fam19a4		Gm15694			Rpap2
Rybp		Gm5963			Evi5
Gm5315		Nr1i2			Tmed5
Trnt1		Gm15953			Ccdc18
Edem1		Gm6903			Gm43081
Ssu2		AC154201.1			Gm43365
Gm15519		Gm6931			Gm26779
Rad18		AC171202.1			Zfp605
Thumpd3		CT025522.3			Fbrsl1
Irak2		Rps19-ps12			Sez6l
Gm19040		AC122392.1			Myo18b
Cand2		AC110241.1			Gm42854
Gm8213		AC125199.1			Taok3
Wnk1		AC110534.3			Wsb2
Ccdc77		AC164431.1			Tbx3
Gm4482		Gm17087			Rph3a
Clstn3		AC087901.1			Sh2b3
Lpcat3		CT010437.1			Gm42748
Tpi1		Gm7393			Gm23458
Cdca3		AC115797.5			Clip1
Mlf2		AC121795.1			Rsrc2
Acrbp		AC147983.1			Ccdc62
Ncapd2		CT009755.1			Hip1r
Cd9		Prss33			Vps37b
Tpi-rs11		Mir6965			Mphosph9
Prmt8		CT485613.4			Gm43339
Gm10069		Gm18733			Ccdc92
Gm8719		Gm9613			Tmem132d
Gm5884		Gm19807			Gm42875
Gm8778		Gm18737			Gm42979
Gm6375		AC121875.1			Zfp11
Dynlt1-ps1		Gm5228			Limk1
Grin2b		AC165960.1			Gm8099
Aebp2		Ckb-ps2			Zfp157
Gm7384		Ckb-ps1			Zfp68
Kras		Gm16276			Lfng
Bhlhe41		CT025622.2			Gna12
Itpr2		Gm17228			Slc29a4
Gm6266		AC154779.2			Rbak
Arntl2		CT025671.2			Daglb
Far2		AC127693.2			2900089D17Rik
2610017A05Rik		Gm16519			Nptx2
Gm15779		Gm4707			Zfp655
Resf1		AC122746.1			Rnf6
Prkcg		AC132911.2			Cdk8
Cacng7		AC159187.1			Wasf3
Cnot3		AC151270.1			Usp12
Mboat7		Gtf2a1l			Pan3
Ttyh1		AC165087.2			Gm43598
Atp6v0c-ps1		AC159289.2			N4bp2l2
Dnaaf3		AC148336.1			Pds5b
Kmt5c		Gm17430			Gm43197
Rpl28		AC124740.2			Vps50
Zfp628		Gm5687			Bet1
Zfp524		AC158772.1			Ppp1r9a
Epn1		AC102410.1			Asb4
Zfp264		AC158903.1			Pdk4
Pafah1b1-ps2		AC126807.3			Dlx6
Gm18122		Gm7701			Sdhaf3
Gm18123		Gm7936			Tac1
Gm45550		AC126686.1			C1galt1
Gm18124		Gm5239			Glcci1
Gm45500		Gm6756			Nxph1
Gm4247		Rps19-ps13			Tmem168
Zbtb45		Gm8731			Bmt2
Rps8-ps4		Il17b			Cav2
Nop53		Cidea			Met
Ehd2		Gm15957			Capza2
Hif3a		Zp1			Kcnd2
Ccdc61		Rpl31-ps20			Ing3
Irf2bp1		Gm9042			Gm3294
Sympk		Rpl13a-ps1			Gm43029
Ppp1r13l		Rpl19-ps12			Ahcyl2
Klc3		Psmb6-ps			Strip2
Relb		Gm9429			Mest
Clptm1		Gm9430			Gm43154
Gm10175		Gm5752			Mtpn
Zfp109		Gm14503			Gm7452
Smg9		Gm5754			Ubn2
Zfp428		Gm14513			Mir7670
Xrcc1		Gm14506			Luc7l2
Zfp574		Csnk2a1-ps			Wee2
Pou2f2		Gm9436			Mgam
Gsk3a		Rpl36-ps10			Tcaf2
Erf		Gm6023			Olfr443-ps1
Cic		Gm9			9430018G01Rik
Lipe		Rhox6			Cul1
Gm6434		Rhox9			Gm45738
Snrpa		Rhox13			Lrrc61
Numbl		Gm5135			4921507P07Rik
Shkbp1		Gm7700			Cbx3
Gm20479		Gm4987			Snx10
Prkcz2		Gm14612			Tax1bp1
Gm10651		Gm5388			Avl9
Psmc4		Gm7927			Nt5c3
Fcgbp		1600025M17Rik			Ppm1k
Timm50		Vgll1			Lancl2
Supt5		Gm14630			Fam13a
Med29		Gm8163			Tigd2
Lrfn1		Sox3			Gprin3
Pak4		3830417A13Rik			Gm44075
Yif1b		Gm5391			Gm44321
Dpf1		Gm14723			Kdm3a
Gm17199		Gm22351			0610030E20Rik
Capns1		Xlr5e-ps			Tgoln1
Wdr62		Gm8522			Gm37969
Hspb6		Gm8722			Gm38114
Rbm42		Gm16463			Gcfc2
Gm21982		Gm14767			Dctn1
Mag		Gm14776			Zfp638
Usf2-ps1		Gm14783			Exoc6b
Usf2		Gm14784			Gm44790
Lsr		Gm9009			Gmcl1
Fam187b		Gm7061			Gfpt1
Gm9142		Gm14830			Gm44168
Gm5327		Gm14925			Wnt7a
Gm9149		Gm9089			Ccdc174
Gm4405		Gm9103			4930590J08Rik
Gpi1		Gm9109			Fgd5
Rgs9bp		Gm9143			Nr2c2
Zfp507		Gm14892			Magi1
Gm9211		Gm7117			Tmf1
2610021A01Rik		Gm5392			Mitf
Gm19246		Gm4784			Gm6565
Gm17067		Gm5393			Ppp4r2
Gm2381		Gm7416			Cntn3
Etfb		Gm7146			Gm15631
Gm45233		Gm16373			Crbn
Gm26247		Gm7781			Gm6749
Gm23991		Gm7973			Grm7
Emc10		Gm6275			Gt(ROSA)26Sor
Gm44832		Gm8019			Gm44200
Myh14		Gm5761			Gm44053
Tbc1d17		Esx1			Slc6a1
Med25		Gm4760			Gm7292
Ap2a1		Gm15067			Csgalnact2
Irf3		Gm15066			Zfp248
Prr12		Gm15131			Ankrd26
Nosip		Gm15151			Erc1
Rcn3		Gm4997			Gm16199
Fcgrt		Gm8606			Kdm5a
Snord34		Gm15173			Akap3
Snord32a		Gm8648			Gm7308
Ccdc155		Gm8659			Tspan9
Gys1		Gm8662			Nrip2
Nucb1		Gm15216			Olr1
Dbp		Gm15223			1700101I11Rik
Sphk2		Gm7209			Styk1
Tmem143		Gm4017			Smim10l1
Abcc6		Rhoay-ps1			Gm45769
Gm45308					Dusp16
Spty2d1					2810454H06Rik
Zdhhc13					Gprc5a
Nav2					Fam234b
Gabrg3					BC049715
Gabra5					Smco3
Gm7367					Pde3a
Ube2nl					Pyroxd1
Chrna7					Gm15720
Klf13					Fgfr1op2
Tm2d3					Ppfibp1
Pcsk6					Ergic2
Synm					4732416N19Rik
Gm7583					Bicd1
Gm5342					Gm15927
Gm5335					Tmc4
Gm5597					Syt5
Gm9885					Gm45148
Hapln3					Zfp583
Pex11a					Gm45783
Sema4b					Gm45351
Ndufab1-ps					Zscan4a
Cpeb1					Zscan4b
Sh3gl3					Zscan4c
Tlnrd1					Zscan4-ps1
Tmem135					Zscan4d
Gm2546					Zscan4e
Tmem126b					Zscan4f
Ddias					Gm45551
Prcp					Zscan4-ps2
Gm8319					Zscan4-ps3
Acer3					Gm15773
Lrrc32					Gm18194
Tpbgl					Zfp329
Rnf169					Zbed4-ps3
Gm18959					Nlrp5-ps
Lipt2					Vmn1r90
Plekhb1					Mrip-ps
Arhgef17					Calm3
Gm47324					Mypop
Arap1					Gpr4
Gm45837					Gm4881
Pde2a					Rnf170-ps
Tomt					Zfp607b
Lamtor1					Gm10046
Art1					Zfp626
Rhog					Zfp59
Trim34a					Zfp607a
Trim34b					Zfp974
Trim12c					Zfp780b
Usp17le					Zfp850
Usp17lb					Lgals4
Usp17la					Ryr1
Cavin3					Gm44954
Gm45799					Zfp790
Mrps36-ps2					Zfp940
Ppfibp2					Zfp420
Gm6702					Zfp383
Eif3f					Zfp146
Gm9105					Aplp1
Rpl27a					Gapdhs
St5					Fxyd3
Adm					Gm37292
Calcb					Cebpg
Rpl19-ps10					Gm45094
Gm27684					Tshz3
Gm4366					Zfp939
Itpripl2					Zfp619
Gprc5b					Gm37494
Gm9234					AI987944
Usp31					Zfp788
Gga2					Hmgb1-ps7
Plk1					Zfp975
Gm6905					Zfp715
Gm27040					Zfp719
Rabep2					Shank1
Mapk3					Atf5
Ypel3					Rras
Aldoa					Gm45309
Maz					Gm9392
Kif22					Uevld
Gm18561					Gm45041
Cd2bp2					Dbx1
Zfp771					Nell1
Orai3					Gm21037
Bckdk					Svip
Prss8					Tubgcp5
Gm19366					Gm44616
Bag3					A230056P14Rik
Plekha1					Gabrb3
Chst15					Ube3a
Fam53b					Gm44560
Gm9347					Snhg14
Pwwp2b					Gm44644
Gm4459					Fam189a1
Sprn					Tarsl2
Ifitm5					Gm7551
Ifitm2					Gm44667
Rnh1					Chd2
Hras					1810026B05Rik
Rassf7					Gm45718
Slc25a22					2900076A07Rik
Pnpla2					Mir1839
Tnfrsf23					Fsd2
Dhcr7					Tmc3
Fadd					Cemip
Tpcn2					Nox4
Xab2					Grm5
Stxbp2					Picalm
Lrrc8e					Gm45221
Shcbp1					Crebzf
Gm1840					Gm44907
Irs2					Dlg2
Rab20					Ccdc90b
Ankrd10					Gm37008
4933439N14Rik					Gm26944
Gm7669					6430511E19Rik
Gm7676					Pcf11
Kbtbd11					Thrsp
Rpl19-ps11					Rsf1
Gm20786					Aqp11
Gm20796					Thap12
Atp7b					Gm10605
Thsd1					Pgm2l1
Gm17491					Fchsd2
Gm10043					Inppl1
Tacc1					Gm5339
Mir8108					Usp17ld
Adgra2					Usp17lc
Gtf2e2					Hbb-y
Gm9939					Gm9449
Ppp1r3b					Ric3
Gm35021					Ipo7
Prag1					Rnf141
Mtmr7					Gm23262
Slc7a2					Usp47
Pdgfrl					Tead1
Gm6180					Arntl
Casp3					Far1
Trappc11					Copb1
Gm8623					Smg1
Ing2					Tmc7
Gm6463					Ccp110
Cep44					Gpr139
Fbxo8					Rexo5
Gm7328					Mosmo
5033428I22Rik					Eef2k
Gm10284					Mettl9
Gm10015					Gm44901
Tmem192					Cacng3
Gm9755					Rbbp6
Lpl					Fam57b
Lpar2					Gm21984
Borcs8					Tial1
Uba52					Ate1
Kxd1					Acadsb
Pgpep1					Gm10584
Jund					Zranb1
Ifi30					Edrf1
Pik3r2					Fam196a
Ccdc124					Ptpre
Rpl18a					Tcerg1l
Babam1					Mapk1ip1
Mvb12a					Cfap46
Pgls					Zfp941
Jak3					Gm15542
Insl3					Lmntd2
Zfp961					Sct
Gm45734					Cdkn1c
Cib3					Shank2
Gm45779					Insr
Gm18646					Zfp958
Tom1					E230020D15Rik
Gm10358					Arglu1
Gm7901					Lig4
Gm7069					Abhd13
Pou4f2					Gm25239
Abce1					Gm17149
Usp38					Gm6483
Gm5910					Gm10060
Ndufb7					Gm40466
Tecr					Gm21769
Samd1					Gm21811
Cc2d1a					6820431F20Rik
Junb					Gm15319
Trir					2610005L07Rik
Dnaja2					Gm21092
Zfp423					Sfrp1
Nod2					Zmat4
Rps6-ps2					Adam9
Chd9					Nsd3
Fto					Rnf170
Irx6					Gm45692
Gm3272					Gm45250
Mmp2					Gm5117
Gm45774					Nrg1
Usb1					Gm26578
Slc38a7					Micu3
Gm7191					Cnot7
Gm45246					Vps37a
Car7					Pcm1
Ciao2b					Frg1
Elmo3					Cfap97
Edc4					Actg-ps1
Lcat					Galnt7
Tango6					Mfap3l
Rps26-ps1					Clcn3
Gm1943					Gm45809
Txnl4b					Nat1
Mtss1l					Nat2
Bcar1					Lzts1
Cfdp1					Zfp930
Tmem170					D130040H23Rik
Gm3635					Gm10033
Gan					Gm9495
Necab2					Gm7697
Wfdc1					Zfp868
Fbxo31					Zfp869
Gm16378					Gm20422
Sult5a1					Zfp866
Rps12-ps9					Gm11175
Gm45842					Zfp882
Gm4342					Zfp617
Rbm34					Ap1m1
Aasdhppt					Gm17435
Gm45494					Tmem184c
Gm7588					Gm45728
Mre11a					Inpp4b
Gm47154					Scoc
Gpr83					C330011M18Rik
Gm49349					Cacna1a
Naalad2					Vps35
Col5a3					4921524J17Rik
Gm23008					Neto2
Mrpl4					Phkb
Raver1					Cnep1r1
Pde4a					Cyld
Tmed1					Rbl2
Carm1					Rpgrip1l
Smarca4					Irx3
Gm27373					Crnde
Kank2					Irx5
Swsap1					Ap3s1-ps2
Gm10182					Cpne2
Dpy19l1					Rspry1
Gm10180					Gm45767
Prdm10					Gm45853
Tmem45b					Gm5912
Barx2					A330008L17Rik
Gm3756					Cklf
St3gal4					Nae1
Dcps					Matr3-ps2
Pus3					Mir1966
Robo3					Carmil2
Msantd2					Nfat5
Tbrg1					Pkd1l3
Tpt1-ps5					Phlpp2
Snord14e					Zfp612
Nectin1					Cmip
Gm49380					Tldc1
Rnf26					Cyba
H2afx					Spire2
Hmbs					Trim67
Hyou1					Sipa1l2
Mpzl3					Irf2bp2
Scn4b					Itgb1
Fxyd2					2610044O15Rik8
Tagln					Alkbh8
2310030G06Rik					Cwf19l2
Layn					Gucy1a2
Fdx1					Kbtbd3
Gm47986					Dync2h1
Rps6-ps3					Birc2
Rab7-ps1					Cep126
Etfa					Arhgap42
Gm5121					Maml2
Arid3b					Fam76b
Ubl7					Kdm4dl
Stra6					Kdm4d
Loxl1					Fut4
Cd276					Vstm5
Hexa					Cep295
Uaca					Chordc1
Cln6					Zfp317
Skor1					Zfp560
Gm6257					Zfp26
Megf11					Zfp846
Plekho2					Yipf2
Car12					Sept7
Foxb1					Kcnj5
Gm18745					Hyls1
Fam81a					Gm47963
Gm3436					Sc5d
Myo5c					Tbcel
Leo1					Arhgef12
Gm7972					Nlrx1
Gm26377					Gm48604
Cd109					Ddx6
Gm8116					E030022I16Rik
Ube2cbp					Arcn1
Prss35					Gm48562
Snord50b					Fxyd6
9330159M07Rik					Gm16536
Gm26135					Gm49338
Rasgrf1					4930448E22Rik
Tbc1d2b					Rbm7
Gm5620					Nkapd1
Paqr9					Cryab
Gk5					Rdx
Rpl7a-ps10					Ddx10
Armc8					Npat
Slco2a1					Gm16124
Topbp1					Ireb2
Gm28305					Chrnb4
Dnajc13					Scaper
Gm7436					Gm7435
Poc1a					Csk
Rpl29					Sema7a
Abhd14b					Islr2
Manf					Senp8
Rbm15b					Myo9a
Tusc2					Larp6
Gnai2					Pias1
Sema3f					Trip4
Camkv					Csnk1g1
Traip					Dapk2
Amt					Herc1
Gpx1					M5C1000I18Rik
Usp19					Vps13c
Gm4734					Ice2
Gm27855					Rnf111
Ptpn23					Zfp280d
Gm7183					Gm37983
Dync1li1					Gm37303
Vill					Gm37581
Oxsr1					Tex9
Rpsa					Gm7265
Gm24044					Gm36936
Vipr1					Dyx1c1
Klhl40					Myo5a
Gm39469					Mapk6
Gm15568					Tmod3
Utrn					Ick
B230208H11Rik					Slc17a5
Vta1					Senp6
Rpl32l					Htr1b
Gm5421					Phip
Gm17794					Lca5
Moxd1					Gm8228
Arg1					Tent5a
L3mbtl3					Gm16202
Ptprk					Dop1a
Trmt11					Cyb5r4
Gm5171					Cep162
Clvs2					Tbx18
Rwdd1					Snx14
Dse					Gm28229
Nt5dc1					Zfp949
Gm8055					Gm37226
Gm3699					Zic1
Gm6983					U2surp
Gm5040					Trpc1
Rfx6					Gm16794
Dcbld1					Xrn1
Nus1					Gm38375
Asf1a					Rasa2
Ccdc138					Spsb4
Sh3rf3					Gm19325
Sowahc					Slc25a36
Mcu					Cep70
Gm7413					Gm37249
Eif4ebp2					Nck1
Npffr1					Stag1
Tysnd1					Nphp3
Tspan15					Uba5
Slc25a16					Cpne4
Herc4					Gm38077
Ccdc6					Atp2c1
Tfam					Pcbp4
Adora2a					Dock3
Smarcb1					Hyal1
Mmp11					Rbm6
Lss					Inka1
Col6a2					Prkar2a
Slc19a1					Setd2
Fam207a					Clasp2
Sumo3					Zcwpw2
Gm49325					Azi2
Tspear					Golga4
Tpgs1					Plcd1
Fgf22					Slc22a13b-ps
Rnf126					Gm2449
Ptbp1					Trak1
Med16					Nktr
Cnn2					Zfp445
Atp5d					1110059G10Rik
Midn					Tmem158
Rps15					Sacm1l
Atp8b3					Lztfl1
Mknk2					Fyco1
Sgta					Gm2774
Pias4					Gm21781
Mir3057					Syne1
Fzr1					Mtrf1l
Gm25745					Lats1
Fabp3-ps1					Katna1
Gnptab					Tab2
Actr6					Gm28905
Amdhd1					Grm1
Snrpf					Shprh
Metap2					Fbxo30
Ndufa12					Pex3
Csrp2					Hivep2
Rpl6l					Adgrg6
Krr1					Txlnb
Tbc1d15					Heca
Gm8942					Arfgef3
4933412E12Rik					Tnfaip3
Cpm					Olig3
Gm9029					Ifngr1
Gm9030					Bclaf1
Gm9040					Gm4895
Gm9044					Slc2a12
Gm9045					Slc18b1
Gm9049					Tmem200a
Llph					Gm9767
4930503E24Rik					Arhgap18
Cdk4					Gm46218
B4galnt1					Rnf146
Mbd6					Rspo3
Gpr182					Gm20300
Naca					Ncoa7
Rbms2					Nkain2
Cs					Zup1
Nabp2					Hdac2
Gm9182					Gm16365
Rps26					Gm8899
Cdk2					Rev3l
Gm26445					Cd164
Gm11400					Sec63
Smtn					Scml4
Gm11954					Speer5-ps1
Sec14l2					Prep
Sf3a1					Lin28b
Zmat5					Hace1
Ap1b1					Gopc
Emid1					4930466K18Rik
Dbnl					Man1a
Ogdh					Tbc1d32
Zmiz2					Gcc2
Snora9					Ranbp2
Ramp3					Spock2
Igfbp3					Psap
Hus1					Cdh23
Cobl					Ddx50
Gm12003					Ccar1
Akt2-ps					Reep3
Egfr					Jmjd1c
Gm12013					Tmem26
Slc1a4					Ank3
Gm12033					Mir678
Gm12057					Dip2a
Fam161a					Pcbp3
4931440F15Rik					Gm30122
Snrnp25					Pip5k1c
Hba-a1					Celf5
Gm12112					Gna11
Rpsa-ps4					Gm10778
Npm1					Zfp433
Fam196b					Gm3055
Ccng1					Gm4767
C1qtnf2					Gm32687
Gm12161					Zfp781
Adam19					Gm33378
Nipal4					Zfp873
Med7					BC024063
Gm12168					AU041133
Psme2b					Gm47572
Gm12186					Gm47573
Gfpt2					Zfp938
Rasgef1c					Gm4924
Sqstm1					Washc4
Adamts2					Tcp11l2
N4bp3					Gm17249
Sec24a					Tmem263
Cdkn2aipnl					Mterf2
Rad50					Hsp90b1
Gria1					Gm15344
Gm12263					Ttc41
Llgl1					Chpt1
Flii					Ano4
Tmem11					Scyl2
Akap10					Uhrf1bp1l
Cenpv					Anks1b
Trpv2					Ikbip
Snord49a					Nedd1
Gm12291					Cdk17
Pirt					Cep83
Borcs6					Socs2
Per1					Gm47724
Hes7					Atp2b1
Kdm6b					Galnt4
Atp1b2					Gm4781
Polr2a					Tmtc3
Tmem102					Cep290
Tmem256					Mgat4c
Dvl2					Lrriq1
Asgr2					Gm21293
Slc16a11					Gm6763
0610010K14Rik					Gm8764
Gm21988					Gm21304
Arrb2					Gm21312
Psmb6					Gm20765
Pfn1					Gm4340
Eno3					Ppp1r12a
Kif1c					Zdhhc17
Smtnl2					Gm5176
Atp2a3					Gm28592
Emc6					Caps2
Mnt					Kcnc2
Sgsm2					Zfc3h1
Scarf1					Frs2
Slc43a2					Cpsf6
Gm12345					Rap1b
Gm12346					Tbk1
Git1					D930020B18Rik
Nufip2					Usp15
Flot2					March9
Rpl23a					Slc39a5
Rab34					Itga7
Pigs					Inpp5j
Unc119					Tug1
Slc46a1					Purb
Rab11fip4					Zpbp
Utp6					Grb10
Suz12					Ppp3r1
Zfp830					C1d
Hnf1b					Glns-ps1
Car4					Actr2
Bcas3					Aftph
Ptrh2					Peli1
Sept4					Vps54
Trim25					Ugp2
Tmem100					B3gnt2
Abcc3					Zrsr1
Lrrc59					Usp34
Cdc34b					Ahsa2
Col1a1					Pex13
Spop					Pus10
Zfp652					Rel
Hoxb9					Ccdc85a
Hoxb3					Ppp4r3b
Cbx1					Cfap36
Sp2					Rtn4
Arhgap23					Sptbn1
Cisd3					Rhbdf1
Arl5c					Fgf18
Rpl19					Gabrb2
Gm27597					Slu7
Gm11604					Pwwp2a
Pgap3					Ublcp1
Gsdma					Zfp62
Med24					Cnot6
Gm11560					Mapk9
Krt15					Hnrnph1
Jup					Zfp454
P3h4					Zfp2
Fkbp10					Zfp354b
Nt5c3b					Zfp354a
Acly					Clk4
Ghdc					Gm25082
Stat5a					Ube2b
Cavin1					A430108G06Rik
Tubg1					Slc22a4
Tubg2					Fnip1
Ramp2					Rapgef6
Vps25					Fam183b
Psme3					2810021J22Rik
Vat1					Wnt9a
Rnd2					Zfp867
Rpl27-ps2					Usp22
Slc25a39					Rnf112
Gm11636					Zfp287
Meioc					Wsb2-ps
Ccdc43					Pmp22
Dcakd					Map2k4
Plcd3					Myh10
Gm47315					Gps2
Gm11663					Rabep1
Mrc2					Mis12
Ace					Pitpnm3
Smarcd2					4933427D14Rik
Mir3064					Zzef1
Bptf					Camkk1
Pitpnc1					Pafah1b1
Rpl23a-ps14					Mir22hg
Dnaic2					Crk
Gprc5c					Cpd
Slc9a3r1					Slc6a4
Wbp2					Ssh2
Mrpl38					Taok1
Ubald2					Cryba1
Qrich2					Nlk
Ube2o					5730455P16Rik
Syngr2					Unc45b
Gaa					Ap2b1
Gm11767					Taf15
Nploc4					Ggnbp2
Hgs					Usp32
Arhgdia					Akirin1-ps
Alyref					Med13
Aspscr1					Cltc
Rfng					Ska2
Gps1					Msi2
Tbcd					Luc7l3
Asxl2					B4galnt2
Dtnb					Hap1
Gm17816					Cntnap1
Gm29696					Mpp3
Gm6682					Pyy
Ubxn2a					Hdac5
Gdf7					Kansl1
Hs1bp3					Cdc27
Laptm4a					Cyb561
Gm7099					Ccdc47
Pgk1-rs7					Gm25994
Fam49a					Cep95
Gm48557					Prkca
Pqlc3					Rgs9
2410004P03Rik					Cog1
Gm36862					Btbd17
Gm9231					Tmem104
Gm40849					Gm11702
Iah1					Tmem94
Gm16372					Mgat5b
Grhl1					Afmid
Gm6969					Gm11738
Rsad2					Cbx2
Adi1					Slc26a11
Acp1					A930037H05Rik
Gm7370					Actg1
Gm7392					Rab10
Foxg1					Ncoa1
Gm43517					Itsn2
Gm7481					Fkbp1b
Gm7172					Atad2b
Heatr5a					Pum2
Egln3					Smc6
Rpl18a-ps1					Vsnl1
Aldoart2					Fam84a
Fbxo33					Gm9847
Gm7745					Rock2
Fkbp3					Kcnf1
Gm47287					Gm49331
Gm47305					Gm49328
Cdkl1					AC238676.1
Pygl					Gm10479
Gpr135					AC124739.1
Six1					Gm48643
Wdr89					Zfp125
Plekhg3					Gm21989
Rab15					Gm4425
Gm18899					Gm48012
Hspe1-ps2					Gm48016
Acot1					Gm49377
Acot5					Gm21941
Gm5436					Gm48035
Rnf113a2					AC166341.1
Aldh6a1					Gm38699
Syndig1l					Gm46342
Isca2					Gm47441
Rps6kl1					Alkal2
Eif2b2					Sh3yl1
Gm21936					Dld
Gm2016					Bcap29
Gm2022					Hbp1
Gm2099					Gdap10
Gm8607					Sypl
Gm8655					F730043M19Rik
Gm18827					Atxn7l1
Nrde2					Hdac9
Ccdc88c					Snx13
Cpsf2					Gm17024
Ifi27l2a					Pnpla8
Tunar					Scfd1
Ccdc85c					Coch
Gm6988					Strn3
Hsp90aa1					Hectd1
Zfp839					Arhgap5
Gm48405					Sptssa
Gm46379					Mir1892
Lbhd2					Gm2395
Ahnak2					Gm2412
Tmem121					Baz1a
Gm48620					Srp54a
Ncapg2					Srp54b
Gm10421					Srp54c
Sp8					Gm49376
Gm9280					Ppp2r3c
Net1					Ralgapa1
Klf6					Mbip
Gm5191					Sstr1
Idi1					Trappc6b
Rpl10a-ps2					Pnn
Gtpbp4					Lrfn5
Gm47021					Prpf39
Gm48455					Fancm
Gm7042					Nemf
Tbce					Map4k5
Gm27043					Nin
Gm5628					Frmd6
Gm48778					3110056K07Rik
Elmo1					Jkamp
Gm11273					Gm49321
Hist1h2bn					Snapc1
Hfe					Gm34552
Carmil1					Ppp2r5e
A330102I10Rik					Zbtb1
E2f3					Mpp5
Serpinb9b					Gm17195
Serpinb9g					Smoc1
Ripk1					Gm3693
Gm6129					Adam4
Gm8245					Synj2bp
Ppp1r3g					Psen1
Fars2					Numb
Txndc5					Ptgr2
Gm6245					Fam161b
Tmem14c					Ylpm1
Smim13					Prox2os
Nol7					Fos
Gm5083					Angel1
Gm8513					Samd15
Gmpr					Gm18983
Barx1					Gm8300
Fam120aos					Gm8332
Card19					Gm5662
Nxnl2					Gm6190
Gm29787					Gtf2a1
S1pr3					Zc3h14
Gm5449					Trip11
Sncb					Btbd7
Fgfr4					Gm27976
Pdlim7					Prima1
Ddx41					Otub2
Pitx1					Gm47260
2210016F16Rik					Ppp4r4
Dapk1					Serpina3e-ps
Gm48583					Serpina3f
Gm6474					Dicer1
Gm40977					Slc25a29
Gm48691					Begain
2010111I01Rik					Meg3
Gm47585					Gm27300
Fancc					Mir1906-1
Ptch1					Mir770
Cdc14b					Rian
Gm4810					DQ267100
Gm17938					Gm23508
Rslcan18					Wdr20
Gm48733					Rcor1
Zfp874a					Gm48632
Zfp874b					Amn
Gm47655					Gm40578
Gm10263					Eif5
Tert					Ckb
Gm5626					Gm30238
Ttc37					Pacs2
Gm8185					Wdr60
Gm33366					Rapgef5
Ccnh					Gm18032
Tmem167					Gm8616
Rasgrf2					Fam208b
Msh3					Akr1c12
Cmya5					Wdr37
Zbed3					Dip2c
Aggf1					Gm48872
Sv2c					Gm47826
Gm8712					Nid1
Gm5453					Lyst
Gm807					Ggps1
Gtf2h2					Arid4b
Marveld2					A930027P06Rik
Ccdc125					Vps41
Gm16335					Amph
Hmgb1-ps9					Zscan12
Gm6211					Zscan26
Nln					Nkapl
Trappc13					Zfp389
Ipo11					Zfp184
Pde4d					Zfp322a
Plk2					C230035I16Rik
Il31ra					Scgn
Gm3226					2610307P16Rik
Ddx4					Gm26735
Gm49395					Foxq1
Pelo					Serpinb6c
Gm6035					Prpf4b
Mrps30					Fam217a
Gm31544					Cage1
Gm20763					Snrnp48
Gm20900					Tfap2a
Gm17048					Hivep1
Gm3839					Gfod1
Psmd6					Ranbp9
Csnk2a1-ps1					Atxn1
Nek10					Fam8a1
Lrrc3b					Rnf144b
Gm8514					6720427I07Rik
Nr1d2					Mirlet7d
Nid2					Nol8
Gm6128					Cltb
Zcchc24					Ddx46
Gm7565					Gm26555
Dnah12					Kif27
Fam208a					Mir7-1
Prkcd					Ntrk2
Nek4					Agtpbp1
Nt5dc2					Tut7
Sema3g					Gm48194
Btd					Gm48701
Ptpn20					Gm49359
Wapl					Zfp935
Gm5206					6720489N17Rik
Samd4					Platr25
Gm6498					Gm5141
Gm3534					Ercc6l2
Gm48909					Gm7712
Gm10916					Mfsd14b
Gm8518					Gm10775
Rpgrip1					Zfp369
Supt16					Zfp708
Sall2					Zfp759
Gm36448					Rsl1
Dad1					Zfp456
Lrp10					Zfp58
Efs					Gm26965
Gm20687					Zfp748
Thtpa					Zfp729b
Ap1g2					Gm49345
Dhrs4					Zfp729a
Nrl					Zfp738
Sdr39u1					Zfp65
Gm5801					Zfp85
Gja3					Zfp273
Phf11c					1700001L19Rik
Gm9013					Gm3772
Gm5802					Ice1
Ints6					Slc6a19
Fdft1					Gm15912
Fam167a					Gm6263
Ints9					Ccdc127
Pnoc					Zfp72
Ccdc25					E430024I08Rik
Clu					Zfp825
Dock5					Gm47469
Slc25a37					Gm46430
Gm17740					Erap1
Bin3					Cast
Sorbs3					Rfesd
Gm9174					Slf1
Phyhip					2210408I21Rik
Dmtn					Fam172a
Gfra2					Gm8399
Lacc1					Adgrv1
Mtrf1					Lysmd3
Gm7004					Gm17259
Gm5207					Mef2c
Gm49017					C130071C03Rik
Dis3					Rasa1
Gm5854					Gm22574
Rpl17-ps7					Xrcc4
Slain1					Ankrd34b
Rpl27a-ps2					Zfyve16
Tpm3-rs7					Serinc5
Gpc5					Mtx3
Gm48985					Tent2
Rpl19-ps5					Homer1
Clybl					Gm47155
Gm7962					Polk
Oxct1					Col4a3bp
Gm16374					Ankra2
Gm10250					Gm9828
Nup155					Gm4815
Slc1a3					Tnpo1
Gm5043					Pik3r1
Gm5210					Srek1
Prlr					Trim23
Dnajc21					Gm7054
Brix1					Kif2a
4930556M19Rik					Zswim6
Sub1					Smim15
Gm49138					Elovl7
Cdh10					Gpbp1
Gm8341					Gm49496
Mtdh					Map3k1
Gm24523					Cdc20b
Rida					Hcn1
Spag1					3110070M22Rik
Gm3362					Hmgcs1
Ubr5					Zfp131
Klf10					Gm21761
G930009F23Rik					B020031M17Rik
Siah1-ps2					Gm20767
Slc25a32					Gm21818
Gm9522					BC147527
Gm9658					Tcstv3
Nudcd1					D830030K20Rik
Col14a1					Gm8159
Gm5045					4930555G01Rik
Trib1					Gm8271
Gm6392					Gm3532
Fam84b					Gm3424
Zfat					Gm3453
Gm7125					Gm8050
Gm5217					Gm3727
Ago2					3830406C13Rik
Lynx1					Thoc7
Gm9568					Slc4a7
Pycrl					Oxsm
Tsta3					Gm47797
Ccdc166					Gm47798
Scrib					Gm48098
Maf1					Mss51
Adck5					Ppp3cb
Commd5					Ap3m1
Mb					Samd8
Eif3d					Appl1
Kctd17					Ccdc66
Sh3bp1					Erc2
Triobp					Pbrm1
Eif3l					Capn7
Gtpbp1					Wdfy4
Nptxr					Gm49037
Sgsm3					Sncg
Srebf2					Bmpr1a
Pheta2					Ccser2
Cyp2d22					Sh2d4b
Tdg-ps					Ptger2
Rrp7a					Txndc16
Poldip3					Ero1l
Ttll12					Styx
Sult4a1					Fermt2
Pnpla3					Gmfb
Rtl6					Socs4
Gm4217					Ktn1
Gm29666					Ap5m1
Fbln1					Gm7107
Ncaph2					Trav4d-3
Tymp					Trav9d-4
Gm18979					Trav4n-3
Pus7l					Trav9n-4
Slc38a2					Rec8
Gm4383					Cenpj
Rpap3					Parp4
Rapgef3					Mphosph8
Pfkm					Gm16973
Snora34					Zdhhc20
Mir1291					Cdadc1
Tuba1b					Sacs
Gm49450					Dleu2
Tuba1c					Gm27010
Prph					Fam124a
Dnajc22					Gata4
Fmnl3					Sox7
Faim2					Msra
Smarcd1					Kctd9
Cers5					Gnrh1
Lima1					Gm31107
Larp4					Stc1
Nr4a1					Rhobtb2
Krt1					Ccar2
Soat2					Fndc3a
Myg1					Rb1
Aaas					Sucla2
Sp1					Gm49164
Atp5g2					Zc3h13
Calcoco1					Cog3
Zfp385a					Gpalpp1
Pde1b					Akap11
Gm3711					Dgkh
Gm3749					Kbtbd7
Nlrc3					Wbp4
Vasn					Pcdh8
Ubald1					Tdrd3
Nudt16l1					Pcdh20
Gm18722					Gm17882
Litaf					Mzt1
Snx29					Fbxl3
3110001I22Rik					Mycbp2
Gm15950					D130079A08Rik
Slc7a4					Rnf219
Ccdc74a					Rbm26
AC087802.4					Gm17066
Ess2					Ndfip2
Slc25a1					Tgds
AC084822.2					Dnajc3
Txnrd2					Mbnl2
Cdc45					Rap2a
Eif2b5					Gm6254
Alg3					Gm17082
Ece2					AW549877
Gm4462					Gm49286
Rps10-ps2					Prkaa1
Tmem41a					Dab2
Senp2					Rictor
Ndufa11b					Cplane1
Gm26447					Nipbl
Gm24616					Gm49250
Gmnc					Lmbrd2
Atp13a3					Rxfp3
Fam43a					Zfr
Bdh1					Gm2824
Pigx					Basp1
Tctex1d2					Gm48957
Tfrc					Dnah5
Tnk2					Gm6361
Lmln					March6
Itgb5					9930017N22Rik
Sema5b					Gm33497
Fbxo40					Osr2
Gm15725					Vps13b
Naa50					Snx31
AC166114.1					Azin1
G730013B05Rik					Rims2
AC125028.1					Oxr1
Zbtb11					Gm5469
Tomm70a					Emc2
CT025753.1					Tmem74
Arl6					Eny2
Gm9816					Sybu
Gm9061					Csmd3
AC116324.1					Trps1
Atp5j					Samd12
Cct8					Tnfrsf11b
Rpl31-ps4					Colec10
AC132099.1					Fbxo32
Atp5o					H2afy3
Gm5678					Fam49b
Morc3					Asap1
B230307C23Rik					Gm26621
Gm10232					Gm37296
Scaf8					Trappc9
AC165953.2					Gm15387
Tiam2					Adgrb1
Gm15599					Ly6a
Ldhal6b					Tigd5
Gm10231					K230010J24Rik
Fgfr1op					Smpd5
Gm17748					Scx
Prkn					Arhgap39
Afdn					Apol7a
Dact2					Ankrd54
Gm3448					Sox10
Gm5091					Ddx17
AC154378.2					Cacna1i
AC151299.1					Parvb
Gm6712					Celsr1
Oaz1-ps					C230037L18Rik
Gm5145					Alg10b
Thoc6					Kif21a
Hcfc1r1					Gm26760
Cldn6					Gxylt1
Pkmyt1					Zcrb1
Kremen2					Adamts20
Prss22					Twf1
Traf7					Nell2
Slc9a3r2					2610037D02Rik
Hs3st6					Slc38a1
Gng13					Gm26513
Rpusd1					Ccnt1
Narfl					Tuba1a
Axin1					Gm18095
Neurl1b					Acvrl1
Dusp1					Grasp
Bak1					Igfbp6
Uqcc2					Npff
Snrpc					Ppp1r1a
4930526A20Rik					Gm41409
Rpl10a					Zfp597
Tulp1					Gm26675
Pim1					Gm15879
U2af1					Carhsp1
Sik1					Grin2a
Wiz					Zc3h7a
Cyp4f37					Bfar
Zfp472					Marf1
Zfp414					Gm27671
Gm20507					Snai2
Hnrnpm					Ube2v2
Rab11b					Dnm1l
Gm20427					Fgd4
Slc39a7					AC110573.1
Brd2					Thap7
Gm8696					Cldn5
Sapcd1					Gm10088
Csnk2b					A930003A15Rik
Bag6					Klhl24
Gm18734					Camk2n2
Cdsn					AC158985.2
Vars2					Eif4a2
Gm8801					Gm24201
Gm6623					AC169509.1
Gm20541					Lpp
Ptchd4					Acap2
Adgrf5					Senp5
Enpp4					Ubxn7
AC164546.2					Fyttd1
Aars2					AC154654.1
Tmem63b					Kpna1
Gm5093					Iqcb1
Srf					AC154232.2
Ppp2r5d					Golgb1
Gm5814					AC154763.2
1700001C19Rik					Gsk3b
AI661453					Gramd1c
Foxp4					Usf3
Unc5cl					Gtpbp8
AC122481.2					Slc35a5
Rab5a-ps					Atg3
AC154679.4					Plcxd2
Mpnd					Nectin3
Sh3gl1					Dzip3
Plin3					Bbx
Nrtn					Nfkbiz
Rfx2					Cep97
Khsrp					Pcnp
Dennd1c					Trmt10c
[truncated: 390 more rows]

## Sheet: Day 9 clusters
Cluster 1	Cluster 2	Cluster 3	Cluster 4	Cluster 5	Cluster 6
Oprk1	Rp1	Gm7357	Sox17	Gm7470	Gm37064
Gm38372	4732440D04Rik	Gm7369	Gm6085	Rdh10	Gm13531
Sgk3	Ly96	Gm36964	Gm6123	Gm5828	Gm13551
Tram2	Il1r1	Gm6060	Gm15604	Efhc1	Gm14042
Gm15832	Il18rap	Gm5696	Gm28659	Fam135a	Gm5283
Rnf149	Slc9a2	Gm9443	Gm28686	Ptp4a1	Gm42816
1500015O10Rik	Gm38162	Gm15702	Gm2383	Gm47280	Gm43744
Gulp1	Erbb4	Gm7893	Gm5523	Nck2	Gm15400
Nabp1	Igfbp5	Gm4785	Gm5525	Uxs1	Gm15578
Gm5527	Kcnj13	Gm5266	Gm6473	Col5a2	Gm11913
Aox1	Ramp1	Gm3617	Gm19680	Coq10b	Gm12518
Als2cr12	Gm26509	Gm29610	2010300C02Rik	Gm37607	Gm12593
Cflar	Serpinb11	Gm16102	Pou3f3	Fam126b	Gm43478
Casp8	Rab7b	Rpl23a-ps1	Gm19587	Gpr1	Gm15733
Gm20342	Syt2	Rftn2	Gm5526	Adam23	Gm42665
Ccnyl1	Rgs8	Gm29138	Gm8326	Acadl	Gm8145
Pth2r	Fmo1	Gm5254	Gm8337	Tns1	Gm43441
Cps1	Fmo2	Gm11581	Gm8357	Abcb6	Gm20445
Fn1	Gm38104	Gm28926	Osgepl1	Sgpp2	Gm4761
Mreg	Gm26801	Gm28925	Gm11605	5730419F03Rik	Gm43710
Tmbim1	Rd3	Gm28923	Gm8812	Wdfy1	Gm8999
Vil1	Proser2	Gm8805	Tuba4a	Rhbdd1	Gm44163
Epha4	4930412O13Rik	Gm19027	Gm5830	Gm16025	Gm15930
Ackr3	Itih2	Gm7539	Serpine2	Ecel1	Gm15744
Mlph	Gm37811	Gm17181	Gm28071	Hdac4	Gm44703
Gm28901	Gm37891	Gm5264	Gm6189	Ndufa10	Proz
Pign	Spag6	Psmb6-ps2	Gm6374	Gpr35	Gm8748
Tmem37	Gm13568	Gm37789	Prss56	Gal3st2b	Gm8940
Ccnt2	Cstad	Gm15390	Efhd1	Serpinb2	Gm45874
Gm15675	Angptl2	Gm5702	Sh3bp4	Dsel	Gm6921
Rab29	Slc38a11	Gm6717	Gm7776	Slc35f5	Gm18103
Elk4	Chrna1	Gm8392	Scly	Nckap5	Gm16106
Tmem81	Itga4	Gm8596	Gm7889	Yod1	Gm47579
Zbed6	Gm10805	Gm8762	Tdpx-ps1	Pik3c2b	Gm9102
Lmod1	Cd82	Lhx9	Gm19029	Ppfia4	Mir5101
Nr5a2	Mir1902	Gm8941	Gm20281	Csrp1	Mir6940
Nek7	Gm14137	Gm4953	Gm8141	Dennd1b	Gm31711
Pla2g4a	Sqor	Gm5265	Cxcr4	Gm6397	Gm46415
Hmcn1	Gm14005	Gm6606	Nuak2	Gm10138	Gm10139
Gm37893	Foxa2	Gm37239	2310009B15Rik	Smg7	Gm48471
Rgs16	Cd93	Gm19777	Gm6652	Acbd6	Cycs-ps3
Axdnd1	Rspo4	Gm13186	Gm8850	Ralgps2	AC155268.1
F5	Sla2	Gm13216	2810025M15Rik	Suco	CT025753.2
Cd247	Lbp	Gm13315	Gm37713	Creg1	E430014B02Rik
Rxrg	R3hdml	Gm13333	Mael	Atf6	Gm5248
Rgs5	Cbln4	Gm14441	Nhlh1	Cfap126	Gm14775
Slamf9	Bhlhe22	Gm13537	Gm5069	Ndufs2	Gm14816
Gm2710	Cp	Gm13437	Gm36961	Igsf8	Gm9166
Gm17275	Gm43667	Gm13588	Gm5706	Kcnj9	Gm6446
5033404E19Rik	Mccc1os	Gm13474	Tlr5	Pigm	Gm15149
D730003I15Rik	Mir7009	Gm13501	Marc1	Desi2	Gm15216
Traf5	Cetn4	Gm13527	Gm9722	Cox20
Cr1l	Gm43488	Gm13592	Gm13176	Efcab2
Ccdc3	Gpr149	Gm13600	Itih5	Tfb2m
Ankrd16	Vmn2r2	Gm13650	Gm13296	Itpkb
Itga8	Vmn2r-ps5	Gm13674	Mindy3	Stum
Qsox2	Golim4	Gm13685	Sh3d2c-ps1	Ephx1
Mir7578	Fgb	Gm10801	Gm13542	Disp1
Phyhd1	Pear1	Pin1rt1	Snhg7os	Hlx
Aif1l	Insrr	Gm13935	Fam163b	Gm2061
Ak1	S100a1	Gm14016	Wdr34	Slc30a1
C230014O12Rik	S100a13	Uqcrh-ps2	Endog	Sertad4
Traf1	S100a6	Gm13998	Rabepk	Nmt2
Pdcl	Hmgcs2	Gm14006	Lhx2	Optn
Crb2	Cd53	Rpl23a-ps4	Gm13498	Camk1d
Gm13586	Col11a1	Gm14037	Bloc1s2-ps	Echdc3
Gm13502	S1pr1	Rps13-ps6	Gm13578	Il15ra
Dapl1	Gm42940	Gm14108	Dlx1	St8sia6
Gm13577	Gm37773	Gm14125	Sp9	D930036K23Rik
Cobll1	Gm26691	Gm14141	Rtn4rl2	Stamos
Map3k20	Gbp7	Gm14472	Nlk-ps1	Arl5b
Gm27421	Nexn	Gm14227	Gm13731	Dnajc1
Cerkl	Lhx8	Gm14238	Gm13770	Bmi1
Itprid2	Wls	Gm11450	Gm13771	Gm13363
Itgav	9430025C20Rik	Gm11473	Dgkz	Gm13339
Gm13740	Gm12379	Gm11474	Gm13882	Spopl
F2	Ptbp3	Gm11476	Gm13904	Tprn
Traf6	Rnf183	Gm14237	Aven	Adamtsl2
Ehf	Ambp	Gm6140	BC052040	Brd3
Rcn1	Kif12	Gm18822	Meis2	Rxra
Arl14ep	Gm12743	Gm8955	Dnajc17	Col5a1
Kif18a	Slc5a9	Gm5150	Tyro3	Tsc1
Gchfr	Gjb4	Gm11550	Sord	Ak8
1700020I14Rik	Ptpru	Gm12582	Slc28a2	Ntng2
Mga	Tmem200b	Gm12565	Gatm	Coq4
Gm26899	C1qa	Gm42786	Rassf2	Lrrc8a
Stard9	Nppa	Gm29739	Gm11687	Gm28035
Ctdspl2	Gm572	Gm5274	Gm14111	Ptges
Duoxa1	Steap4	Gm38261	Nkx2-2	D330023K18Rik
Slc24a5	Sema3e	Gm38098	Gm14113	Dab2ip
Gabpb1	Gm43032	Gm18867	Gm14130	Lhx6
Trpm7	Mnx1	Gm2756	Gm14127	Rc3h2
Fbln7	Spon2	Gm6098	Gm14148	Zbtb6
Prnd	Sod3	Gm29704	Gm14150	Gpr21
Jag1	Corin	Mif-ps3	Fam110a	Nek6
Kif16b	Gm19590	Gm22752	Ctnnbl1	Gm13453
Pcsk2os1	Clock	Gm5278	Tti1	Zeb2
A930019D19Rik	Igfbp7	Gm21960	Gm14200	Rnd3
Kiz	Csn3	Tpt1-ps1	Slc32a1	Arl5a
Pofut1	Fras1	Gm9273	Gm11453	Stam2
Rbm39	Antxr2	Gm9504	Slc13a3	Xirp2
Gm11449	Gm43302	Gm12497	Gm11470	Dlx2
Hnf4a	Gbp10	Gm17775	Gm14236	Hoxd8
Slc2a10	Gbp6	Gm29736	Nelfcd	Fkbp7
Stx16	Gm42902	Gm5710	Slco4a1	Plekha3
Edn3	Gfi1	Slc44a3	Gm37421	Ccdc141
Gm14393	Hcar1	Gm9369	Gm8919	Ube2e3
Gm14387	Hepacam2	Gm18916	Gm8957	Dnajc10
Gm14443	Col28a1	Gm16238	Gm7132	Calcrl
Zfp969	Gm43844	Gm49316	Slc25a31	Ndufs3
Zfp966	Wnt16	Gm6059	Gm7899	Zfp408
2210418O10Rik	Gm3294	Gm5857	Gm5276	Cd44
Gm1980	Fam71f1	Gm5983	Gm8234	Hipk3
Zfp967	Cald1	Gm43655	Gm36985	Fsip1
Gm14405	Tmem140	Gm11809	Gm8349	Gm14207
Zfp970	Zc3hav1	Gng2-ps1	Gm8515	Pla2g4e
Gm14403	Wee2	Gm11907	Gm7270	Gm13997
Zfp931	Try4	Gm11929	1110032F04Rik	Gm14000
Gm14398	Try5	Gm12369	Gm17214	Frmd5
Lime1	Aqp1	Gm12380	Ntrk1	B2m
Gm15467	C130060K24Rik	Gm12389	Slc27a3	Fbn1
Gm8860	1700040L08Rik	Gm12492	Gm9774	Secisbp2l
Gm16399	Gm44286	Igfbpl1	Gm38040	Fgf7
Hltf	Cyp26b1	Gm12460	Gm37361	Sppl2a
Pld1	Gkn2	Cct3-ps1	Gm43743	Kcnip3
Mecom	Gm44423	Tcp1-ps1	Gm15235	Zfp133-ps
Gm42922	Gm38708	Gm27046	Selenbp2	Rin2
Gm9845	Wnt7a	Gm12420	Selenbp1	Insm1
Sclt1	Gm44065	Gm12641	Prune1	Zfp120
Gm37348	Gxylt2	Gm12700	Sf3b4	Cox4i2
Slc7a11	Gm44167	Gm12821	Pafah1b1-ps1	Procr
Gm43471	Gm44237	Gm12833	Nudt17	D630003M21Rik
P2ry1	Gm44148	Gm12842	Gm12464	Gm14204
Mme	Scnn1a	Gm12933	Ppm1j	9430021M05Rik
Plch1	Fgf23	Gm13204	Gstm6	Gm11451
Gm5540	Emp1	Gm9506	Gstm4	Gm22596
Rarres1	Slco1a5	Gm13094	Mybphl	Zswim3
Mfsd1	Il11	Gm13132	Gm18163	Eya2
Ift80	Sbk2	Gm5714	Gm4609	Sulf2
Gm37784	Zim1	Gm10482	Gm9381	B4galt5
Arfip1	Vmn2r29	Gm28685	Gm9403	Cebpb
Gm37240	Ptgir	Gm3321	Gm5281	Ppp4r1l-ps
Fam160a1	Mill2	Gm8861	Gm2574	Gm20721
Glt28d2	Cxcl17	AC174780.1	Gm9419	Gm14391
Sh3d19	Axl	Gm8891	Gm9423	Gm14440
Kirrel	Gm25259	Gm8896	Gm11801	Gm4631
Crabp2	Ffar2	Gm29745	4930448K20Rik	Zfp968
Gm15998	Gm17077	Gm21040	Gm11836	Gm4724
Pbxip1	Gm44837	Gm8929	Gm11838	Zfp965
She	Abcc8	Gm29755	Gm11865	Gm11007
Nup210l	Gm36696	Gm5288	Gm11895	Gm2007
Gm16740	P4ha3	Gm4751	Gm12397	Gm14288
Adamtsl4	Hpx	Gm43722	Gm12403	Gm6710
BC028528	Sox6	Gm5575	Il11ra1	Gm2026
Fmo5	Gp2	Gm2213	Galt	Gm14435
Tent5c	Gm44785	Gm26931	Gm13305	Gm14434
Slc16a4	Sox1ot	Gm8115	Il11ra2	Gm14308
Stxbp3	Anxa10	Gm6517	Nans	Zfp973
Vcam1	Gm10654	Gm20072	Gm12453	Gm14305
Dbt	Nr3c2	Gm19620	Gm12452	Gm14410
Arhgap29	Nfix	Cycs-ps2	Vma21-ps	Gm14327
Abca4	Dynlrb2	Rps19-ps8	Gm12469	B230312C02Rik
Gm17494	Pdgfd	Gm42779	Gm11214	Pcmtd2
Mettl14	4930517E14Rik	Oas2	Gm11224	Gm8797
Pitx2	Gm27166	Gm15546	Gm11225	Il7
Elovl6	Drd2	Gm15846	Aldoart1	Armc1
Egf	Cryab	Gm2404	Bnc2	4632415L05Rik
Nfkb1	Tnfaip8l3	Gm15607	Gm12419	Cpb1
Slc39a8	Gm47240	Gm15497	Focad	Nceh1
Pdlim5	Rora	Gm7291	Mrpl48-ps	Dcun1d1
Gbp2	Aqp9	Selenok-ps7	Gm12634	Mfsd8
Cyr61	Aldh1a2	Gm24105	Gm12669	Pcdh18
Gm17501	Tbx18	Gm8649	Gm12684	Setd7
Zzz3	Gm29562	Gm6578	Gm12722	Nhlrc3
Mir186	Rasgrf1	Gm19252	Gm12727	Trpc4
Gm11787	9530059O14Rik	Gm7492	Acot11	Rnf13
Lyn	Pde7b	Gm7556	Cpt2	Mbnl1
Plag1	Eya4	Gm4877	Podn	Gm8325
Chd7	Sim1	Gm5305	Shisal2a	Slc33a1
Rbm12b2	Lilrb4a	Gm44219	Uqcrh	Ssr3
Otud6b	Cep85l	Gm15573	Ybx1	Mlf1
Ripk2	Gcc2	Gm6786	Smim12	Schip1
Cpne3	Trpm2	Gm9728	Gm12969	Gm20691
Usp45	Gm16315	Gm5308	Hpca	Kpna4
Gm37900	Timp3	Gm4873	Tmem39b	Pdcd10
Casp8ap2	Gm27366	Gm40414	Serinc2	Fnip2
Tln1	Elk3	Gm17825	Oprd1	Etfdh
Reck	Gad1-ps	Gm5311	Gm13252	Dchs2
Zcchc7	Lgr5	Gm20594	Runx3	Gm3788
Gm12447	Ptprb	Gm7542	Ifnlr1	Rrnad1
Cavin4	Best3	Gm15576	Gm12988	Mex3a
Slc44a1	Msrb3	Gm15532	E2f2	Gm17146
Tmem245	Wif1	Gm44018	Ccnd3-ps	Fdps
Epb41l4b	Ddc	Gm44227	Gm13050	Gm15417
Lpar1	Egfr	Gm5051	Gm13126	Flad1
Nfib	Efemp1	Gm15707	Prdx2-rs3	4632404H12Rik
Adamtsl1	Gm12246	Gm7571	Trmt112-ps2	Il6ra
Dennd4c	Olfr313	Gm7363	Plekhg5	Atp8b2
Hacd4	Grap	Gm47692	Prdm16	Sprr2a3
AL805899.1	Hs3st3a1	Gm5130	Hes5	S100a10
Mtap	C78197	Gm6929	Vwa1	Gm15234
Dmrta1	Ntn1	Tpt1-ps4	Ints11	Vps72
Mysm1	Ccl7	Gm4270	Gm4960	Mindy1
Hook1	Tbx2	Gtpbp4-ps5	Gm8802	Cers2
Kank4	Krt20	Gtpbp4-ps6	Gm15610	E330034L11Rik
E130102H24Rik	Mir6928	Npas1	Gm10290	Mtmr11
Mier1	C1ql1	Gm5418	Gm7420	Gm17690
Dmrta2os	Gm11716	Gm6065	Gm1969	Gm20632
Foxd2os	Rab37	Gm5322	Gm43695	Gm42743
Tal1	Tmem235	Gm9521	Gm15796	Prkab2
Tie1	C1qtnf1	Gm15495	Gm7181	Trim45
Gm12940	Gm11769	B3gnt8	Fam184b	Igsf3
Gm24091	Npb	Gm24865	G6pd2	Atp1a1
Gm23711	Gm26520	Gm19880	Gm6044	Gm43245
A930004J17Rik	Kcns3	Mag	Pdgfra	Gm43062
Gm26615	Gm45941	Gm4373	Gm7709	Olfml3
Ubxn11	Gm15691	Cd9-ps	Barhl2	Rsbn1
Luzp1	Gm19220	Gm6004	Gm7118	Phtf1
Hspg2	Foxa1	Gm22133	Gm42627	Cept1
Ece1	Clec14a	Gm45308	Gstm2-ps1	Tmem167b
Cda	Dio2	Gm19248	Ddx54	Clcc1
2700016F22Rik	Gm47370	Gm18988	Gm6444	Amy1
Dhrs3	Eml5	Gm17909	Scarb1	Gpr88
Cort	Gm48062	Gm34783	Mmp17	Slc35a3
Vamp3	Kcnk13	Gm7675	Eln	Snx7
Rnf207	Fbln5	Gm7693	Cldn3	Ptbp2
Atad3aos	Slc24a4	Gm5335	Fzd9	Gm42664
Ccnl2	Rin3	Gm18958	Hip1	Sec24d
Mxra8	Serpina1b	Gm15661	Gm16061	Ugt8a
Steap2	Serpina1d	Gm8183	Rasa4	Alpk1
Gm26825	Serpina1a	Gm6240	Znhit1	Ap1ar
Slc25a40	Serpina1c	Cox20b	Mepce	Tet2
Crot	Serpina1e	Gm8523	Gm15502	Cisd2
Rsbn1l	Rtl1	Gm23973	Got2-ps1	Gm43379
Gsap	Dcdc2a	Calcb	Mad1l1	Col24a1
Gm15719	Foxc1	E130201H02Rik	Eif3b	St6galnac3
Gm26648	A730091E23Rik	Gm49368	Mir7038	Lrriq3
Insig1	Serpinb6b	Gm45700	Amz1	Ankrd13c
Fgfr3	Serpinb9b	Gm4768	Zfp853	Impad1
Mxd4	Msx2	Gm6376	Gm9497	Dpy19l4
Sepsecs	Pitx1	Gm15580	Zkscan5	Tmem67
Rell1	Gm47071	Gm9711	Zscan25	Pip4p2
Tbc1d1	Ctla2b	Gm6070	Gtf3a	Tmem64
Gm3716	D030007L05Rik	Gm15349	Gm6054	Decr1
Klf3	A230107N01Rik	Gm39147	Calcr	Fut9
Pds5a	Hapln1	Gm8168	Asb4	Map3k7
Gm43279	Gcnt4	Gm6100	Gm5873	Enho
Commd8	Gm34388	Gm8254	Dlx5	Gm20878
Cep135	Naip2	Gm6203	Gm9825	Gm21953
Hopx	Naip3-ps1	Gm45660	Gm5110	Gm21586
Spink2	Naip3	Gm8436	Tfec	Ccl27b
Rassf6	Naip1	Gm5345	Gm15593	Tpm2
Gm26582	Fst	Gm2221	Gm15596	Gba2
Sowahb	Gm8159	Gm7419	Eif3s6-ps4	Ccin
Anxa3	Gm8271	Gm7619	Gm8927	Gm25692
Pkd2	Gm3532	Gm7688	Gm8930	Aldh1b1
Gbp9	Gm3618	Gm39197	Gm5303	Tgfbr1
Pigg	Gm8050	Gm5353	Copg2	Invs
Fgfrl1	Gm47743	Gm45432	Ybx1-ps2	Gm12538
Med13l	B230110C06Rik	Gm7997	Rarres2	Gm12579
Lhx5	Kcnk16	Gm4899	Malsu1	Dnajc25
Adam1b	Plau	Gm15660	Fam221a	Ugcg
Zfp664	Frmpd2	Gm45316	Nfe2l3	Rgs3
Stx2	A930038B10Rik	Gm6625	Hoxa2	Mpdz
Gm42979	Gm49083	Gm45422	Hoxa3	Zdhhc21
B230377A18Rik	Gm49125	Gm8804	Hoxa5	Gm12551
Gm43481	Adcy4	Gm10719	Crhr2	Klhl9
Lat2	Scel	Gm10717	Mageb16-ps2	Cdkn2b
Trim56	Sox21	Gm7588	Gm36816	Elavl2
Mir7036	Spef2	Gm16379	Gm6157	Nfia
Zan	Klhl38	Gm7642	Smyd1	Dab1
Gal3st4	A1bg	Gm5612	Gm6210	Mroh7
Arpc1b	Tmem71	Gm20519	Gm5576	Tut4
Cdx2	Gpr20	Gm6581	Ino80b	Nrd1
Pan3	4933427E11Rik	Amd-ps6	Gm7507	Mir761
Flt1	Psca	Gm8049	Cct7	Gm12834
Hmgb1	Ly6c1	Gm8543	Arhgap25	Efcab14
Gm43197	Ly6c2	Gm25032	Chst13	Mob3c
Samd9l	BC024139	Gm5364	Gm5313	Mknk1
Gng11	Mir1249	Gm3953	Gm7833	Gm12854
Pon2	Upk3a	Gm8863	Gm5881	Lurap1
Tmem168	Wnt1	Chrnb4	Gm19653	Dmap1
Mdfic	Gm35853	Gm47178	Pdzrn3	Slc6a9
Cftr	Krt7	Gm7613	Gm5315	Gm12841
Cped1	Krt90	Gm47740	Gm15519	Kcnq4
Fam3c	Krt6a	Gm47192	Prrt3	Trit1
Tspan33	Gm36026	Gm7863	Slc6a11	Gm17244
Ssmem1	Gm36560	Gm8087	Gm19040	Ago3
Klrg2	Gm26675	Aldoa-ps3	Gm5580	Gm12929
Tcaf2	Emp2	Aldoa-ps4	Slc2a3	Zmym6
Nod1	Gm26822	Gm9540	Gm6423	Gja4
Rmnd5a	Serpind1	Gm5161	Gm6308	CK137956
Gm21045	4632428C04Rik	Gm47146	Lpcat3	Yars
Dok1	Muc4	Gm2774	Plekhg6	Zbtb8b
Loxl3	Upk1b	Gm3213	Ndufa9	Ptp4a2
Ccdc142	Drd3	Gm44555	Gm4968	Rab42
Gm43890	Ccdc80	Gm48326	Gm8774	Pdik1l
Gm18537	Zpld1	Gm7198	Gm18688	Htr1d
Dusp11	St3gal6	Gm6884	Dynlt1-ps1	Usp48
Gm5577	Samsn1	Gm40614	Gm8994	Fam43b
Gm44168	Mir99ahg	Gm4777	Smco3	Htr6
Fbln2	C130023A14Rik	Gm22566	Bcat1	Iffo2
Lrig1	Eva1c	Gm6906	Fiz1	Gm13016
Foxp1	Mx1	Gm8709	Zfp264	Fblim1
Ppp4r2	T2	Gm47696	Pafah1b1-ps2	Kazn
Gm44429	AC132106.1	4930519F09Rik	Gm6900	Plod1
Gt(ROSA)26Sor	Gm16574	Gm6390	Gm18781	Mthfr
Wnk1	Gm17115	Gm8767	Gm33601	Icmt
Kdm5a	Cyp1b1	Gm4780	Gm4157	Chd5
Gm10420	Six3os1	Gm18986	Gm45500	BC039966
C1s1	CT030642.2	Gm9068	Gm6946	Plch2
Gm32536	Ttr	Gm17823	Zfp541	Slc35e2
Cd9	Gm26658	Gm31849	Tmem160	Gm16008
Vwf	Lox	Fabp7	Nectin2	Gm15459
Ano2	Prdm6	Gm47894	Bcam	Gm10481
Ntf3	Mc4r	Gm29783	Krt8-ps	4921504A21Rik
Ccnd2	AW112010	Rpl19-ps2	Gm44576	Ptpn12
BC064078	Gm4952	Gm19688	Gm5587	Psmc2
Clec2d	Glyat	Gm19326	Tmem91	Rint1
Bcl2l14	Aldh1a7	Gm5951	Cyp2s1	Kmt2c
Crebl2	Dmrt2	Gm3828	Snrpa	1700096K18Rik
Plcz1	Il33	Gm8249	Timm50	Abhd1
Aebp2	Acta2	Gm8274	Syne4	Eif2b4
Gm44164	Slc16a12	Gm4799	Proser3	Slc4a1ap
Itpr2	Slc38a5	Mybpc1	U2af1l4	Babam2
Gm6266	Agtr2	Gm18705	Gm49396	Ppp1cb
Ppfibp1	Gm14705	Gm26923	Gm9114	Gm9903
Rep15	Arx	Gm18904	Gm6669	Gm42851
Pla2g4c	Gm379	Gm11945	Gm9120	D5Ertd579e
Pglyrp1	4933403O08Rik	Gm11949	Gm9127	Mrfap1
Gipr	Col4a5	Gm11964	Gm9135	Gm5298
Plaur	Chrdl1	Gm11965	Gm9142	Ldb2
9530053A07Rik	Kctd12b	Gm12009	Gm5327	Gm5555
2200002D01Rik	Bmx	Gm12664	Gm4398	Gm4962
Gm12762		Gm12045	Gm4405	Cckar
Gm44519		Rpsa-ps3	Gm9162	Gm3687
Gm6887		Gm12057	Gm9167	0610040J01Rik
Rras		Gm12099	Gm5732	Pgm2
Sec1		Gm8192	Cebpa	Phox2b
Dbp		Gm12151	Cep89	Gnpda2
Ube3a		Gm12201	Nudt19	Atp10d
Gm27252		Rps2-ps4	Gm2308	Slain2
Mtmr10		Gm12266	Myh14	Fryl
Lrrk1		Gm12328	Dkkl1	Kit
Mctp2		Rpl9-ps1	Slc6a16	Gm7271
Chd2		Gm11510	Gm34272	Uso1
Isg20		Gm11512	Ube2nl	Stbd1
Gm45169		Gm11516	Gm7583	Sept11
Mir1839		Gm11517	Gm5342	Gm43681
Nox4		Gm11633	Gm7627	Gm2861
Fzd4		Gm11631	Acan	Prdm8
Gm45221		Gm11619	Prc1	Slc10a6
Tmem126b		Gm25593	Ndufs6b	Spp1
Gm8319		Gm11643	Sh3gl3	Gm42793
Myo7a		Gm11689	Gm2546	BC005561
Serpinh1		Dnaic2	Ucp2	D930016D06Rik
Gm44914		Mir6935	Gm3200	Lrrc8d
Atg16l2		Uts2r	Clpb	Gm32736
Arap1		Gm46312	Phox2a	Evi5
Gm10602		Gm18116	Gm5339	Tmed5
Il18bp		Gm7370	Syt9	Dr1
Trim68		Gm5183	Tmc5	Idua
Gm16464		Gm7986	Crym	Zfp605
Gm23262		Gm9544	Aqp8	Ankle2
Parvaos		Gm15745	Nsmce1	Miat
Tead1		Gm1995	Tufm	Gm26953
Calca		Gm48389	Doc2a	Gm27998
Gm27040		Gm46994	Fbxl19	Gm27882
Apobr		Gm5955	Gm5738	Myo18b
Nupr1		Gm6841	Rgs10	Trpv4
Mvp		Gm21007	Gm7258	A930005G22Rik
Adam8		Gm8918	Gm5904	Sirt4
Cracr2b		Gm17031	Tubgcp2	Nos1
Ano1		Gm9063	Paox	Tbx5
3930402G23Rik		Gm17807	Igf2	Sh2b3
Sox1		Gm9267	Gm49394	Anapc5
Mir8108		Gm48685	Igf2os	Asl
Ddhd2		Akr1c19	Gm26793	2700029L08Rik
Star		Gm22750	Xab2	Tmem120a
Adgra2		Gm32526	Gm45048	Serpine1
Wrn		Gm7611	Gm7407	Zscan21
Ppp1r3b		Gm11285	Gm1840	Zfand2a
Trmt9b		Gm26300	Gm17149	Micall2
Tlr3		Gm11367	Gm15302	Ints1
Wwc2		Rps17-ps1	Got1l1	Mafk
Spcs3		Gm2645	Gm8100	Elfn1
Palld		Gm3131	Gm8291	Chst12
Gm10033		Gm21963	Gm35021	Foxk1
Slc25a42		Gm4810	Gm5787	Ap5z1
Homer3		Eif1-ps2	Slc7a2	Radil
Comp		Gm48705	Gapdh-ps14	Grid2ip
Crlf1		BC048507	Gm6180	Kdelr2
Gm45734		Gm8185	Pdlim3	Lmtk2
C330011M18Rik		Atp5c1-ps	Gm10313	Ptcd1
Gm26532		Gm8345	Gm6458	Zfp655
Lyl1		Gm6411	Gm6463	Gpr12
Phkb		Gm8526	Gm7561	Usp12
Mmp2		Gm47057	Gm9755	Mtus2
Pdp2		Gm47463	Cilp2	Slc7a1
Slc12a4		Gm5200	Ddx49	Ubl3
Sntb2		Gm31544	Fkbp8	4933425D22Rik
Zfhx3		Hmgb3-ps	Ccdc124	Hsph1
Osgin1		Gm17805	Map1s	Stard13
A130014A01Rik		Gm5457	Babam1	Asns
Gse1		Rpl19-ps4	Mvb12a	A430035B10Rik
Capn9		Gm48781	Klf2	Bmt2
Gm11168		Gm19013	Med26	Met
Cep126		Gm19014	Gm7069	Fezf1
Arhgap42		Gm6043	Pou4f2	C130093G08Rik
Zfp317		Gm47885	Gm4891	Strip2
Ldlr		Gm2791	Mir7070	Cpa4
Epor		Rpl19-ps3	Gm16177	Cep41
Gm48478		Gm16082	Nkd1	Bpgm
Tbx20		Gm7106	Gm9619	Wdr91
Ets1		Gm48906	Gm3272	Ttc26
Cdon		Gm16301	Gm7191	Hipk2
Robo4		Gm6913	Gm45711	E330009J07Rik
Robo3		Gm47505	Elmo3	Zfp956
Esam		Gm9212	Gm5915	Gm7887
Oaf		Gm18147	Nrn1l	Zfp775
Ddx6		Gm18367	Prmt7	Gpnmb
Tagln		Gm15422	Calb2	Osbpl3
Rbm7		Gm49301	Gm3635	Gars
Layn		Gm2157	Atmin	Mindy4
Colca2		Gm46496	Mir7077	Kbtbd2
Exph5		Gm2581	Klhdc4	Gm44389
Kdelc2		Gm29753	Acta1	Smarcad1
Snx33		Gm6533	Gm9204	Gm31520
Gm10658		Fam136b-ps	A230050P20Rik	E230016M11Rik
2700012I20Rik		Gm25381	Eif3g	Gm44126
Cyp1a1		Ube2d4	Gm2976	Aup1
Stra6		Gm20150	Eepd1	Dysf
Anp32a		Gm46507	Gm3756	Egr4
Skor1		Gm5216	Gm8343	1600020E01Rik
Smad3		Gm49487	Gm19709	Asprv1
Smad6		Gm8702	AC162938.1	Mxd1
Ubap1l		Gm8843	Thy1	Gmcl1
Bnip2		Gm9108	Usp2	Antxr1
Lipc		Gm22137	Mcam	Rpn1
Myzap		Gm7541	Gm10080	Eefsec
Cgnl1		Gm6305	Gm7286	Chchd6
Gm38057		Gm6332	Gm8907	Aldh1l1
Tex9		Rpl26-ps4	Crabp1	Nr2c2
Gm36936		Gm15799	Chrna3	Magi1
Gm5066		Gm17799	Gm6257	Eogt
Gm28229		CT009627.1	Gm2553	Tmf1
Gm26882		Kng2	Gm16073	Slc6a1
Adamts7		AC154540.3	Gm3436	Atg7
Plod2		Kng1	Gm9719	Mkrn2
Gm8520		Gm6640	Gm3671	Efcab12
Dzip1l		Gm15970	Gm8058	Plxnd1
Trf		AC087556.2	Gm29164	Gm20404
Dnajc13		Gm6903	Ctsh	Zfand4
Gm38077		Gm6931	Gm5620	March8
Rpl29		CT025522.3	Gm9621	Gm6227
Iqcf5		Rps19-ps12	Gm29240	Csgalnact2
Gm9917		AC122392.1	Rbp1	Cacna2d4
Slc38a3		Rpl21-ps5	Foxl2os	Lrtm2
Uba7		AC109255.1	Foxl2	Pex26
Gm20529		AC171211.1	Gm8641	Rimklb
Lamb2		AC163715.1	Ky	Tpi1
Col7a1		Gm17087	Gm7436	Usp5
Ulk4		AC115797.3	Camkv	Gnb3
Slc6a20b		AC115797.5	3000002C10Rik	P3h3
Gm21781		AC121795.1	Pth1r	Ltbr
Ccdc170		AC147983.1	Gm9487	Gm26728
Ulbp1		AC121539.1	Scn5a	Tpi-rs11
Rab32		CT009755.1	Klhl40	Prmt8
Fbxo30		AC154766.3	Gm8330	Gm44243
Nhsl1		Gm18733	Gm8355	Smim10l1
Tnfaip3		Gm9613	Gm2467	Gm45769
Il20ra		Mir877	Gm5421	Lrp6
Slc35d3		Gm4246	Slc2a12	Mansc1
E030030I06Rik		Gm18737	Gm17794	Dusp16
Raet1e		AC121875.1	Slc18b1	Apold1
H60b		Gm5228	Gm5171	BC049715
Gm26581		Ckb-ps2	Gm5422	Mgst1
Gm1972		Gm16276	Gm18346	Plekha5
Raet1d		CT009580.2	Slc16a10	Fgfr1op2
Gm10825		Gm17228	Gm18671	Stk38l
Gm16531		AC154779.2	Smpd2	Klhl42
Ctgf		CT030729.2	Gm9034	Gm15767
Arhgap18		AC127693.2	Gm17829	Far2
Cdk19		Gm4707	Gm5750	Tfpt
Cd164		AC122746.1	Srgn	Tsen34
Foxo3		Gm6276	Mypn	Zfp606
Gm47580		AC165087.1	Gm20108	Zbtb45
Nus1		Gm6291	Susd2	Mzf1
Zfa-ps		Gm17430	Col6a2	Dhx34
Smpdl3a		AC102437.3	Med16	Nkpd1
Lims1		AC140316.1	Pcsk4	Gm19345
Vsir		AC103597.1	Atp8b3	Zfp428
Slc25a16		AC158772.1	Sf3a2	Ethe1
Reep3		AC102410.1	Mir1982	Zfp574
Jmjd1c		AC158903.1	Tjp3	Tgfb1
Ado		Gm7701	Dohh	Gm21983
Mmp11		Gm7936	Smim24	Supt5
Lss		Gm5239	Gm8153	Ccer2
Syde1		Gm8529	Fbxo7	Nfkbib
Cnn2		Gm8614	Gm3571	Gm26604
Gm17249		Gm15957	Gm47724	Fam98c
Rfx4		Gm27037	Gm8601	Gm17199
Fhl4		Gm24951	Csl	Zfp382
Ttc41		Rpl31-ps20	Glipr1	Capns1
Apaf1		Cyp26a1	Gm6808	Tbcb
Dcn		Gm17150	Mars	Alkbh6
Galnt4		Psmb6-ps	Gm6283	Arhgap33os
Tmtc3		Gm5380	Slc39a5	Upk1a
Myrfl		Gm14506	Gm26445	Rbm42
Mdm1		Gm9436	Gm11400	Gm21982
Hmga2		Gm14571	Drg1	Fxyd5
Rassf3		Gm7189	Gm11950	Lgi4
Mir546		Gm4986	Gm11953	Cebpg
A730063M14Rik		Gm14575	Gal3st1	Zfp507
F420014N23Rik		Gm5135	Gm11954	Gm7224
Apof		Gm7700	Gm11960	Prrg2
Mtfp1		Gm4908	Thoc5	Rcn3
Kremen1		Gm5388	Emid1	Rasip1
Pkd1l1		1600025M17Rik	Pgam2	Sult2b1
Sertad2		Gm14630	Gm11966	Spty2d1
Gm6685		Gm8163	Aebp1	Csrp3
Gm12091		Gm14676	Gm11401	Gm6226
Rhbdf1		Gm8722	Gm11977	Chrna7
Ccng1		Gm14767	Gm12599	Klf13
4933415A04Rik		Gm14783	Akt2-ps	Nsmce3
Flt4		Gm14784	Pgam1-ps1	Selenos
Cnot6		Gm14830	Bcl11a	Asb7
Gfpt2		Gm14925	Gm12117	Gm44667
Ltc4s		Gm14933	Gm12155	Synm
2010001A14Rik		Gm6175	Gm12568	Igf1r
Med9os		Gjb1	Gm12168	Rgma
Hmgb1-ps3		Gm9089	Gm12182	1810026B05Rik
Cyb5d1		Gm9109	Psme2b	A830073O21Rik
Slc2a4		Gm9159	Gm12186	Akap13
Asgr2		Gm9164	N4bp3	Ttll13
P2rx1		Gm5133	Tnip1	Fes
Serpinf2		Gm4784	Anxa6	Saxo2
Tlcd2		Gm7416	Hand1	Tlnrd1
Rflnb		Gm7973	Gm12251	Abhd17c
Tmem98		Gm6275	Drc3	Ccdc89
Rps6kb1		Gm5761	Kcnj12	4632427E13Rik
Acsf2		Gm8061	Fbxw10	Aamdc
Zfp652		Gm4760	Gm12285	Aqp11
Phospho1		Gm15066	Gm12286	Capn5
Abi3		Gm15151	Tmem102	Lrrc32
2010300F17Rik		Gm7150	Pelp1	Gm15506
Erbb2		Gm7312	Psmb6	Xrra1
Cavin1		Gm8648	Gm6733	Stim1
Gm11636		Gm8659	Gm12332	Tpp1
2810433D01Rik		Gm8682	Gm12337	Rnf141
2410004I01Rik		Gm4017	Gm12340	Arntl
Map3k3		Rhoay-ps1	Dbil5	Pde3b
Mir3064		Gm6137	Mrm3	Pik3c2a
Gm25994		Rhoay-ps2	Proca1	Gm45151
Cep95		Gm2325	Gm11198	Tmc7
Slc16a6			Unc45b	9030407P20Rik
Grin2c			Gm11438	Vwa3a
Smim5			Gm11434	Il4ra
Itgb4			Lhx1	Eif3c
Trim47			Bcas3	Gdpd3
BC018473			Gm11502	Gm42742
Gm11767			Hoxb13	Itgal
Gcgr			Igfbp4	Srcap
Mafg			Gm11557	Gm42715
Rab10os			Gm11560	Hsd3b7
Gm49331			Krt19	Gm16044
Gm49328			Gm11598	Htra1
Tmem18			Gm10039	Acadsb
Gdap10			Kat2a	Eef1akmt2
Twist1			Ghdc	Fam196a
Gm7252			Vps25	Rnh1
Gm17024			Wnk4	Hras
Gm22513			Gm27029	Cd81
Baz1a			Aarsd1	Kcnq1
Ttc6			Rnd2	Tnfrsf23
3110056K07Rik			Gm11625	Bc1
Mpp5			Tmem106a	Camsap3
Actn1			Gm8738	Ccl25
Lin52			Kcnh6	Abhd13
Nek9			Gm11658	Col4a1
Gm10095			D11Wsu47e	Gm45592
Samd15			Cdc42ep4	Tdrp
Gm48553			Ttyh2	Gm3160
Ston2			Kif19a	Angpt2
Gm47260			Gprc5c	Gm15816
Syne3			Prpsap1	Sfrp1
Papola			Ccdc40	Zmat4
Gm27300			Gm17816	Adam9
Mir1906-1			Gm29696	Gm30978
Gm26945			Gm6682	Rnf170
Exoc3l4			Gm5652	Gm26578
5033406O09Rik			Gm4929	Gm19410
Tdrd9			Gm4804	Prag1
Inf2			Greb1	Lonrf1
Dnah11			Gm48355	Vps37a
Gm16505			Gm21863	Asah1
Akr1c13			Gm48042	Actg-ps1
Akr1c12			Gm9293	Rwdd4a
Idi1			Gm16372	Tenm3
Gm6556			Bzw2	Klhl2
Hist1h2bm			Gm7456	Lzts1
Hist1h4j			Gm7481	Sugp1
Hist1h4k			Gm7172	Mpv17l2
Hist1h4m			Aldoart2	Slc27a1
Hist1h4n			Gm6316	Tpm4
Hist1h4i			Pygl	Calr3
Hist1h4h			Gm7985	Gm18646
Hist1h4f			Ppp1r36	Gm45728
Hist1h2bf			Fntb	Ucp1
Hist1h4d			Gm5436	Ptger1
Hist1h2ac			Gm18983	Gm10643
Hist1h4c			Gm21559	Siah1a
Hist1h2bb			Gm8587	Cnep1r1
Hist1h4b			Gm48564	Cyld
Hist1h4a			Gm8655	Aktip
Carmil1			Gm18827	Irx3
Acot13			Gm5187	Irx3os
Gm26735			Ccnk	Crnde
Cdkal1			Slc25a47	Irx5
Serpinb9f			Kif26a	Ogfod1
Gm11397			Gm9238	Mt3
Ripk1			Rpl7a-ps2	Cx3cl1
Fam217a			Gm19843	Dync1li2
Ppp1r3g			Gm26956	Slc9a5
Rreb1			Gm18859	Atxn1l
Mcur1			Gm5628	Ap1g1
Gm5083			Gm11273	Chst5
6720427I07Rik			Zfp184	Gan
Fam120a			Hist1h2ba	Necab2
Ror2			Scgn	Klhl36
Nsd1			Serpinb6c	Zcchc14
Rgs14			4930447K03Rik	Dpep1
4930486L24Rik			Gm47065	Spata33
Gm49392			Fars2	Zfp276
Gm49393			Eef1e1	Ccsap
Gm48701			Gm8513	Fam89a
Gm5141			Gm5790	Sprtn
Fancc			Gm7251	Itgb1
Ercc6l2			Nxnl2	Kbtbd3
Aaed1			Gm29787	Jrkl
Mfsd14b			Gm2762	Gm19178
Gm47428			Prelid1	Zfp266
Arsk			Gm48432	Pde4a
Adgrv1			Gm9595	Rgl3
Gm17259			Gm7065	Zfp810
Mtx3			Gm17938	Igsf9b
Naip5			Gm7979	4930581F22Rik
Naip6			Gm4812	Bsx
Rad17			Gm6263	Sc5d
Gm4938			Gm3926	Tbcel
Gpx8			Gm21959	Gm10687
Flnb			Gm9634	Cbl
5430414B19Rik			Gm5042	Hinfp
Gm47798			Gm6317	Arcn1
Nr1d2			Gm8371	Gm48529
Vcl			Gm5666	Pts
Dnah12			Atp6ap1l	Tex12
Lrrc18			Gm2076	Isl2
Bmpr1a			Gm8712	Loxl1
Gm8113			Gm8756	2300009A05Rik
Fermt2			Gm2445	Plekho2
Bmp4			Ercc8	Snx22
Socs4			Il31ra	Tln2
Mmp14			Mrps30	Fam81a
Homez			Esd-ps	Rnf111
Gja3			Gm17222	Rab27a
Xkr6			Gm3348	Fbxo9
Sorbs3			Gm3170	Htr1b
Gm49164			Gm17046	Ibtk
Rps2-ps6			Gm17048	Tpbg
Fbxl3			Gm17045	Zfp949
Gm4675			Gm5456	Plscr5
Cldn10			Gm17121	Rasa2
Dock9			Ecd	Pik3cb
Gm17082			Arhgap22	Amotl2
Gm49286			Cdhr1	D030055H07Rik
Gm2824			Gm5203	4930500F10Rik
Gm6576			Mat1a	Parp3
Ankrd33b			Gm3676	Rad54l2
D730044K07Rik			Gm6498	Sema3b
Fzd6			Sall2	Sema3f
Slc25a32			Gm4742	Slc26a6
Aard			Gm10364	Uqcrc1
Fam84b			Gm6852	Trank1
Gm49459			Gm4819	Gm47950
Dennd3			Gm8971	Cmtm8
Gm15387			Il17d	Gpd1l
Mb			Dleu7	Tgfbr2
Myh9			Gm35595	Itga9
Cdc42ep1			Gata4	Dlec1
Gm16576			Scara5	Gm10608
Pnpla5			Ebf2	Oxsr1
Parvg			Gm9198	1700048O20Rik
Arhgap8			Fkbp1a-ps1	Ginm1
Gm29666			Gm30970	Ust
Gxylt1			Gm9264	Ifngr1
2610037D02Rik			Gm7232	Map3k5
Rapgef3			Gm9335	Moxd1
Rnd1			Gm48985	Gm47483
Dhh			Gm10250	Gm20300
Acvrl1			Gm5043	Clvs2
Krt80			Gm5210	Frk
Itga5			Gm8174	Gm8834
Gm15879			Gm2573	Fig4
Litaf			Drosha	Mical1
Snai2			Gm8318	Hace1
Sdf2l1			Cct5	4930466K18Rik
Lrrc74b			Gm18949	Tbc1d32
AA914427			Gm5213	Ranbp2
Ephb3			Gm24098	Sowahc
Atp13a4			Gm9522	Mcu
Acap2			4930555K19Rik	Dnajb12
AC161376.1			Gm7508	Anapc16
Dlg1			Pvt1	Pcbd1
Hmgb1-ps6			H2afy3	Sgpl1
Lmln			Gm7859	Sar1a
Itgb5			Gm5217	Tspan15
Phldb2			Ptp4a3	Vps26a
Bbx			Gm7935	Ddx50
Crybg3			Arc	Stox1
Ripply3			Ly6e	Ccdc6
Tmprss2			Gm9568	Bicc1
AC110534.5			Pycrl	Adora2a
Snx9			Exosc4	Smarcb1
Synj2			Bop1	Atp5d
Ezr			Cpsf1	Lingo3
AC122413.1			Gm3787	Map2k2
Rnaset2b			Pvalb	Zbtb7a
AC122413.2			Gm6612	Gm47572
AC164314.2			Shisa8	Zfp938
Rnaset2a			Prr5	Appl2
Igf2r			Gm4217	Tcp11l2
Prdm9			Gm10923	Tmem263
Zfp960			Ppara	Gnptab
Zfp97			Ttc38	Uhrf1bp1l
Spaca6			Ncaph2	Fgd6
Zfp760			Gm18979	Tmcc3
Sox8			Vdr	Nudt4
Msln			Tuba1b	Gm48505
Gm8225			Prph	Thap2
Itpr3			Aqp5	Avpr1a
Clps			Smarcd1	Lrp1
Stk38			Uqcrh-ps1	Sfi1
Trp53cor1			A330009N23Rik	Selenom
Tff3			Krt8	Gm27624
Cyp4f14			Gm6142	Gm27937
Gm17251			Ppl	Gm27640
Col11a2			Gm49549	Nipsnap1
A930015D03Rik			Carhsp1	Zmiz2
H2-T10			Gm15808	Igfbp3
CT010467.1			Myh11	Gm12003
AY036118			AC087802.4	Wdr92
Mut			Ndufa11b	Aftph
Cd2ap			Fam43a	Wdpcp
Adgrf5			Gm15694	Mtif2
Cyp39a1			Gm15725	Acyp2
Enpp4			Gm15575	Ccnjl
B230354K17Rik			Gm5406	Fndc9
AI661453			Gm9575	Zfp62
Rfx2			Gm9816	Mrnip
A930029G22Rik			Gm9061	Mir6919
Myom1			AC116324.1	Canx
Gm38220			AC132099.1	Shroom1
Rasgrp3			AC150035.2	Fnip1
AC135509.1			Hlcs	Sparc
AC144860.1			Gm15599	Gria1
Gm28529			Gm16702	Fam183b
Colec12			Gm8492	Fam83g
Rock1			Gm3145	A530017D24Rik
AC102055.1			Gm7162	Hs3st3b1
Taf4b			Tcp1	Zkscan6
Rpl29-ps5			Gm15946	Gas7
Stard4			AC102745.1	Pik3r5
Gm36989			Gm7535	Arhgef15
Ecscr			Gm5145	Slc25a35
Arap3			CAAA01162718.1	Chrnb1
Fgf1			Elob	Arrb2
Mcc			Gm5430	Pld2
Tnfaip8			Sstr5	Wscd1
Ppic			Gng13	Smg6
Slc12a2			Rhot2	Mir22hg
Pde6a			Gm16005	Mir22
Adrb2			4930526A20Rik	Crk
Gm9949			Tead3	Rph3al
Apcdd1			Gpsm3	Gosr1
Atp8b1			Ddx39b	Abhd15
4930503L19Rik			H2-Q4	Nlk
Smad7			Gm5967	Wsb1
Hsbp1l1			Gm6771	Rab11fip4
Nfatc1			AC117257.1	Hnf1b
Cpt1a			Mrps10	Lhx1os
Unc93b1			Bysl	Appbp2
Rin1			Foxp4	Ypel2
Gm27694			Apobec2	Msi2
Gm37376			Ckb-ps1	C030037D09Rik
Neat1			AC154679.4	Dgke
Gm27533			Catsperd	Hlf
Gm27505			Nrtn	Tob1
Gm28006			Gm27023	Mycbpap
Gm42067			AC154457.3	Pdk2
Esrra			Mtcl1	Spop
Atl3			Arhgap28	Nxph3
Ms4a6d			Gm26963	Hoxb9
Cntf			AC159187.1	Hoxb3
Gcnt1			CT010445.2	Skap1
Aldh1a1			AC169506.3	Nfe2l1
Dmrt3			CT033749.1	Copz2
Gm5518			AC100724.1	D030028A08Rik
Dkk1			AC122253.2	Gm11629
Sgms1			Gm4832	Gm11632
Papss2			AC138768.2	Krt26
Fas			AC131796.1	P3h4
Ifit2			Fabp5l2	Tubg2
Pcgf5			Gm7497	Pyy
Entpd1			AC124740.2	Grn
Ccnj			Gata6	Dcakd
Pik3ap1			Gm7599	1700023F06Rik
Chuk			AC132091.1	Map3k14
Add3			AC162373.1	Kansl1
Shroom4			2700062C07Rik	Ace
Gm14703			Gm7847	Ern1
Timp1			AC161519.2	Smurf2
Cfp			Cd63-ps	Gna13
Stag2			Ctxn3	Wipi1
Firre			Minar2	Sox9
C430049B03Rik			Arsi	Gga3
1700013H16Rik			Pdgfrb	Fbf1
Gm24598			Ppargc1b	Sphk1
Gm14698			Acaa2	Cep131
Plxnb3			Pard6g	Gm25948
Taz			Gm16296	Lrrc45
Gm27000			1810055G02Rik	Dtnb
Mir1906-2			Aldh3b2	Itsn2
Gm27335			Rbm14	Fam49a
Spin4			Slc29a2	E2f6
Msn			Ehbp1l1	Rock2
Heph			Tigd3	Gm49372
Eda2r			Dnajc4	Gm48016
Ar			Nudt22	Gm48046
Itgb1bp2			Macrod1	Gm47441
Magt1			Eml3	Rnf144a
Itm2a			Vwce	Tpo
Hmgn5			Pga5	F730043M19Rik
Sytl4			Gm17068	Atxn7l1
Plp1			Gna14	Ifrd1
D330045A20Rik			Trpm6	Gm1818
Tbc1d8b			Ppp1r2-ps3	Prkd1
Atg4a			Gm9042	Coch
Gm8832			Cpn1	Egln3
Kdm5d			Gm6967	Mir1892
Eif2s3y			Stn1	Eapp
Gm29650			Habp2	Gm2395
			AU022751	Gm2412
			Gm9429	Gm2436
			Psmb7-ps2	Gm2446
			Gm5752	Ppp2r3c
			Gm14480	Prpf39
			Gm7129	Gm33016
			Gm14516	L3hypdh
			Maoa	Gm34552
			Maob	Rab15
			Ndp	Gm8219
			Chst7	Plekhh1
			Ndufb11	Plekhd1
			Gm1848	Map3k9
			Rhox6	Pcnx
			Rhox9	Sipa1l1
			Gm14719	Syndig1l
			Rps2-ps13	Angel1
			Zfp36l3	Irf2bpl
			Gm5389	Pomt2
			Ldoc1	Gm48151
			Gm6858	Gm6190
			Gm45015	Gtf2a1
			Gm18336	Ttc8
			Gm14686	Tmem251
			Gm15361	Btbd7
			Xlr3e-ps	Prima1
			Gm8692	Asb2
			Gm14753	Ddx24
			Gm14747	Ppp4r4
			Mageb16	Serpina3h
			Gm8806	Meg3
			Gm8864	Rian
			Gm7108	Gm24895
			Gm6027	Gm23508
			Gm5402	Dio3
			Stard8	Traf3
			Gm4779	Zbtb42
			8030474K03Rik	Gm30238
			Gm14892	Gm26583
			Gm6292	Macc1
			Gm14921	Gm8616
			Gm5403	Nid1
			Gm7820	Ggps1
			Nxf2	Yae1d1
			Nxf7	Zfp389
			Gm6322	Zkscan8
			Nup62cl	Hist1h2bl
			Gm6088	Hist1h2bn
			Irs4	Hist1h2bp
			Gm15294	Hist1h2bq
			Gm8202	Hist1h2br
			Gm5644	Hist1h2bk
			Fgd1	Hist1h2bh
			Gm6451	Hist1h1d
			Gm4750	Hist1h2bg
			Gm8464	Hist1h2be
			Gm15190	Hist1h1e
			Gm7199	BC005537
				E2f3
				Foxq1
				Serpinb1a
				Serpinb9d
				Serpinb9e
				Nrn1
				Ssr1
				Dsp
				Tfap2a
				Gm26688
				Tbc1d7
				Mylip
				Kdm1b
				Tes3-ps
				Spin1
				Fbxl21
				Tgfbi
				Klhl3
				Gas1
				Zfp58
				Slc12a7
				Pdcd6
				Erap1
				Cast
				Ell2
				Gm18990
				Ccnh
				Gm21232
				Zfyve16
				Otp
				Col4a3bp
				Hmgcr
				Enc1
				Arhgef28
				Fcho2
				Gm47849
				Nln
				Adamts6
				Gm3226
				Snx18
				Hspb3
				Arl15
				Itga2
				Isl1
				Gm3542
				Gm9603
				Gm21560
				Gm8362
				Gm8438
				Atxn7
				Gm8514
				Gm47797
				Gm6781
				Nudt13
				1810062O18Rik
				Synpo2l
				Gm26660
				Gm47920
				Gm7591
				Gm7604
				Tkt
				Ero1l
				Gmfb
				Samd4
				Klhl33
				Gm43766
				Oxa1l
				Gm10366
				Rec8
				Ipo4
				Gm49378
				Parp4
				Gm16973
				Gm49361
				Lats2
				Zdhhc20
				Cab39l
				Cdadc1
				Shisa2
				Mir719
				Sgcg
				Spryd7
				Kcnrg
				Fdft1
				Sox7
				Mir124a-1hg
				Phyhip
				Gfra2
				Esd
				Lcp1
				Slc25a30
				Dnajc15
				Dgkh
				Pcdh8
				Olfm4
				Gpc6
				Mbnl2
				AW549877
				Ttc33
				Ptger4
				Prlr
				Fbxl7
				Azin1
				Cthrc1
				Trps1
				Has2os
				Phf20l1
				Ago2
				Gm49066
				Gm46519
				C1qtnf6
				Cyth4
				Fam227a
				Pdgfb
				St13
				Rangap1
				Gm49463
				Pacsin2
				Mcat
				Ttll12
				Wnt7b
				Gramd4
				Hdac10
				Sco2
				Tymp
				C230037L18Rik
				Lrrk2
				Pdzrn4
				Kmt2d
				Gm49450
				Tuba1c
				C1ql4
				Dip2b
				Krt6b
				Krt18
				Atf7
				Pde1b
				Mettl22
				Socs1
				Snn
				Zc3h7a
				Snx29
				Mkl2
				Ypel1
				Ccdc74a
				Scarf2
				Klhl6
				Klhl24
				Abcc5
				Alg3
				Dgkg
				Eif4a2
				AC169509.1
				Lpp
				Tmem44
				Ubxn7
				Heg1
				Slc15a2
				Golgb1
				Hcls1
				Fstl1
				Arhgap31
				Igsf11
				Gramd1c
				Slc35a5
				Cblb
				Zbtb11
				Pcnp
				Tbc1d23
				Dcbld2
				Pros1
				Cggbp1
				Vgll3
				Gm21816
				9430053O09Rik
				Gm49227
				Bach1
				Tiam1
				Gm5678
				Gm6363
				Erg
				Pisd-ps2
				AC183097.1
				Acat3
				AC166360.2
				AC166110.2
				Dact2
				Thbs2
				Phf10
				Lix1
				Lnpep
				Zfp54
				Gm10226
				Zfp994
				AC098880.2
				Gm5224
				Pkd1
				Wdr90
				Crebrf
				Ccdc167
				Rsph1
				Pde9a
				Ndufv3
				Tapbp
				Gm20547
				Csnk2b
				H2-Q5
				Tubb5
				2310061I04Rik
				Gm7030
				Gm8909
				Trim39
				H2-M3
				Spats1
				Vegfa
				Mrps18a
				Ppp2r5d
				1700001C19Rik
				Gm27217
				Rab5a
				Gm31532
				St6gal2
				Tnfaip8l1
				Ptprs
				C3
				Vapa
				Twsg1
				Washc1
				Ltbp1
				Strn
				Plekhh2
				Slc3a1
				Camkmt
				Six2
				AC166821.1
				Mcfd2
				Ston1
				Gm6225
				Jcad
				AC131796.2
				Mpp7
				Impact
				Galnt1
				AW554918
				A830052D11Rik
				Fam13b
				Ankhd1
				Sra1
				Gm10544
				Kcnn2
				Pggt1b
				Tmed7
				Cdo1
				Atg12
				Sema6a
				Dmxl1
				Megf10
				Smim3
				Csf1r
				St8sia3os
				Lman1
				Prelid3a
				Spire1
				Fam210a
				Tcf4
				Mbd2
				Mex3c
				Elac1
				Mapk4
				Gm20544
				Zbtb7c
				Sall3
				Gm17383
				Zfp516
				Cndp2
				Yif1a
				Drap1
				Efemp2
				Malat1
				Hmgb1-ps4
				Trpt1
				Rab11b-ps2
				Ahnak
				Tkfc
				Prune2
				Abhd17b
				Pgm5
				Uhrf2
				2700046G09Rik
				Ch25h
				Myof
				Rbp4
				Plce1
				Gm15801
				Gm8783
				Slf2
				Tlx1
				Lbx1
				Gm28578
				Kcnip2
				Hps6
				Nfkb2
				Gsto1
				Rbm20
				Ccdc186
				Gfra1
				Pnlip
				Cacul1
				Zfp950
				Flicr
				Ccdc120
				Ftsj1
				5730405O15Rik
				Fundc1
				Araf
				C330007P06Rik
				Xiap
				Phf6
				Plac1
				AW822252
				Ints6l
				Xlr4a
				Xlr3a
				Xlr3b
				Xlr4b
				Xlr4c
				Xlr3c
				Zfp275
				Renbp
				Xlr3d-ps
				Pls3
				Prkx
				Pcyt1b
				Klhl15
				Amer1
				Yipf6
				Chic1
				Uprt
				Gm14822
				Rps6ka6
				Hdx
				Mir7646
				Nxf3
				Fam199x
				Col4a6
				Acsl4
				Gm5763
				Capn6
				Hmgb1-ps2
				9530051G07Rik
				Klf8
				Gm5060
				Nhs
				Grpr
				Tceanc
				Uty
				mt-Atp8
				mt-Nd6

## Sheet: Lmx1b de-regulated genes
Differentially expressed genes related to axon guidance functions in Lmx1b rostral and caudal serotonergic neuron populations at E17.5 (sorce Donovan et al. 2019, ﻿10.7554/eLife.48788)
Gene_name	Gene_description	GO_terms	Rostral (log2fold change)	Caudal (log2 fold change)
2900011O08Rik	RIKEN cDNA 2900011O08 gene [Source:MGI Symbol;Acc:MGI:1914504]	regulation of supramolecular fiber organization		-1.2925
Aak1	AP2 associated kinase 1 [Source:MGI Symbol;Acc:MGI:1098687]	axon part, cell leading edge		-1.34758
Abi1	abl-interactor 1 [Source:MGI Symbol;Acc:MGI:104913]	axon part, cell leading edge		-2.08274
Abi2	abl-interactor 2 [Source:MGI Symbol;Acc:MGI:106913]	regulation of supramolecular fiber organization, cell leading edge		-1.26797
Ablim1	actin-binding LIM protein 1 [Source:MGI Symbol;Acc:MGI:1194500]	axon development, cell leading edge		-0.986226
Ablim3	actin binding LIM protein family, member 3 [Source:MGI Symbol;Acc:MGI:2442582]	cell leading edge		-1.4282
Ache	acetylcholinesterase [Source:MGI Symbol;Acc:MGI:87876]	axon development, extracellular matrix binding		-2.97281
Acta2	actin, alpha 2, smooth muscle, aorta [Source:MGI Symbol;Acc:MGI:87909]	tissue migration, cell leading edge		4.47255
Actb	actin, beta [Source:MGI Symbol;Acc:MGI:87904]	axon development, axon part	-1.03241	-0.884202
Actg1	actin, gamma, cytoplasmic 1 [Source:MGI Symbol;Acc:MGI:87906]	axon part		-1.43707
Adam17	a disintegrin and metallopeptidase domain 17 [Source:MGI Symbol;Acc:MGI:1096335]	axon development, tissue migration, cell leading edge		1.88974
Adam9	a disintegrin and metallopeptidase domain 9 (meltrin gamma) [Source:MGI Symbol;Acc:MGI:105376]	tissue migration, cell-substrate adhesion, extracellular matrix binding		2.6695
Adcyap1	adenylate cyclase activating polypeptide 1 [Source:MGI Symbol;Acc:MGI:105094]	axon part		-1.93698
Add2	adducin 2 (beta) [Source:MGI Symbol;Acc:MGI:87919]	regulation of supramolecular fiber organization		-1.4117
Add3	adducin 3 (gamma) [Source:MGI Symbol;Acc:MGI:1351615]	regulation of supramolecular fiber organization	-1.16861
Aif1l	allograft inflammatory factor 1-like [Source:MGI Symbol;Acc:MGI:1919598]	cell leading edge		3.95673
Ajap1	adherens junction associated protein 1 [Source:MGI Symbol;Acc:MGI:2685419]	cell-substrate adhesion		-1.9163
Alcam	activated leukocyte cell adhesion molecule [Source:MGI Symbol;Acc:MGI:1313266]	axon development	-0.765743
Amigo1	adhesion molecule with Ig like domain 1 [Source:MGI Symbol;Acc:MGI:2653612]	axon development, neuron projection fasciculation		-2.04702
Amot	angiomotin [Source:MGI Symbol;Acc:MGI:108440]	tissue migration, cell leading edge		2.51561
Ap1ar	adaptor-related protein complex 1 associated regulatory protein [Source:MGI Symbol;Acc:MGI:2384822]	regulation of supramolecular fiber organization, cell-substrate adhesion	-0.612637	-1.42124
Ap1s1	adaptor protein complex AP-1, sigma 1 [Source:MGI Symbol;Acc:MGI:1098244]	axon part		-2.79248
Ap3b1	adaptor-related protein complex 3, beta 1 subunit [Source:MGI Symbol;Acc:MGI:1333879]	axon part	-1.06225
Ap3m2	adaptor-related protein complex 3, mu 2 subunit [Source:MGI Symbol;Acc:MGI:1929214]	axon part	-1.12645
Ap3s2	adaptor-related protein complex 3, sigma 2 subunit [Source:MGI Symbol;Acc:MGI:1337060]	axon part		-1.67152
Apoe	apolipoprotein E [Source:MGI Symbol;Acc:MGI:88057]	axon development, regulation of supramolecular fiber organization, tissue migration		5.45882
App	amyloid beta (A4) precursor protein [Source:MGI Symbol;Acc:MGI:88059]	axon development, regulation of supramolecular fiber organization, axon part, cell leading edge	-0.667049
Arf6	ADP-ribosylation factor 6 [Source:MGI Symbol;Acc:MGI:99435]	regulation of supramolecular fiber organization, tissue migration, cell leading edge	-0.919736
Arhgap31	Rho GTPase activating protein 31 [Source:MGI Symbol;Acc:MGI:1333857]	cell leading edge		2.69056
Arpc1a	actin related protein 2/3 complex, subunit 1A [Source:MGI Symbol;Acc:MGI:1928896]	regulation of supramolecular fiber organization		-1.15811
Arpc1b	actin related protein 2/3 complex, subunit 1B [Source:MGI Symbol;Acc:MGI:1343142]	regulation of supramolecular fiber organization		6.51629
Arpc5	actin related protein 2/3 complex, subunit 5 [Source:MGI Symbol;Acc:MGI:1915021]	regulation of supramolecular fiber organization, axon part, cell leading edge		-1.67729
Arpc5l	actin related protein 2/3 complex, subunit 5-like [Source:MGI Symbol;Acc:MGI:1921442]	regulation of supramolecular fiber organization		-1.59761
Arsb	arylsulfatase B [Source:MGI Symbol;Acc:MGI:88075]	tissue migration		1.82901
Asap3	ArfGAP with SH3 domain, ankyrin repeat and PH domain 3 [Source:MGI Symbol;Acc:MGI:2684986]	regulation of supramolecular fiber organization, cell leading edge		2.39956
Atl1	atlastin GTPase 1 [Source:MGI Symbol;Acc:MGI:1921241]	axon development	-0.731784	-1.34143
Atp1a3	ATPase, Na+/K+ transporting, alpha 3 polypeptide [Source:MGI Symbol;Acc:MGI:88107]	axon part		-2.17889
Atp5a1	ATP synthase, H+ transporting, mitochondrial F1 complex, alpha subunit 1 [Source:MGI Symbol;Acc:MGI:88115]	tissue migration	-0.694647
Atp6v0d1	ATPase, H+ transporting, lysosomal V0 subunit D1 [Source:MGI Symbol;Acc:MGI:1201778]	axon part		-1.62577
Atp6v1b2	ATPase, H+ transporting, lysosomal V1 subunit B2 [Source:MGI Symbol;Acc:MGI:109618]	cell leading edge		-1.15726
Atp8a2	ATPase, aminophospholipid transporter-like, class I, type 8A, member 2 [Source:MGI Symbol;Acc:MGI:1354710]	axon development	-0.733312
Axl	AXL receptor tyrosine kinase [Source:MGI Symbol;Acc:MGI:1347244]	cell-substrate adhesion		3.94595
Bcl11b	B cell leukemia/lymphoma 11B [Source:MGI Symbol;Acc:MGI:1929913]	axon development		-1.81451
Bcl2l11	BCL2-like 11 (apoptosis facilitator) [Source:MGI Symbol;Acc:MGI:1197519]	cell-substrate adhesion	-1.505
Bdnf	brain derived neurotrophic factor [Source:MGI Symbol;Acc:MGI:88145]	axon development, axon part		-3.41876
Bmper	BMP-binding endothelial regulator [Source:MGI Symbol;Acc:MGI:1920480]	tissue migration	1.7843
Bmpr1b	bone morphogenetic protein receptor, type 1B [Source:MGI Symbol;Acc:MGI:107191]	axon development		4.08211
Boc	biregional cell adhesion molecule-related/down-regulated by oncogenes (Cdon) binding protein [Source:MGI Symbol;Acc:MGI:2151153]	axon development, axon part		2.43231
Brsk2	BR serine/threonine kinase 2 [Source:MGI Symbol;Acc:MGI:1923020]	axon development, axon part	-0.653647	-1.30374
Btrc	beta-transducin repeat containing protein [Source:MGI Symbol;Acc:MGI:1338871]	morphogenesis of a branching structure	-0.76619	-1.12134
Cacna1a	calcium channel, voltage-dependent, P/Q type, alpha 1A subunit [Source:MGI Symbol;Acc:MGI:109482]	axon development	-0.67991	-2.73529
Cacna1b	calcium channel, voltage-dependent, N type, alpha 1B subunit [Source:MGI Symbol;Acc:MGI:88296]	axon part		-1.48743
Calm1	calmodulin 1 [Source:MGI Symbol;Acc:MGI:88251]	axon part		-1.16808
Camsap3	calmodulin regulated spectrin-associated protein family, member 3 [Source:MGI Symbol;Acc:MGI:1916947]	regulation of supramolecular fiber organization, cell-substrate adhesion		-1.51755
Capza2	capping protein (actin filament) muscle Z-line, alpha 2 [Source:MGI Symbol;Acc:MGI:106222]	regulation of supramolecular fiber organization		1.11768
Cask	calcium/calmodulin-dependent serine protein kinase (MAGUK family) [Source:MGI Symbol;Acc:MGI:1309489]	cell-substrate adhesion	-0.587634
Cav1	caveolin 1, caveolae protein [Source:MGI Symbol;Acc:MGI:102709]	regulation of supramolecular fiber organization		4.46864
Cckar	cholecystokinin A receptor [Source:MGI Symbol;Acc:MGI:99478]	axon development, axon part	-2.32076
Cd44	CD44 antigen [Source:MGI Symbol;Acc:MGI:88338]	morphogenesis of a branching structure, cell leading edge		5.56888
Cd47	CD47 antigen (Rh-related antigen, integrin-associated signal transducer) [Source:MGI Symbol;Acc:MGI:96617]	regulation of supramolecular fiber organization	-0.847659	-1.62198
Cd63	CD63 antigen [Source:MGI Symbol;Acc:MGI:99529]	tissue migration, cell-substrate adhesion		1.34976
Cdh13	cadherin 13 [Source:MGI Symbol;Acc:MGI:99551]	tissue migration, cell-substrate adhesion	-0.980126
Cdh2	cadherin 2 [Source:MGI Symbol;Acc:MGI:88355]	axon development, cell leading edge		-1.77896
Cdh4	cadherin 4 [Source:MGI Symbol;Acc:MGI:99218]	axon development		-2.59285
Cdk5	cyclin-dependent kinase 5 [Source:MGI Symbol;Acc:MGI:101765]	axon development, cell-substrate adhesion, axon part, cell leading edge		-1.42201
Cdk5r1	cyclin-dependent kinase 5, regulatory subunit 1 (p35) [Source:MGI Symbol;Acc:MGI:101764]	axon development, neuron projection fasciculation, axon part		-1.31658
Cdk5r2	cyclin-dependent kinase 5, regulatory subunit 2 (p39) [Source:MGI Symbol;Acc:MGI:1330828]	axon part		-3.12076
Cdk5rap2	CDK5 regulatory subunit associated protein 2 [Source:MGI Symbol;Acc:MGI:2384875]	regulation of supramolecular fiber organization		1.59211
Cdkl3	cyclin-dependent kinase-like 3 [Source:MGI Symbol;Acc:MGI:2388268]	axon development	-1.06921
Celsr1	cadherin, EGF LAG seven-pass G-type receptor 1 [Source:MGI Symbol;Acc:MGI:1100883]	morphogenesis of a branching structure		2.56377
Celsr3	cadherin, EGF LAG seven-pass G-type receptor 3 [Source:MGI Symbol;Acc:MGI:1858236]	axon development, neuron projection fasciculation		-1.63288
Chn1	chimerin 1 [Source:MGI Symbol;Acc:MGI:1915674]	axon development	-0.83102
Cited1	Cbp/p300-interacting transactivator with Glu/Asp-rich carboxy-terminal domain 1 [Source:MGI Symbol;Acc:MGI:108023]	morphogenesis of a branching structure	-1.4645
Ckap2	cytoskeleton associated protein 2 [Source:MGI Symbol;Acc:MGI:1931797]	regulation of supramolecular fiber organization		3.29679
Clasp1	CLIP associating protein 1 [Source:MGI Symbol;Acc:MGI:1923957]	regulation of supramolecular fiber organization, tissue migration, cell-substrate adhesion		-1.04159
Clasp2	CLIP associating protein 2 [Source:MGI Symbol;Acc:MGI:1923749]	axon development, regulation of supramolecular fiber organization, tissue migration, cell-substrate adhesion, axon part, cell leading edge		-1.10211
Clcn3	chloride channel, voltage-sensitive 3 [Source:MGI Symbol;Acc:MGI:103555]	axon part	-0.827676	-1.05774
Clic4	chloride intracellular channel 4 (mitochondrial) [Source:MGI Symbol;Acc:MGI:1352754]	morphogenesis of a branching structure		1.6356
Clip1	CAP-GLY domain containing linker protein 1 [Source:MGI Symbol;Acc:MGI:1928401]	regulation of supramolecular fiber organization, cell leading edge	-0.757095
Cnr1	cannabinoid receptor 1 (brain) [Source:MGI Symbol;Acc:MGI:104615]	axon development, neuron projection fasciculation, axon part		-1.31172
Cntn2	contactin 2 [Source:MGI Symbol;Acc:MGI:104518]	axon development, neuron projection fasciculation, cell-substrate adhesion, axon part		-1.37312
Cobl	cordon-bleu WH2 repeat [Source:MGI Symbol;Acc:MGI:105056]	axon development, axon part, cell leading edge		-1.66649
Col25a1	collagen, type XXV, alpha 1 [Source:MGI Symbol;Acc:MGI:1924268]	axon development	-1.2187	-2.93916
Col4a1	collagen, type IV, alpha 1 [Source:MGI Symbol;Acc:MGI:88454]	morphogenesis of a branching structure		3.15123
Coro1c	coronin, actin binding protein 1C [Source:MGI Symbol;Acc:MGI:1345964]	tissue migration, cell-substrate adhesion, cell leading edge	-0.656429	-0.924617
Cpeb1	cytoplasmic polyadenylation element binding protein 1 [Source:MGI Symbol;Acc:MGI:108442]	axon part		-3.17369
Cpeb4	cytoplasmic polyadenylation element binding protein 4 [Source:MGI Symbol;Acc:MGI:1914829]	axon part		-1.56273
Cplx2	complexin 2 [Source:MGI Symbol;Acc:MGI:104726]	axon part	-0.806513	-1.11007
Crkl	v-crk avian sarcoma virus CT10 oncogene homolog-like [Source:MGI Symbol;Acc:MGI:104686]	cell-substrate adhesion		-1.59903
Crmp1	collapsin response mediator protein 1 [Source:MGI Symbol;Acc:MGI:107793]	axon development, axon part		-1.43007
Crtac1	cartilage acidic protein 1 [Source:MGI Symbol;Acc:MGI:1920082]	axon development, neuron projection fasciculation, axon part		-2.26935
Csnk1e	casein kinase 1, epsilon [Source:MGI Symbol;Acc:MGI:1351660]	axon part		-1.50132
Cspg4	chondroitin sulfate proteoglycan 4 [Source:MGI Symbol;Acc:MGI:2153093]	cell leading edge		2.59491
Ctnnd2	catenin (cadherin associated protein), delta 2 [Source:MGI Symbol;Acc:MGI:1195966]	morphogenesis of a branching structure		-1.05421
Ctsd	cathepsin D [Source:MGI Symbol;Acc:MGI:88562]	morphogenesis of a branching structure		2.17818
Cx3cl1	chemokine (C-X3-C motif) ligand 1 [Source:MGI Symbol;Acc:MGI:1097153]	regulation of supramolecular fiber organization		-2.72845
Cxadr	coxsackie virus and adenovirus receptor [Source:MGI Symbol;Acc:MGI:1201679]	axon part		-1.22955
Cxcr4	chemokine (C-X-C motif) receptor 4 [Source:MGI Symbol;Acc:MGI:109563]	axon development, morphogenesis of a branching structure, axon part, cell leading edge		-2.76769
Cyfip1	cytoplasmic FMR1 interacting protein 1 [Source:MGI Symbol;Acc:MGI:1338801]	axon development, regulation of supramolecular fiber organization, axon part, cell leading edge		1.64498
Cyfip2	cytoplasmic FMR1 interacting protein 2 [Source:MGI Symbol;Acc:MGI:1924134]	axon development		-1.41702
Dab2	disabled 2, mitogen-responsive phosphoprotein [Source:MGI Symbol;Acc:MGI:109175]	cell-substrate adhesion		6.33366
Dab2ip	disabled 2 interacting protein [Source:MGI Symbol;Acc:MGI:1916851]	tissue migration		-1.1787
Dbn1	drebrin 1 [Source:MGI Symbol;Acc:MGI:1931838]	axon development, regulation of supramolecular fiber organization, cell-substrate adhesion, axon part, cell leading edge		-1.5702
Dbnl	drebrin-like [Source:MGI Symbol;Acc:MGI:700006]	regulation of supramolecular fiber organization, cell leading edge		-1.479
Dchs1	dachsous cadherin related 1 [Source:MGI Symbol;Acc:MGI:2685011]	morphogenesis of a branching structure		-1.87541
Dclk1	doublecortin-like kinase 1 [Source:MGI Symbol;Acc:MGI:1330861]	axon development		-1.16246
Dlg2	discs large MAGUK scaffold protein 2 [Source:MGI Symbol;Acc:MGI:1344351]	axon part		-1.05242
Dlg4	discs large MAGUK scaffold protein 4 [Source:MGI Symbol;Acc:MGI:1277959]	axon part		-1.66863
Dmd	dystrophin, muscular dystrophy [Source:MGI Symbol;Acc:MGI:94909]	cell-substrate adhesion, cell leading edge		1.1451
Dnm1	dynamin 1 [Source:MGI Symbol;Acc:MGI:107384]	axon part		-1.38927
Dpysl2	dihydropyrimidinase-like 2 [Source:MGI Symbol;Acc:MGI:1349763]	axon development, axon part	-0.807003	-1.14169
Dpysl5	dihydropyrimidinase-like 5 [Source:MGI Symbol;Acc:MGI:1929772]	axon development		-2.02166
Draxin	dorsal inhibitory axon guidance protein [Source:MGI Symbol;Acc:MGI:1917683]	axon development		1.33403
Dusp3	dual specificity phosphatase 3 (vaccinia virus phosphatase VH1-related) [Source:MGI Symbol;Acc:MGI:1919599]	cell-substrate adhesion	-1.01818
Edil3	EGF-like repeats and discoidin I-like domains 3 [Source:MGI Symbol;Acc:MGI:1329025]	cell-substrate adhesion		-2.16612
Eef1a1	eukaryotic translation elongation factor 1 alpha 1 [Source:MGI Symbol;Acc:MGI:1096881]	cell leading edge		1.04097
Efna5	ephrin A5 [Source:MGI Symbol;Acc:MGI:107444]	axon development, cell-substrate adhesion, negative chemotaxis	-0.842871	-2.05945
Elavl4	ELAV like RNA binding protein 4 [Source:MGI Symbol;Acc:MGI:107427]	axon part	-0.702067	-1.66109
Emc10	ER membrane protein complex subunit 10 [Source:MGI Symbol;Acc:MGI:1916933]	tissue migration		-1.66665
Emp2	epithelial membrane protein 2 [Source:MGI Symbol;Acc:MGI:1098726]	tissue migration, cell-substrate adhesion		3.7826
Eno2	enolase 2, gamma neuronal [Source:MGI Symbol;Acc:MGI:95394]	axon part		-3.09225
Enpp2	ectonucleotide pyrophosphatase/phosphodiesterase 2 [Source:MGI Symbol;Acc:MGI:1321390]	tissue migration, cell-substrate adhesion		1.5434
Epha4	Eph receptor A4 [Source:MGI Symbol;Acc:MGI:98277]	axon development, neuron projection fasciculation, axon part	1.18643
Ephb2	Eph receptor B2 [Source:MGI Symbol;Acc:MGI:99611]	axon development, neuron projection fasciculation		-1.33054
Erc2	ELKS/RAB6-interacting/CAST family member 2 [Source:MGI Symbol;Acc:MGI:1098749]	axon part	-0.890619
Ezr	ezrin [Source:MGI Symbol;Acc:MGI:98931]	cell leading edge		4.12702
Fbxw7	F-box and WD-40 domain protein 7 [Source:MGI Symbol;Acc:MGI:1354695]	tissue migration	-0.902157
Fem1b	feminization 1 homolog b (C. elegans) [Source:MGI Symbol;Acc:MGI:1335087]	morphogenesis of a branching structure	-0.714161
Fgd5	FYVE, RhoGEF and PH domain containing 5 [Source:MGI Symbol;Acc:MGI:2443369]	cell leading edge	-0.980325	-2.65118
Fgf13	fibroblast growth factor 13 [Source:MGI Symbol;Acc:MGI:109178]	regulation of supramolecular fiber organization, axon part	-0.735893	-1.73578
Fgf18	fibroblast growth factor 18 [Source:MGI Symbol;Acc:MGI:1277980]	tissue migration	-2.24721
Fkbp1a	FK506 binding protein 1a [Source:MGI Symbol;Acc:MGI:95541]	axon part	-0.834117	-2.02553
Fkbp4	FK506 binding protein 4 [Source:MGI Symbol;Acc:MGI:95543]	regulation of supramolecular fiber organization, axon part		-1.53352
Flna	filamin, alpha [Source:MGI Symbol;Acc:MGI:95556]	regulation of supramolecular fiber organization, cell-substrate adhesion, axon part		1.37815
Flrt3	fibronectin leucine rich transmembrane protein 3 [Source:MGI Symbol;Acc:MGI:1918686]	axon development, negative chemotaxis, axon part		-1.93475
Fn1	fibronectin 1 [Source:MGI Symbol;Acc:MGI:95566]	axon development, cell-substrate adhesion	2.12294	3.25558
Foxp1	forkhead box P1 [Source:MGI Symbol;Acc:MGI:1914004]	axon development, tissue migration	-1.09187	-1.3937
Fscn1	fascin actin-bundling protein 1 [Source:MGI Symbol;Acc:MGI:1352745]	axon part, cell leading edge		-2.18864
Gabbr1	gamma-aminobutyric acid (GABA) B receptor, 1 [Source:MGI Symbol;Acc:MGI:1860139]	axon part, cell leading edge		-1.08896
Gabra3	gamma-aminobutyric acid (GABA) A receptor, subunit alpha 3 [Source:MGI Symbol;Acc:MGI:95615]	cell leading edge		-1.69127
Gabra5	gamma-aminobutyric acid (GABA) A receptor, subunit alpha 5 [Source:MGI Symbol;Acc:MGI:95617]	cell leading edge		-1.66817
Gabrb3	gamma-aminobutyric acid (GABA) A receptor, subunit beta 3 [Source:MGI Symbol;Acc:MGI:95621]	axon part		-1.52886
Gabre	gamma-aminobutyric acid (GABA) A receptor, subunit epsilon [Source:MGI Symbol;Acc:MGI:1330235]	cell leading edge		-5.67539
Gabrg2	gamma-aminobutyric acid (GABA) A receptor, subunit gamma 2 [Source:MGI Symbol;Acc:MGI:95623]	cell leading edge		-1.49442
Gad1	glutamate decarboxylase 1 [Source:MGI Symbol;Acc:MGI:95632]	axon part		-1.54061
Gap43	growth associated protein 43 [Source:MGI Symbol;Acc:MGI:95639]	axon development, axon part	-0.708076	-2.06642
Gas6	growth arrest specific 6 [Source:MGI Symbol;Acc:MGI:95660]	cell-substrate adhesion		1.31985
Gata2	GATA binding protein 2 [Source:MGI Symbol;Acc:MGI:95662]	tissue migration		-2.74766
Gata3	GATA binding protein 3 [Source:MGI Symbol;Acc:MGI:95663]	axon development, tissue migration	-0.664617	-3.45285
Gbx2	gastrulation brain homeobox 2 [Source:MGI Symbol;Acc:MGI:95668]	axon development, morphogenesis of a branching structure		3.97612
Git1	GIT ArfGAP 1 [Source:MGI Symbol;Acc:MGI:1927140]	axon part		-2.18834
Glul	glutamate-ammonia ligase (glutamine synthetase) [Source:MGI Symbol;Acc:MGI:95739]	tissue migration, axon part	-0.72056	1.7699
Golga4	golgi autoantigen, golgin subfamily a, 4 [Source:MGI Symbol;Acc:MGI:1859646]	axon development	1.3961
Gpc1	glypican 1 [Source:MGI Symbol;Acc:MGI:1194891]	extracellular matrix binding		-1.46627
Gpc3	glypican 3 [Source:MGI Symbol;Acc:MGI:104903]	morphogenesis of a branching structure	-1.68811
Gpi1	glucose phosphate isomerase 1 [Source:MGI Symbol;Acc:MGI:95797]	tissue migration	-0.745484
Gpm6a	glycoprotein m6a [Source:MGI Symbol;Acc:MGI:107671]	axon part		-1.33119
Gpm6b	glycoprotein m6b [Source:MGI Symbol;Acc:MGI:107672]	cell-substrate adhesion		1.39957
Gria4	glutamate receptor, ionotropic, AMPA4 (alpha 4) [Source:MGI Symbol;Acc:MGI:95811]	axon part	-1.26559	-1.35345
Grik5	glutamate receptor, ionotropic, kainate 5 (gamma 2) [Source:MGI Symbol;Acc:MGI:95818]	axon part	0.6188
Grin1	glutamate receptor, ionotropic, NMDA1 (zeta 1) [Source:MGI Symbol;Acc:MGI:95819]	axon development, axon part, cell leading edge		-2.14365
Grm7	glutamate receptor, metabotropic 7 [Source:MGI Symbol;Acc:MGI:1351344]	axon part		-1.4093
Gsk3b	glycogen synthase kinase 3 beta [Source:MGI Symbol;Acc:MGI:1861437]	axon development, cell-substrate adhesion, axon part	-0.829383	-1.27975
Hif1a	hypoxia inducible factor 1, alpha subunit [Source:MGI Symbol;Acc:MGI:106918]	tissue migration, axon part	-0.62537
Hmox1	heme oxygenase 1 [Source:MGI Symbol;Acc:MGI:96163]	tissue migration		3.30135
Hsd17b12	hydroxysteroid (17-beta) dehydrogenase 12 [Source:MGI Symbol;Acc:MGI:1926967]	cell-substrate adhesion		1.3184
Hspa1a	heat shock protein 1A [Source:MGI Symbol;Acc:MGI:96244]	regulation of supramolecular fiber organization		3.94728
Htr1a	5-hydroxytryptamine (serotonin) receptor 1A [Source:MGI Symbol;Acc:MGI:96273]	regulation of supramolecular fiber organization, axon part	-2.14415	-3.44427
Igf1	insulin-like growth factor 1 [Source:MGI Symbol;Acc:MGI:96432]	tissue migration, morphogenesis of a branching structure		5.59491
Igf2	insulin-like growth factor 2 [Source:MGI Symbol;Acc:MGI:96434]	tissue migration		3.82525
Inpp5f	inositol polyphosphate-5-phosphatase F [Source:MGI Symbol;Acc:MGI:2141867]	axon development		-0.926979
Islr2	immunoglobulin superfamily containing leucine-rich repeat 2 [Source:MGI Symbol;Acc:MGI:2444277]	axon development	1.4986	-2.69087
Itga6	integrin alpha 6 [Source:MGI Symbol;Acc:MGI:96605]	cell-substrate adhesion, extracellular matrix binding		3.42505
Itgav	integrin alpha V [Source:MGI Symbol;Acc:MGI:96608]	tissue migration, cell-substrate adhesion, negative chemotaxis, cell leading edge, extracellular matrix binding		2.87909
Itgb1	integrin beta 1 (fibronectin receptor beta) [Source:MGI Symbol;Acc:MGI:96610]	axon development, tissue migration, cell-substrate adhesion, cell leading edge, extracellular matrix binding	-1.27078	1.55091
Jmy	junction-mediating and regulatory protein [Source:MGI Symbol;Acc:MGI:1913096]	regulation of supramolecular fiber organization, cell leading edge	-0.813646
Jun	jun proto-oncogene [Source:MGI Symbol;Acc:MGI:96646]	axon development, tissue migration		1.09278
Jup	junction plakoglobin [Source:MGI Symbol;Acc:MGI:96650]	tissue migration, cell-substrate adhesion		-1.30925
Kank1	KN motif and ankyrin repeat domains 1 [Source:MGI Symbol;Acc:MGI:2147707]	regulation of supramolecular fiber organization, tissue migration, cell-substrate adhesion, cell leading edge		2.80551
Kank2	KN motif and ankyrin repeat domains 2 [Source:MGI Symbol;Acc:MGI:2384568]	regulation of supramolecular fiber organization, tissue migration		2.72834
Kcna6	potassium voltage-gated channel, shaker-related, subfamily, member 6 [Source:MGI Symbol;Acc:MGI:96663]	axon part		-1.81428
Kcnb1	potassium voltage gated channel, Shab-related subfamily, member 1 [Source:MGI Symbol;Acc:MGI:96666]	cell leading edge		-1.57546
Kcnc1	potassium voltage gated channel, Shaw-related subfamily, member 1 [Source:MGI Symbol;Acc:MGI:96667]	axon part, cell leading edge		-1.01559
Kcnc2	potassium voltage gated channel, Shaw-related subfamily, member 2 [Source:MGI Symbol;Acc:MGI:96668]	axon part, cell leading edge		-2.31674
Kcnip3	Kv channel interacting protein 3, calsenilin [Source:MGI Symbol;Acc:MGI:1929258]	axon part		3.44892
Kcnq2	potassium voltage-gated channel, subfamily Q, member 2 [Source:MGI Symbol;Acc:MGI:1309503]	axon part		-1.48528
Kif1b	kinesin family member 1B [Source:MGI Symbol;Acc:MGI:108426]	axon part	-0.626212	-0.902574
Kif3a	kinesin family member 3A [Source:MGI Symbol;Acc:MGI:107689]	axon development, axon part	-1.29656	-1.54262
Klhl2	kelch-like 2, Mayven [Source:MGI Symbol;Acc:MGI:1924363]	cell leading edge		-1.43319
Lamb1	laminin B1 [Source:MGI Symbol;Acc:MGI:96743]	cell-substrate adhesion		4.4541
Ldb2	LIM domain binding 2 [Source:MGI Symbol;Acc:MGI:894670]	cell leading edge	1.0571
Lef1	lymphoid enhancer binding factor 1 [Source:MGI Symbol;Acc:MGI:96770]	morphogenesis of a branching structure	1.97895
Lgi1	leucine-rich repeat LGI family, member 1 [Source:MGI Symbol;Acc:MGI:1861691]	axon development		-1.42152
Lgmn	legumain [Source:MGI Symbol;Acc:MGI:1330838]	tissue migration		3.43697
Lima1	LIM domain and actin binding 1 [Source:MGI Symbol;Acc:MGI:1920992]	regulation of supramolecular fiber organization, cell leading edge		2.40127
Lmtk2	lemur tyrosine kinase 2 [Source:MGI Symbol;Acc:MGI:3036247]	axon development, axon part	-0.628425	-2.07108
Lpar1	lysophosphatidic acid receptor 1 [Source:MGI Symbol;Acc:MGI:108429]	regulation of supramolecular fiber organization	-1.64849
Lrig2	leucine-rich repeats and immunoglobulin-like domains 2 [Source:MGI Symbol;Acc:MGI:2443718]	axon development, axon part		-1.33965
Lrp4	low density lipoprotein receptor-related protein 4 [Source:MGI Symbol;Acc:MGI:2442252]	axon development		2.77733
Lrrc4c	leucine rich repeat containing 4C [Source:MGI Symbol;Acc:MGI:2442636]	axon development	-0.705496
Magel2	melanoma antigen, family L, 2 [Source:MGI Symbol;Acc:MGI:1351648]	regulation of supramolecular fiber organization		-2.89638
Map1a	microtubule-associated protein 1 A [Source:MGI Symbol;Acc:MGI:1306776]	axon development, regulation of supramolecular fiber organization, axon part	-0.666585
Map2	microtubule-associated protein 2 [Source:MGI Symbol;Acc:MGI:97175]	axon development, regulation of supramolecular fiber organization, axon part, cell leading edge		0.816556
Map4k4	mitogen-activated protein kinase kinase kinase kinase 4 [Source:MGI Symbol;Acc:MGI:1349394]	tissue migration, cell-substrate adhesion	-0.602763
Map6	microtubule-associated protein 6 [Source:MGI Symbol;Acc:MGI:1201690]	axon development, axon part		-1.75568
Mapre1	microtubule-associated protein, RP/EB family, member 1 [Source:MGI Symbol;Acc:MGI:891995]	regulation of supramolecular fiber organization	-0.686779	-1.24738
Mapre2	microtubule-associated protein, RP/EB family, member 2 [Source:MGI Symbol;Acc:MGI:106271]	tissue migration		-2.00285
Mapt	microtubule-associated protein tau [Source:MGI Symbol;Acc:MGI:97180]	axon development, regulation of supramolecular fiber organization, axon part, cell leading edge		-1.67853
Mcc	mutated in colorectal cancers [Source:MGI Symbol;Acc:MGI:96930]	tissue migration	-0.795106
Mecp2	methyl CpG binding protein 2 [Source:MGI Symbol;Acc:MGI:99918]	regulation of supramolecular fiber organization, tissue migration, morphogenesis of a branching structure	-0.614402	-1.18061
Mef2c	myocyte enhancer factor 2C [Source:MGI Symbol;Acc:MGI:99458]	regulation of supramolecular fiber organization, tissue migration		2.4051
Men1	multiple endocrine neoplasia 1 [Source:MGI Symbol;Acc:MGI:1316736]	cell-substrate adhesion	1.20735
Metrn	meteorin, glial cell differentiation regulator [Source:MGI Symbol;Acc:MGI:1917333]	axon development		3.42335
Mia3	melanoma inhibitory activity 3 [Source:MGI Symbol;Acc:MGI:2443183]	tissue migration	-0.828284
Mmp14	matrix metallopeptidase 14 (membrane-inserted) [Source:MGI Symbol;Acc:MGI:101900]	cell-substrate adhesion, morphogenesis of a branching structure		3.89168
Mmp9	matrix metallopeptidase 9 [Source:MGI Symbol;Acc:MGI:97011]	tissue migration		3.51627
Mpp2	membrane protein, palmitoylated 2 (MAGUK p55 subfamily member 2) [Source:MGI Symbol;Acc:MGI:1858257]	cell leading edge		-2.72701
Mtr	5-methyltetrahydrofolate-homocysteine methyltransferase [Source:MGI Symbol;Acc:MGI:894292]	axon development		2.46132
Mtss1	metastasis suppressor 1 [Source:MGI Symbol;Acc:MGI:2384818]	regulation of supramolecular fiber organization		-1.42134
Myh9	myosin, heavy polypeptide 9, non-muscle [Source:MGI Symbol;Acc:MGI:107717]	regulation of supramolecular fiber organization, tissue migration, cell leading edge		3.78983
Myo10	myosin X [Source:MGI Symbol;Acc:MGI:107716]	cell leading edge		2.42607
Nanos1	nanos C2HC-type zinc finger 1 [Source:MGI Symbol;Acc:MGI:2669254]	tissue migration		-1.69318
Nav1	neuron navigator 1 [Source:MGI Symbol;Acc:MGI:2183683]	axon part		-1.52079
Nav3	neuron navigator 3 [Source:MGI Symbol;Acc:MGI:2183703]	regulation of supramolecular fiber organization		-1.54438
Ncam1	neural cell adhesion molecule 1 [Source:MGI Symbol;Acc:MGI:97281]	axon development, neuron projection fasciculation, axon part		-1.25731
Ndn	necdin [Source:MGI Symbol;Acc:MGI:97290]	axon development, neuron projection fasciculation	-0.632285	-0.884451
Ndnf	neuron-derived neurotrophic factor [Source:MGI Symbol;Acc:MGI:1915419]	cell-substrate adhesion		-2.11619
Ndrg2	N-myc downstream regulated gene 2 [Source:MGI Symbol;Acc:MGI:1352498]	axon part		2.50966
Nfasc	neurofascin [Source:MGI Symbol;Acc:MGI:104753]	axon development, axon part		-1.47021
Nfe2l2	nuclear factor, erythroid derived 2, like 2 [Source:MGI Symbol;Acc:MGI:108420]	tissue migration		5.005
Nid1	nidogen 1 [Source:MGI Symbol;Acc:MGI:97342]	cell-substrate adhesion, extracellular matrix binding		2.71017
Nkx6-1	NK6 homeobox 1 [Source:MGI Symbol;Acc:MGI:1206039]	axon development		-2.17344
Nme1	NME/NM23 nucleoside diphosphate kinase 1 [Source:MGI Symbol;Acc:MGI:97355]	cell leading edge		-1.34415
Notch1	notch 1 [Source:MGI Symbol;Acc:MGI:97363]	axon development, tissue migration, cell-substrate adhesion, morphogenesis of a branching structure, cell leading edge		1.45405
Nptx1	neuronal pentraxin 1 [Source:MGI Symbol;Acc:MGI:107811]	axon development		-1.97758
Npy	neuropeptide Y [Source:MGI Symbol;Acc:MGI:97374]	axon part	2.61346
Npy2r	neuropeptide Y receptor Y2 [Source:MGI Symbol;Acc:MGI:108418]	cell-substrate adhesion	-2.49744	-2.89667
Nr2f2	nuclear receptor subfamily 2, group F, member 2 [Source:MGI Symbol;Acc:MGI:1352452]	tissue migration	-0.733782	-2.56305
Nrbp1	nuclear receptor binding protein 1 [Source:MGI Symbol;Acc:MGI:2183436]	cell leading edge	-0.609058
Nrg3	neuregulin 3 [Source:MGI Symbol;Acc:MGI:1097165]	negative chemotaxis		-1.53498
Nrp2	neuropilin 2 [Source:MGI Symbol;Acc:MGI:1100492]	axon development, negative chemotaxis	-0.982098
Nrsn1	neurensin 1 [Source:MGI Symbol;Acc:MGI:894662]	axon part		-2.14189
Ntn1	netrin 1 [Source:MGI Symbol;Acc:MGI:105088]	axon development		2.69235
Ntng1	netrin G1 [Source:MGI Symbol;Acc:MGI:1934028]	axon development		-2.32904
Ntrk2	neurotrophic tyrosine kinase, receptor, type 2 [Source:MGI Symbol;Acc:MGI:97384]	axon development, axon part	-0.637499
Numbl	numb-like [Source:MGI Symbol;Acc:MGI:894702]	axon development		-2.03233
Olfm1	olfactomedin 1 [Source:MGI Symbol;Acc:MGI:1860437]	axon development, axon part		-1.1814
Oprk1	opioid receptor, kappa 1 [Source:MGI Symbol;Acc:MGI:97439]	axon part		-2.89531
Orai2	ORAI calcium release-activated calcium modulator 2 [Source:MGI Symbol;Acc:MGI:2443195]	axon part		-1.48563
Pacsin2	protein kinase C and casein kinase substrate in neurons 2 [Source:MGI Symbol;Acc:MGI:1345153]	cell leading edge		1.74718
Pak3	p21 (RAC1) activated kinase 3 [Source:MGI Symbol;Acc:MGI:1339656]	axon development, regulation of supramolecular fiber organization		-1.01958
Pax2	paired box 2 [Source:MGI Symbol;Acc:MGI:97486]	morphogenesis of a branching structure	2.31743
Pax8	paired box 8 [Source:MGI Symbol;Acc:MGI:97492]	morphogenesis of a branching structure		3.35012
Paxip1	PAX interacting (with transcription-activation domain) protein 1 [Source:MGI Symbol;Acc:MGI:1890430]	tissue migration		-1.19749
Pcdhac2	protocadherin alpha subfamily C, 2 [Source:MGI Symbol;Acc:MGI:1891443]	cell adhesion	-1.82227	-3.6608
Pcsk5	proprotein convertase subtilisin/kexin type 5 [Source:MGI Symbol;Acc:MGI:97515]	cell-substrate adhesion	-2.27439	-3.43747
Pdgfra	platelet derived growth factor receptor, alpha polypeptide [Source:MGI Symbol;Acc:MGI:97530]	morphogenesis of a branching structure		2.68538
Pdpn	podoplanin [Source:MGI Symbol;Acc:MGI:103098]	cell-substrate adhesion, cell leading edge		3.65016
Pdxp	pyridoxal (pyridoxine, vitamin B6) phosphatase [Source:MGI Symbol;Acc:MGI:1919282]	regulation of supramolecular fiber organization, cell leading edge		-2.02707
Penk	preproenkephalin [Source:MGI Symbol;Acc:MGI:104629]	axon part	-1.31513	-2.58404
Pgr	progesterone receptor [Source:MGI Symbol;Acc:MGI:97567]	morphogenesis of a branching structure, axon part	-1.92335	-2.48984
Picalm	phosphatidylinositol binding clathrin assembly protein [Source:MGI Symbol;Acc:MGI:2385902]	axon development	-0.647028
Pitpna	phosphatidylinositol transfer protein, alpha [Source:MGI Symbol;Acc:MGI:99887]	axon development	-0.599331
Pkd2	polycystic kidney disease 2 [Source:MGI Symbol;Acc:MGI:1099818]	morphogenesis of a branching structure, cell leading edge		1.62692
Plek	pleckstrin [Source:MGI Symbol;Acc:MGI:1860485]	regulation of supramolecular fiber organization, cell leading edge		3.88851
Plekhg2	pleckstrin homology domain containing, family G (with RhoGef domain) member 2 [Source:MGI Symbol;Acc:MGI:2141874]	regulation of supramolecular fiber organization		2.37471
Plxna1	plexin A1 [Source:MGI Symbol;Acc:MGI:107685]	axon development, morphogenesis of a branching structure		-1.40299
Plxna3	plexin A3 [Source:MGI Symbol;Acc:MGI:107683]	axon development, negative chemotaxis		-1.32445
Plxna4	plexin A4 [Source:MGI Symbol;Acc:MGI:2179061]	axon development, negative chemotaxis		-0.925581
Plxnb2	plexin B2 [Source:MGI Symbol;Acc:MGI:2154239]	axon development		0.952712
Plxnc1	plexin C1 [Source:MGI Symbol;Acc:MGI:1890127]	axon development		-1.25938
Pmp22	peripheral myelin protein 22 [Source:MGI Symbol;Acc:MGI:97631]	axon development		4.45394
Ppard	peroxisome proliferator activator receptor delta [Source:MGI Symbol;Acc:MGI:101884]	tissue migration, cell-substrate adhesion		2.3985
Ppp3r1	protein phosphatase 3, regulatory subunit B, alpha isoform (calcineurin B, type I) [Source:MGI Symbol;Acc:MGI:107172]	morphogenesis of a branching structure	-0.654313	-1.34912
Prex1	phosphatidylinositol-3,4,5-trisphosphate-dependent Rac exchange factor 1 [Source:MGI Symbol;Acc:MGI:3040696]	regulation of supramolecular fiber organization, cell-substrate adhesion, axon part		2.66111
Prkcb	protein kinase C, beta [Source:MGI Symbol;Acc:MGI:97596]	axon part		-0.776683
Prkce	protein kinase C, epsilon [Source:MGI Symbol;Acc:MGI:97599]	regulation of supramolecular fiber organization, tissue migration, cell-substrate adhesion		-1.1059
Prkcq	protein kinase C, theta [Source:MGI Symbol;Acc:MGI:97601]	regulation of supramolecular fiber organization	-1.29833
Prkcz	protein kinase C, zeta [Source:MGI Symbol;Acc:MGI:97602]	cell-substrate adhesion, axon part, cell leading edge		-1.7815
Prrt2	proline-rich transmembrane protein 2 [Source:MGI Symbol;Acc:MGI:1916267]	axon part		-1.27291
Psd	pleckstrin and Sec7 domain containing [Source:MGI Symbol;Acc:MGI:1920978]	cell leading edge		-2.21259
Psd3	pleckstrin and Sec7 domain containing 3 [Source:MGI Symbol;Acc:MGI:1918215]	cell leading edge		-1.05814
Ptbp2	polypyrimidine tract binding protein 2 [Source:MGI Symbol;Acc:MGI:1860489]	axon part		-1.03372
Ptger4	prostaglandin E receptor 4 (subtype EP4) [Source:MGI Symbol;Acc:MGI:104311]	regulation of supramolecular fiber organization		-3.81965
Ptn	pleiotrophin [Source:MGI Symbol;Acc:MGI:97804]	cell-substrate adhesion		2.46984
Ptpn13	protein tyrosine phosphatase, non-receptor type 13 [Source:MGI Symbol;Acc:MGI:103293]	cell leading edge		1.72154
Ptprf	protein tyrosine phosphatase, receptor type, F [Source:MGI Symbol;Acc:MGI:102695]	axon development, axon part	-0.63967
Ptprm	protein tyrosine phosphatase, receptor type, M [Source:MGI Symbol;Acc:MGI:102694]	axon development, tissue migration, cell leading edge	-0.774414	-1.06726
Ptprn2	protein tyrosine phosphatase, receptor type, N polypeptide 2 [Source:MGI Symbol;Acc:MGI:107418]	axon part		-1.36907
Ptpro	protein tyrosine phosphatase, receptor type, O [Source:MGI Symbol;Acc:MGI:1097152]	axon development		-1.49485
Ptprr	protein tyrosine phosphatase, receptor type, R [Source:MGI Symbol;Acc:MGI:109559]	tissue migration		-1.5954
Ptprs	protein tyrosine phosphatase, receptor type, S [Source:MGI Symbol;Acc:MGI:97815]	axon development		-1.47617
Ptprz1	protein tyrosine phosphatase, receptor type Z, polypeptide 1 [Source:MGI Symbol;Acc:MGI:97816]	axon development, neuron projection fasciculation, cell-substrate adhesion, axon part, cell leading edge		1.60443
Rab10	RAB10, member RAS oncogene family [Source:MGI Symbol;Acc:MGI:105066]	axon development	-0.866468	-0.802575
Rab3a	RAB3A, member RAS oncogene family [Source:MGI Symbol;Acc:MGI:97843]	axon development, axon part		-2.01307
Rac2	Rac family small GTPase 2 [Source:MGI Symbol;Acc:MGI:97846]	cell-substrate adhesion, cell leading edge		4.68948
Rac3	Rac family small GTPase 3 [Source:MGI Symbol;Acc:MGI:2180784]	regulation of supramolecular fiber organization, cell-substrate adhesion, axon part, cell leading edge		-1.57276
Rangap1	RAN GTPase activating protein 1 [Source:MGI Symbol;Acc:MGI:103071]	axon part	-1.11683	-1.85507
Raph1	Ras association (RalGDS/AF-6) and pleckstrin homology domains 1 [Source:MGI Symbol;Acc:MGI:1924550]	axon development, cell leading edge	-0.734261	-1.08447
Rasgrf1	RAS protein-specific guanine nucleotide-releasing factor 1 [Source:MGI Symbol;Acc:MGI:99694]	axon part		-2.65424
Rdx	radixin [Source:MGI Symbol;Acc:MGI:97887]	regulation of supramolecular fiber organization, cell leading edge		2.20706
Reln	reelin [Source:MGI Symbol;Acc:MGI:103022]	axon development		-2.58788
Ret	ret proto-oncogene [Source:MGI Symbol;Acc:MGI:97902]	axon development	-0.92342	-2.58715
Rgcc	regulator of cell cycle [Source:MGI Symbol;Acc:MGI:1913464]	regulation of supramolecular fiber organization, tissue migration		4.87577
Rgma	repulsive guidance molecule family member A [Source:MGI Symbol;Acc:MGI:2679262]	axon development	0.74546
Rgs10	regulator of G-protein signalling 10 [Source:MGI Symbol;Acc:MGI:1915115]	axon part	1.07879
Rhoa	ras homolog family member A [Source:MGI Symbol;Acc:MGI:1096342]	regulation of supramolecular fiber organization, tissue migration, cell-substrate adhesion, negative chemotaxis, cell leading edge	-0.796751
Rhob	ras homolog family member B [Source:MGI Symbol;Acc:MGI:107949]	tissue migration	-0.628854	-0.97183
Rhoj	ras homolog family member J [Source:MGI Symbol;Acc:MGI:1931551]	tissue migration		3.26961
Rit2	Ras-like without CAAX 2 [Source:MGI Symbol;Acc:MGI:108054]	semaphorin receptor binding		-2.25335
Rps3	ribosomal protein S3 [Source:MGI Symbol;Acc:MGI:1350917]	regulation of supramolecular fiber organization, cell leading edge		-1.66868
Rreb1	ras responsive element binding protein 1 [Source:MGI Symbol;Acc:MGI:2443664]	tissue migration, cell-substrate adhesion		4.05549
Rtn4	reticulon 4 [Source:MGI Symbol;Acc:MGI:1915835]	axon development, tissue migration, neuron projection fasciculation, morphogenesis of a branching structure	-0.752739	-0.782122
Rtn4rl1	reticulon 4 receptor-like 1 [Source:MGI Symbol;Acc:MGI:2661375]	axon development		2.02618
Rufy3	RUN and FYVE domain containing 3 [Source:MGI Symbol;Acc:MGI:106484]	axon development, axon part, cell leading edge	-0.854967	-0.981065
Ryk	receptor-like tyrosine kinase [Source:MGI Symbol;Acc:MGI:101766]	axon development, negative chemotaxis	-0.846894
S100a10	S100 calcium binding protein A10 (calpactin) [Source:MGI Symbol;Acc:MGI:1339468]	regulation of supramolecular fiber organization, cell-substrate adhesion	-1.73933	-4.08309
S100a11	S100 calcium binding protein A11 [Source:MGI Symbol;Acc:MGI:1338798]	cell leading edge	-0.753519
S100b	S100 protein, beta polypeptide, neural [Source:MGI Symbol;Acc:MGI:98217]	cell leading edge		3.11031
S1pr1	sphingosine-1-phosphate receptor 1 [Source:MGI Symbol;Acc:MGI:1096355]	regulation of supramolecular fiber organization		3.77763
Scarb1	scavenger receptor class B, member 1 [Source:MGI Symbol;Acc:MGI:893578]	tissue migration	0.908871
Scn8a	sodium channel, voltage-gated, type VIII, alpha [Source:MGI Symbol;Acc:MGI:103169]	axon part	-0.73226
Sema3c	sema domain, immunoglobulin domain (Ig), short basic domain, secreted, (semaphorin) 3C [Source:MGI Symbol;Acc:MGI:107557]	axon development, negative chemotaxis, morphogenesis of a branching structure, semaphorin receptor binding	-1.56475
Sema4a	sema domain, immunoglobulin domain (Ig), transmembrane domain (TM) and short cytoplasmic domain, (semaphorin) 4A [Source:MGI Symbol;Acc:MGI:107560]	axon development, tissue migration, negative chemotaxis, semaphorin receptor binding		-1.68114
Sema4d	sema domain, immunoglobulin domain (Ig), transmembrane domain (TM) and short cytoplasmic domain, (semaphorin) 4D [Source:MGI Symbol;Acc:MGI:109244]	axon development, negative chemotaxis, semaphorin receptor binding	-0.753722
Sema4f	sema domain, immunoglobulin domain (Ig), TM domain, and short cytoplasmic domain [Source:MGI Symbol;Acc:MGI:1340055]	axon development, negative chemotaxis, semaphorin receptor binding		-1.79924
Sema4g	sema domain, immunoglobulin domain (Ig), transmembrane domain (TM) and short cytoplasmic domain, (semaphorin) 4G [Source:MGI Symbol;Acc:MGI:1347047]	axon development, negative chemotaxis, semaphorin receptor binding		-1.82732
Sema5b	sema domain, seven thrombospondin repeats (type 1 and type 1-like), transmembrane domain (TM) and short cytoplasmic domain, (semaphorin) 5B [Source:MGI Symbol;Acc:MGI:107555]	axon development, negative chemotaxis, semaphorin receptor binding		1.99165
Sfrp1	secreted frizzled-related protein 1 [Source:MGI Symbol;Acc:MGI:892014]	cell-substrate adhesion, morphogenesis of a branching structure		2.45135
Sfrp2	secreted frizzled-related protein 2 [Source:MGI Symbol;Acc:MGI:108078]	morphogenesis of a branching structure		2.18826
Sgk1	serum/glucocorticoid regulated kinase 1 [Source:MGI Symbol;Acc:MGI:1340062]	regulation of supramolecular fiber organization	-0.873794
Sh3pxd2b	SH3 and PX domains 2B [Source:MGI Symbol;Acc:MGI:2442062]	regulation of supramolecular fiber organization		-1.46685
Sh3rf1	SH3 domain containing ring finger 1 [Source:MGI Symbol;Acc:MGI:1913066]	cell leading edge		-2.23312
Shank2	SH3 and multiple ankyrin repeat domains 2 [Source:MGI Symbol;Acc:MGI:2671987]	axon part	1.02854
Shank3	SH3 and multiple ankyrin repeat domains 3 [Source:MGI Symbol;Acc:MGI:1930016]	regulation of supramolecular fiber organization		-2.17284
Shisa7	shisa family member 7 [Source:MGI Symbol;Acc:MGI:3605641]	cell leading edge		-1.8682
Shox2	short stature homeobox 2 [Source:MGI Symbol;Acc:MGI:1201673]	axon development, morphogenesis of a branching structure		-1.72665
Sirpa	signal-regulatory protein alpha [Source:MGI Symbol;Acc:MGI:108563]	cell-substrate adhesion		1.6794
Sirt1	sirtuin 1 [Source:MGI Symbol;Acc:MGI:2135607]	tissue migration, axon part		-1.9342
Slc12a2	solute carrier family 12, member 2 [Source:MGI Symbol;Acc:MGI:101924]	morphogenesis of a branching structure		2.106
Slc12a5	solute carrier family 12, member 5 [Source:MGI Symbol;Acc:MGI:1862037]	cell leading edge		-1.52563
Slc17a6	solute carrier family 17 (sodium-dependent inorganic phosphate cotransporter), member 6 [Source:MGI Symbol;Acc:MGI:2156052]	axon part	1.37734
Slc17a8	solute carrier family 17 (sodium-dependent inorganic phosphate cotransporter), member 8 [Source:MGI Symbol;Acc:MGI:3039629]	axon part		-3.06482
Slc18a2	solute carrier family 18 (vesicular monoamine), member 2 [Source:MGI Symbol;Acc:MGI:106677]	axon part	-2.40196	-3.97069
Slc9a3r1	solute carrier family 9 (sodium/hydrogen exchanger), member 3 regulator 1 [Source:MGI Symbol;Acc:MGI:1349482]	cell leading edge		2.59146
Slc9a6	solute carrier family 9 (sodium/hydrogen exchanger), member 6 [Source:MGI Symbol;Acc:MGI:2443511]	axon development, axon part		-1.32038
Slit2	slit guidance ligand 2 [Source:MGI Symbol;Acc:MGI:1315205]	axon development, regulation of supramolecular fiber organization, tissue migration, negative chemotaxis, morphogenesis of a branching structure, extracellular matrix binding	-1.40234
Slitrk1	SLIT and NTRK-like family, member 1 [Source:MGI Symbol;Acc:MGI:2679446]	axon development		-2.5382
Slitrk3	SLIT and NTRK-like family, member 3 [Source:MGI Symbol;Acc:MGI:2679447]	axon development		-1.32093
Slitrk4	SLIT and NTRK-like family, member 4 [Source:MGI Symbol;Acc:MGI:2442509]	axon development		-2.0305
Slitrk5	SLIT and NTRK-like family, member 5 [Source:MGI Symbol;Acc:MGI:2679448]	axon development	-0.838027	-1.61212
Smo	smoothened, frizzled class receptor [Source:MGI Symbol;Acc:MGI:108075]	axon development, morphogenesis of a branching structure, axon part		3.19804
Smoc1	SPARC related modular calcium binding 1 [Source:MGI Symbol;Acc:MGI:1929878]	cell-substrate adhesion, extracellular matrix binding		2.84505
Snap91	synaptosomal-associated protein 91 [Source:MGI Symbol;Acc:MGI:109132]	axon development, axon part		-1.27
Sncb	synuclein, beta [Source:MGI Symbol;Acc:MGI:1889011]	axon part		-2.27091
Sncg	synuclein, gamma [Source:MGI Symbol;Acc:MGI:1298397]	axon part		-2.29134
Snx5	sorting nexin 5 [Source:MGI Symbol;Acc:MGI:1916428]	cell leading edge		2.55875
Snx9	sorting nexin 9 [Source:MGI Symbol;Acc:MGI:1913866]	cell leading edge		2.25576
Sox9	SRY (sex determining region Y)-box 9 [Source:MGI Symbol;Acc:MGI:98371]	tissue migration, morphogenesis of a branching structure		1.89538
Sp1	trans-acting transcription factor 1 [Source:MGI Symbol;Acc:MGI:98372]	tissue migration	-0.861824
Sparc	secreted acidic cysteine rich glycoprotein [Source:MGI Symbol;Acc:MGI:98373]	tissue migration, extracellular matrix binding		4.73567
Sparcl1	SPARC-like 1 [Source:MGI Symbol;Acc:MGI:108110]	extracellular matrix binding		2.96139
Spata13	spermatogenesis associated 13 [Source:MGI Symbol;Acc:MGI:104838]	cell leading edge		2.86461
Spock2	sparc/osteonectin, cwcv and kazal-like domains proteoglycan 2 [Source:MGI Symbol;Acc:MGI:1891351]	cell-substrate adhesion, extracellular matrix binding		-1.58152
Spock3	sparc/osteonectin, cwcv and kazal-like domains proteoglycan 3 [Source:MGI Symbol;Acc:MGI:1920152]	extracellular matrix binding	-0.783579	-1.76355
Spry2	sprouty RTK signaling antagonist 2 [Source:MGI Symbol;Acc:MGI:1345138]	morphogenesis of a branching structure, cell leading edge		2.30277
Sptbn1	spectrin beta, non-erythrocytic 1 [Source:MGI Symbol;Acc:MGI:98388]	regulation of supramolecular fiber organization, axon part, cell leading edge	-0.627532
Srcin1	SRC kinase signaling inhibitor 1 [Source:MGI Symbol;Acc:MGI:1933179]	cell-substrate adhesion, cell leading edge	-0.999121	-1.3632
Ssh2	slingshot protein phosphatase 2 [Source:MGI Symbol;Acc:MGI:2679255]	axon development, regulation of supramolecular fiber organization	-0.671567
Stard13	StAR-related lipid transfer (START) domain containing 13 [Source:MGI Symbol;Acc:MGI:2385331]	tissue migration	-1.82446	-1.89672
Stk25	serine/threonine kinase 25 (yeast) [Source:MGI Symbol;Acc:MGI:1891699]	axon development		-1.13159
Stmn2	stathmin-like 2 [Source:MGI Symbol;Acc:MGI:98241]	regulation of supramolecular fiber organization, axon part, cell leading edge	-0.640204	-1.04456
Stmn3	stathmin-like 3 [Source:MGI Symbol;Acc:MGI:1277137]	axon part		-2.26573
Stmn4	stathmin-like 4 [Source:MGI Symbol;Acc:MGI:1931224]	axon part	-0.593573	-2.01138
Stx3	syntaxin 3 [Source:MGI Symbol;Acc:MGI:103077]	axon part, cell leading edge	-1.10137
Stxbp1	syntaxin binding protein 1 [Source:MGI Symbol;Acc:MGI:107363]	axon development		-1.86731
Stxbp5	syntaxin binding protein 5 (tomosyn) [Source:MGI Symbol;Acc:MGI:1926058]	axon development	-0.703511	-1.01002
Sulf1	sulfatase 1 [Source:MGI Symbol;Acc:MGI:2138563]	morphogenesis of a branching structure		1.88848
Syp	synaptophysin [Source:MGI Symbol;Acc:MGI:98467]	axon part	-0.776693	-2.5161
Syt11	synaptotagmin XI [Source:MGI Symbol;Acc:MGI:1859547]	axon part	-0.806483
Syt7	synaptotagmin VII [Source:MGI Symbol;Acc:MGI:1859545]	axon part		-1.54504
Tac1	tachykinin 1 [Source:MGI Symbol;Acc:MGI:98474]	regulation of supramolecular fiber organization, tissue migration	1.67824	-4.59322
Tacr3	tachykinin receptor 3 [Source:MGI Symbol;Acc:MGI:892968]	cell leading edge	-1.41873
Tbc1d24	TBC1 domain family, member 24 [Source:MGI Symbol;Acc:MGI:2443456]	axon part	-0.665784
Tgfbr1	transforming growth factor, beta receptor I [Source:MGI Symbol;Acc:MGI:98728]	regulation of supramolecular fiber organization, tissue migration	-1.12567	1.61954
Them4	thioesterase superfamily member 4 [Source:MGI Symbol;Acc:MGI:1923028]	cell leading edge		-1.6154
Timeless	timeless circadian clock 1 [Source:MGI Symbol;Acc:MGI:1321393]	morphogenesis of a branching structure		4.0778
Tln1	talin 1 [Source:MGI Symbol;Acc:MGI:1099832]	cell leading edge		2.78874
Tlr2	toll-like receptor 2 [Source:MGI Symbol;Acc:MGI:1346060]	regulation of supramolecular fiber organization		3.66994
Tmeff2	transmembrane protein with EGF-like and two follistatin-like domains 2 [Source:MGI Symbol;Acc:MGI:1861735]	regulation of supramolecular fiber organization	-1.34819	-1.18733
Tmem8b	transmembrane protein 8B [Source:MGI Symbol;Acc:MGI:2441680]	cell-substrate adhesion		-2.37205
Tmod2	tropomodulin 2 [Source:MGI Symbol;Acc:MGI:1355335]	regulation of supramolecular fiber organization, axon part	-0.627287	-0.957407
Tmsb10	thymosin, beta 10 [Source:MGI Symbol;Acc:MGI:109146]	regulation of supramolecular fiber organization		-1.68187
Tnc	tenascin C [Source:MGI Symbol;Acc:MGI:101922]	axon development, morphogenesis of a branching structure	1.2064	2.77012
Tnfrsf21	tumor necrosis factor receptor superfamily, member 21 [Source:MGI Symbol;Acc:MGI:2151075]	axon development, neuron projection fasciculation	-0.612938	-0.874129
Tpm3	tropomyosin 3, gamma [Source:MGI Symbol;Acc:MGI:1890149]	axon part	-0.881865
Tpx2	TPX2, microtubule-associated [Source:MGI Symbol;Acc:MGI:1919369]	axon part		1.99256
Trak2	trafficking protein, kinesin binding 2 [Source:MGI Symbol;Acc:MGI:1918077]	axon development, axon part	-0.792756
Trim46	tripartite motif-containing 46 [Source:MGI Symbol;Acc:MGI:2673000]	axon development, axon part		-2.4763
Trpv2	transient receptor potential cation channel, subfamily V, member 2 [Source:MGI Symbol;Acc:MGI:1341836]	axon development, axon part, cell leading edge		-1.91614
Tshz3	teashirt zinc finger family member 3 [Source:MGI Symbol;Acc:MGI:2442819]	axon part		-1.58469
Ttyh1	tweety family member 1 [Source:MGI Symbol;Acc:MGI:1889007]	cell-substrate adhesion		2.56986
Tubb3	tubulin, beta 3 class III [Source:MGI Symbol;Acc:MGI:107813]	axon development		-1.99367
Tubb4a	tubulin, beta 4A class IVA [Source:MGI Symbol;Acc:MGI:107848]	regulation of supramolecular fiber organization, axon part		-1.01426
Twf1	twinfilin actin binding protein 1 [Source:MGI Symbol;Acc:MGI:1100520]	regulation of supramolecular fiber organization, cell leading edge		1.24913
Uchl1	ubiquitin carboxy-terminal hydrolase L1 [Source:MGI Symbol;Acc:MGI:103149]	axon development, axon part		-2.34401
Ulk1	unc-51 like kinase 1 [Source:MGI Symbol;Acc:MGI:1270126]	axon development		-1.84794
Unc13a	unc-13 homolog A [Source:MGI Symbol;Acc:MGI:3051532]	axon part		-1.49314
Unc5a	unc-5 netrin receptor A [Source:MGI Symbol;Acc:MGI:894682]	axon development, cell leading edge		-1.59302
Unc5d	unc-5 netrin receptor D [Source:MGI Symbol;Acc:MGI:2389364]	axon development	-0.654463	-2.15262
Ust	uronyl-2-sulfotransferase [Source:MGI Symbol;Acc:MGI:2442406]	axon development		-1.63322
Vim	vimentin [Source:MGI Symbol;Acc:MGI:98932]	axon development, cell leading edge		3.49899
Vit	vitrin [Source:MGI Symbol;Acc:MGI:1921449]	cell-substrate adhesion		3.071
Vtn	vitronectin [Source:MGI Symbol;Acc:MGI:98940]	cell-substrate adhesion, extracellular matrix binding	5.45535
Vwc2	von Willebrand factor C domain containing 2 [Source:MGI Symbol;Acc:MGI:2442987]	cell-substrate adhesion		-2.90498
Was	Wiskott-Aldrich syndrome [Source:MGI Symbol;Acc:MGI:105059]	regulation of supramolecular fiber organization		4.97577
Wasf1	WAS protein family, member 1 [Source:MGI Symbol;Acc:MGI:1890563]	regulation of supramolecular fiber organization, cell leading edge		-1.41666
Wasf2	WAS protein family, member 2 [Source:MGI Symbol;Acc:MGI:1098641]	regulation of supramolecular fiber organization, cell leading edge		2.06921
Wnt5a	wingless-type MMTV integration site family, member 5A [Source:MGI Symbol;Acc:MGI:98958]	axon development, tissue migration, neuron projection fasciculation, negative chemotaxis, morphogenesis of a branching structure	-1.48537
Xylt1	xylosyltransferase 1 [Source:MGI Symbol;Acc:MGI:2451073]	axon development		1.77683
Ywhaz	tyrosine 3-monooxygenase/tryptophan 5-monooxygenase activation protein, zeta polypeptide [Source:MGI Symbol;Acc:MGI:109484]	cell leading edge	-0.6969	-1.76361
Zfyve27	zinc finger, FYVE domain containing 27 [Source:MGI Symbol;Acc:MGI:1919602]	axon development, axon part		-2.34971
