# Supplementary material for: Foxa2 and Pet1 Direct and Indirect Synergy Drive Serotonergic Neuronal Differentiation
Source: Front Neurosci. 2022 Jun 20;16:903881. doi: 10.3389/fnins.2022.903881 (PMC9254625; doi:10.3389/fnins.2022.903881)
Supplement: Supplementary Table 3 — GO terms associated with clusters in Figure 2 48 hs. [file Table_3.XLSX]

## Sheet: Cluster1 GO BP
Term	Overlap	P-value	Adjusted P-value	Old P-value	Old Adjusted P-value	Odds Ratio	Combined Score	Genes
positive regulation of lipid storage (GO:0010884)	8/21	0.00141508	0.999996	0	0	4.81997	31.6217	C3;EHD1;HILPDA;LPL;PLIN3;FITM2;NFKB1;SREBF2
positive regulation of transcription initiation from RNA polymerase II promoter (GO:0060261)	8/23	0.002771	0.999996	0	0	4.17683	24.5955	MED14;MED24;PSMC3;PSMC4;SRF;SUB1;HNF1B;MED16
cytoplasmic translation (GO:0002181)	20/93	0.00346886	0.999996	0	0	2.15002	12.1775	RWDD1;RPL21;RPS6;RPSA;RPL23A;RPL10A;RPL7;RPS15;RPS26;EIF3M;RPL18A;RPL27A;ETF1;RPL22L1;RPS20;RPL29;RPL28;UBA52;RPL17;RPL19
actin filament reorganization (GO:0090527)	4/8	0.00794419	0.999996	0	0	7.82259	37.8247	DMTN;EFS;BCAR1;MCU
folic acid transport (GO:0015884)	4/8	0.00794419	0.999996	0	0	7.82259	37.8247	SLC46A1;PDPN;SLC25A32;SLC19A1
response to hydroperoxide (GO:0033194)	4/8	0.00794419	0.999996	0	0	7.82259	37.8247	DAPK1;SP1;PRKCD;XRCC1
modified amino acid transport (GO:0072337)	6/17	0.00867458	0.999996	0	0	4.26895	20.2662	SLC9A3R1;SLC46A1;PDPN;SLC1A4;SLC25A32;SLC19A1
positive regulation of DNA-templated transcription, initiation (GO:2000144)	7/22	0.00877163	0.999996	0	0	3.65312	17.302	SETX;MED14;MED24;SRF;SUB1;HNF1B;MED16
lytic vacuole organization (GO:0080171)	9/33	0.0094006	0.999996	0	0	2.93664	13.7053	VPS18;GNPTAB;HOOK1;GAA;HPS1;CLVS2;LAMTOR1;CLN6;TPCN2
protein targeting to ER (GO:0045047)	20/103	0.0112096	0.999996	0	0	1.88991	8.48753	SRP19;RPL21;EDEM1;RPS6;SGTA;RPSA;RPL23A;RPL10A;RPL7;RPS15;RPS26;SEC61A1;RPL18A;RPL27A;RPS20;RPL29;RPL28;UBA52;RPL17;RPL19
SRP-dependent cotranslational protein targeting to membrane (GO:0006614)	18/90	0.0115976	0.999996	0	0	1.96026	8.73679	SRP19;RPL21;RPS6;RPSA;RPL23A;RPL10A;RPL7;RPS15;RPS26;SEC61A1;RPL18A;RPL27A;RPS20;RPL29;RPL28;UBA52;RPL17;RPL19
positive regulation of amyloid-beta formation (GO:1902004)	6/18	0.0117827	0.999996	0	0	3.91299	17.378	GSK3A;SP1;CHRNA7;CASP3;GSAP;CLU
fatty acid derivative catabolic process (GO:1901569)	3/5	0.0122332	0.999996	0	0	11.73	51.6544	BDH1;OXCT1;FITM2
folate transmembrane transport (GO:0098838)	3/5	0.0122332	0.999996	0	0	11.73	51.6544	SLC46A1;SLC25A32;SLC19A1
regulation of snRNA transcription by RNA polymerase II (GO:1905380)	3/5	0.0122332	0.999996	0	0	11.73	51.6544	MEPCE;LARP7;CC2D1A
regulation of triglyceride metabolic process (GO:0090207)	3/5	0.0122332	0.999996	0	0	11.73	51.6544	C3;MBOAT7;FITM2
cellular response to hydrogen peroxide (GO:0070301)	9/35	0.0139901	0.999996	0	0	2.71044	11.572	NET1;SETX;IMPACT;PLEKHA1;PRKCD;SIRPA;RIPK1;ECT2;PAX2
regulation of lipid metabolic process (GO:0019216)	18/92	0.0144587	0.999996	0	0	1.90706	8.07918	IDI1;HDAC3;CHD9;MBOAT7;RORC;IRS2;ELOVL6;NR1D2;LSS;SREBF2;NCOR2;C1QTNF2;SP1;CARM1;CCDC3;DHCR7;FGFR4;FDFT1
coenzyme A metabolic process (GO:0015936)	5/14	0.0155666	0.999996	0	0	4.34658	18.0932	SLC25A16;ACLY;ACOT7;PANK1;DCAKD
cotranslational protein targeting to membrane (GO:0006613)	18/94	0.0178448	0.999996	0	0	1.85667	7.47502	SRP19;RPL21;RPS6;RPSA;RPL23A;RPL10A;RPL7;RPS15;RPS26;SEC61A1;RPL18A;RPL27A;RPS20;RPL29;RPL28;UBA52;RPL17;RPL19
response to hexose (GO:0009746)	7/25	0.01827	0.999996	0	0	3.04375	12.1826	EIF2B5;EIF2B4;EIF2B2;LPL;IRS2;KHK;ZBED3
modulation by symbiont of host process (GO:0044003)	4/10	0.0197828	0.999996	0	0	5.21447	20.4561	HGS;UBC;PGK1;UBA52
amylin receptor signaling pathway (GO:0097647)	3/6	0.0224121	0.999996	0	0	7.81959	29.7	RAMP2;RAMP3;ADM
positive regulation of cholesterol storage (GO:0010886)	3/6	0.0224121	0.999996	0	0	7.81959	29.7	EHD1;LPL;SREBF2
pronephros development (GO:0048793)	3/6	0.0224121	0.999996	0	0	7.81959	29.7	SEC61A1;HNF1B;PAX2
protein localization to nuclear envelope (GO:0090435)	3/6	0.0224121	0.999996	0	0	7.81959	29.7	NUP155;PLK1;NUP54
protein localization to perinuclear region of cytoplasm (GO:1905719)	3/6	0.0224121	0.999996	0	0	7.81959	29.7	HOOK1;RNF26;SQSTM1
response to angiotensin (GO:1990776)	3/6	0.0224121	0.999996	0	0	7.81959	29.7	PRKCD;SLC30A10;NFKB1
lysosome organization (GO:0007040)	9/38	0.0237062	0.999996	0	0	2.42964	9.09175	VPS18;GNPTAB;HOOK1;GAA;HPS1;CLVS2;LAMTOR1;CLN6;TPCN2
negative regulation of ubiquitin-dependent protein catabolic process (GO:2000059)	9/38	0.0237062	0.999996	0	0	2.42964	9.09175	BAG6;RYBP;CSNK2A1;HFE;SGTA;QRICH2;KLHL40;NOP53;UCHL5
DNA-templated transcription, termination (GO:0006353)	14/70	0.0241534	0.999996	0	0	1.95855	7.29235	CPSF4;CAVIN1;CCNH;MAZ;CPSF2;GTF2H2;TTF1;SETX;SCAF8;POLR2A;TAF1A;SYMPK;SNRPF;POLR3K
regulation of JNK cascade (GO:0046328)	19/105	0.0265428	0.999996	0	0	1.73172	6.28439	PRKN;UNC5CL;HDAC3;GADD45A;FZD7;CARD9;DUSP19;AXIN1;HMGB1;NOD2;RASGRP1;EDA2R;EGFR;SH3RF3;PER1;SIRPA;RIPK1;HRAS;MEN1
cytoplasmic pattern recognition receptor signaling pathway (GO:0002753)	7/27	0.0276223	0.999996	0	0	2.73906	9.83086	CASP8;IRAK2;DDX58;UBC;NOD2;UBE2V1;UBA52
response to peptide (GO:1901652)	9/39	0.0278102	0.999996	0	0	2.34852	8.41322	EIF2B5;STAT5A;EIF2B4;RAMP3;EIF2B2;CHRNA7;MMP2;STAT4;NOD2
regulation of systemic arterial blood pressure (GO:0003073)	5/16	0.0280311	0.999996	0	0	3.55589	12.7103	GSK3A;PLCB3;ACE;ADM;PRCP
coenzyme A biosynthetic process (GO:0015937)	4/11	0.0283422	0.999996	0	0	4.4693	15.9259	SLC25A16;ACOT7;PANK1;DCAKD
desensitization of G protein-coupled receptor signaling pathway (GO:0002029)	4/11	0.0283422	0.999996	0	0	4.4693	15.9259	GRK2;ADM;ARRB2;GTF2H2
ketone body metabolic process (GO:1902224)	4/11	0.0283422	0.999996	0	0	4.4693	15.9259	BDH2;BDH1;OXCT1;AACS
positive regulation of lipid localization (GO:1905954)	4/11	0.0283422	0.999996	0	0	4.4693	15.9259	C3;HILPDA;LPL;NFKB1
purine nucleoside bisphosphate biosynthetic process (GO:0034033)	4/11	0.0283422	0.999996	0	0	4.4693	15.9259	SLC25A16;ACOT7;PANK1;DCAKD
ribonucleoside bisphosphate biosynthetic process (GO:0034030)	4/11	0.0283422	0.999996	0	0	4.4693	15.9259	SLC25A16;ACOT7;PANK1;DCAKD
synaptic transmission, GABAergic (GO:0051932)	4/11	0.0283422	0.999996	0	0	4.4693	15.9259	GABRA5;GABRA4;GABRA3;GABRG3
positive regulation of nucleocytoplasmic transport (GO:0046824)	10/46	0.0310254	0.999996	0	0	2.17478	7.55289	HDAC3;JUP;DHX9;BAG3;UBR5;PRKCD;PIK3R2;ECT2;NRDE2;RAPGEF3
lipid droplet organization (GO:0034389)	6/22	0.0319377	0.999996	0	0	2.93408	10.1049	HILPDA;PNPLA3;FITM2;AUP1;PPID;RAB3GAP1
positive regulation of amyloid precursor protein catabolic process (GO:1902993)	6/22	0.0319377	0.999996	0	0	2.93408	10.1049	GSK3A;SP1;CHRNA7;CASP3;GSAP;CLU
regulation of lipid storage (GO:0010883)	6/22	0.0319377	0.999996	0	0	2.93408	10.1049	FTO;C3;HILPDA;LPL;NFKB1;PTPN2
nucleotide-binding oligomerization domain containing signaling pathway (GO:0070423)	7/28	0.0333315	0.999996	0	0	2.60848	8.87212	LACC1;CASP8;IRAK2;UBC;NOD2;UBE2V1;UBA52
positive regulation of protein import into nucleus (GO:0042307)	7/28	0.0333315	0.999996	0	0	2.60848	8.87212	HDAC3;JUP;BAG3;UBR5;PRKCD;PIK3R2;ECT2
calcitonin family receptor signaling pathway (GO:0097646)	3/7	0.0359492	0.999996	0	0	5.86436	19.5028	RAMP2;RAMP3;ADM
death-inducing signaling complex assembly (GO:0071550)	3/7	0.0359492	0.999996	0	0	5.86436	19.5028	CASP8;RIPK1;FADD
G protein-coupled receptor internalization (GO:0002031)	3/7	0.0359492	0.999996	0	0	5.86436	19.5028	ADM;ARRB2;GTF2H2
positive regulation of helicase activity (GO:0051096)	3/7	0.0359492	0.999996	0	0	5.86436	19.5028	MSH3;GTF2H2;SSBP1
retinal rod cell development (GO:0046548)	3/7	0.0359492	0.999996	0	0	5.86436	19.5028	RPGRIP1;NRL;TOPORS
serine transport (GO:0032329)	3/7	0.0359492	0.999996	0	0	5.86436	19.5028	SLC1A4;SFXN2;SLC38A2
snRNA metabolic process (GO:0016073)	5/17	0.0360963	0.999996	0	0	3.25938	10.8263	INTS12;INTS1;MEPCE;INTS6;INTS9
endosome organization (GO:0007032)	9/41	0.037463	0.999996	0	0	2.20149	7.23057	PI4K2B;VPS18;PHETA2;HOOK1;RNF26;DNAJC13;LAMTOR1;SQSTM1;CORO1C
cell cycle checkpoint signaling (GO:0000075)	4/12	0.0387773	0.999996	0	0	3.91041	12.7085	PLK2;PRCC;NABP2;NABP1
positive regulation of Wnt signaling pathway (GO:0030177)	25/153	0.0389332	0.999996	0	0	1.53135	4.97064	CDC73;EGFR;PSMB6;PSMD6;TERT;ADGRA2;UBR5;FAM53B;GPC5;RSPO4;ZBED3;CSNK2A1;JUP;FZD9;AXIN1;NFKB1;SMARCA4;COL1A1;SKI;GPRC5B;PSMC3;BAMBI;WNK1;PSMC4;PSME3
regulation of postsynaptic membrane potential (GO:0060078)	8/35	0.0389925	0.999996	0	0	2.31889	7.52338	GSK3A;GABRA5;GABRA4;GABRA3;ARRB2;GABRG3;GRIN2B;RAB3GAP1
beta-catenin-TCF complex assembly (GO:1904837)	7/29	0.0397744	0.999996	0	0	2.48978	8.02837	TLE4;TCF7L1;TERT;LEO1;CDC73;MEN1;SMARCA4
dicarboxylic acid transport (GO:0006835)	7/29	0.0397744	0.999996	0	0	2.48978	8.02837	SLC46A1;SLC26A1;PDPN;SLC1A3;SLC25A32;SLC25A22;SLC19A1
establishment of endothelial barrier (GO:0061028)	7/29	0.0397744	0.999996	0	0	2.48978	8.02837	AFDN;MARVELD2;SOX18;RAB1B;PDE4D;PDE2A;RAPGEF3
positive regulation of protein localization to nucleus (GO:1900182)	13/68	0.0405395	0.999996	0	0	1.85101	5.93337	HDAC3;TFRC;JUP;PRKCD;MEPCE;PLK1;LARP7;PIK3R2;TERT;BAG3;UBR5;CCT8;ECT2
regulation of protein import into nucleus (GO:0042306)	8/36	0.0453267	0.999996	0	0	2.23595	6.91771	HDAC3;JUP;MDFIC;BAG3;UBR5;PRKCD;PIK3R2;ECT2
negative regulation of fibroblast proliferation (GO:0048147)	5/18	0.0454477	0.999996	0	0	3.00849	9.29983	SKI;MORC3;MED25;NLRC3;CDC73
response to glucose (GO:0009749)	10/49	0.0458974	0.999996	0	0	2.00715	6.18472	EIF2B5;EIF2B4;EIF2B2;KCNB1;PDK3;LPL;IRS2;PAX2;KHK;ZBED3
response to hydrogen peroxide (GO:0042542)	10/49	0.0458974	0.999996	0	0	2.00715	6.18472	NET1;SETX;IMPACT;GPX1;PLEKHA1;PRKCD;SIRPA;RIPK1;ECT2;PAX2
positive regulation of protein import (GO:1904591)	7/30	0.0469775	0.999996	0	0	2.38139	7.2825	HDAC3;JUP;BAG3;UBR5;PRKCD;PIK3R2;ECT2
nucleotide-binding domain, leucine rich repeat containing receptor signaling pathway (GO:0035872)	6/24	0.047401	0.999996	0	0	2.60777	7.95139	CASP8;IRAK2;UBC;NOD2;UBE2V1;UBA52
cellular response to reactive oxygen species (GO:0034614)	12/63	0.0490319	0.999996	0	0	1.84223	5.55486	NET1;SETX;IMPACT;PLEKHA1;PRKCD;SIRPA;RIPK1;PTPRK;ECT2;PAX2;EGFR;MAPK3
negative regulation of type I interferon production (GO:0032480)	9/43	0.0491772	0.999996	0	0	2.07175	6.2408	NPLOC4;RNF125;RNF216;IRF3;DDX58;SIRPA;TRIM25;NLRC3;RELB
snRNA transcription by RNA polymerase II (GO:0042795)	13/70	0.0497056	0.999996	0	0	1.78586	5.3605	INTS12;INTS1;RPRD2;POU2F2;GTF2E2;POLR2A;POLR2B;SP1;NABP2;NABP1;TAF6;INTS6;INTS9
muscle tissue development (GO:0060537)	4/13	0.0511134	0.999996	0	0	3.47573	10.3358	CSRP2;CSRP1;PTCH1;STRA6
amino acid transport (GO:0006865)	10/50	0.051768	0.999996	0	0	1.95686	5.79422	SLC7A4;SLC43A2;PDPN;SLC38A7;SH3BP4;SLC1A4;SLC7A11;SLC25A45;SLC38A2;SLC7A2
cellular response to angiotensin (GO:1904385)	3/8	0.0527523	0.999996	0	0	4.69122	13.8023	PRKCD;SLC30A10;NFKB1
collecting duct development (GO:0072044)	3/8	0.0527523	0.999996	0	0	4.69122	13.8023	PTCH1;DACT2;PAX2
negative regulation of mitochondrial fusion (GO:0010637)	3/8	0.0527523	0.999996	0	0	4.69122	13.8023	PRKN;VAT1;TFRC
regulation of endodeoxyribonuclease activity (GO:0032071)	3/8	0.0527523	0.999996	0	0	4.69122	13.8023	NPM1;PRKCD;HMGB1
regulation of proton transport (GO:0010155)	3/8	0.0527523	0.999996	0	0	4.69122	13.8023	SLC9A3R1;DNAJC30;SPHK2
ribosome disassembly (GO:0032790)	3/8	0.0527523	0.999996	0	0	4.69122	13.8023	MCTS1;DENR;PELO
snRNA transcription (GO:0009301)	13/71	0.0547842	0.999996	0	0	1.75497	5.09705	INTS12;INTS1;RPRD2;POU2F2;GTF2E2;POLR2A;POLR2B;SP1;NABP2;NABP1;TAF6;INTS6;INTS9
negative regulation of proteasomal ubiquitin-dependent protein catabolic process (GO:0032435)	7/31	0.0549611	0.999996	0	0	2.28204	6.62049	BAG6;RYBP;HFE;SGTA;KLHL40;NOP53;UCHL5
negative regulation of RNA metabolic process (GO:0051253)	5/19	0.056108	0.999996	0	0	2.79344	8.04644	NCOR2;RPS26;PTBP1;TERT;NRDE2
negative regulation of striated muscle cell differentiation (GO:0051154)	5/19	0.056108	0.999996	0	0	2.79344	8.04644	GSK3A;HDAC3;NOTCH1;FZD7;BHLHE41
DNA duplex unwinding (GO:0032508)	10/51	0.0581163	0.999996	0	0	1.90902	5.43176	DDB1;PURA;RAD50;MCM7;DHX9;UBC;GTF2H2;SSBP1;UBA52;CUL4B
mitotic G2/M transition checkpoint (GO:0044818)	9/45	0.0630777	0.999996	0	0	1.95644	5.40639	BABAM1;FZR1;PLK1;NABP2;HUS1;NABP1;TOPBP1;NOP53;CDC14B
negative regulation of chemotaxis (GO:0050922)	7/32	0.0637388	0.999996	0	0	2.19063	6.03072	SEMA5B;NOTCH1;SEMA4B;SEMA3G;SEMA3E;SEMA3F;PTPN2
negative regulation of intracellular steroid hormone receptor signaling pathway (GO:0033144)	7/32	0.0637388	0.999996	0	0	2.19063	6.03072	KANK2;NCOR2;VPS18;PER1;CRY2;PIAS2;SMARCA4
heart process (GO:0003015)	4/14	0.0653321	0.999996	0	0	3.12798	8.53398	ACE;GPX1;RAMP3;ACTC1
ovarian follicle development (GO:0001541)	4/14	0.0653321	0.999996	0	0	3.12798	8.53398	EIF2B5;EIF2B4;EIF2B2;INHBB
peptidyl-serine dephosphorylation (GO:0070262)	4/14	0.0653321	0.999996	0	0	3.12798	8.53398	PPTC7;PPP2R2C;DUSP1;PPP1CA
positive regulation of glucose metabolic process (GO:0010907)	4/14	0.0653321	0.999996	0	0	3.12798	8.53398	DDB1;SLC45A3;IRS2;PTPN2
regulation of response to endoplasmic reticulum stress (GO:1905897)	4/14	0.0653321	0.999996	0	0	3.12798	8.53398	LPCAT3;CLU;USP19;MANF
regulation of transcription of nucleolar large rRNA by RNA polymerase I (GO:1901836)	4/14	0.0653321	0.999996	0	0	3.12798	8.53398	SMARCB1;NCL;NOP53;SMARCA4
positive regulation of JNK cascade (GO:0046330)	13/73	0.0659705	0.999996	0	0	1.69628	4.61141	UNC5CL;GADD45A;FZD7;CARD9;DUSP19;AXIN1;HMGB1;NOD2;RASGRP1;EDA2R;SH3RF3;RIPK1;HRAS
transcription-coupled nucleotide-excision repair (GO:0006283)	13/73	0.0659705	0.999996	0	0	1.69628	4.61141	RFC1;CCNH;GPS1;XRCC1;GTF2H2;PRPF19;DDB1;XAB2;POLR2A;POLR2B;UBC;UBA52;CUL4B
negative regulation of axon extension involved in axon guidance (GO:0048843)	5/20	0.0680805	0.999996	0	0	2.60706	7.00535	SEMA5B;SEMA4B;SEMA3G;SEMA3E;SEMA3F
protein monoubiquitination (GO:0006513)	8/39	0.068211	0.999996	0	0	2.01922	5.42192	PRKN;RNF126;LEO1;TRIM25;UBE2O;CDC73;TOPORS;RAD18
actin-mediated cell contraction (GO:0070252)	3/9	0.0726158	0.999996	0	0	3.90913	10.252	ACTC1;CCDC88C;PDPN
icosanoid transport (GO:0071715)	3/9	0.0726158	0.999996	0	0	3.90913	10.252	ABCC3;ABCC6;SLCO2A1
ketone body biosynthetic process (GO:0046951)	3/9	0.0726158	0.999996	0	0	3.90913	10.252	BDH2;BDH1;AACS
negative regulation of necroptotic process (GO:0060546)	3/9	0.0726158	0.999996	0	0	3.90913	10.252	CASP8;FZD9;RIPK1
positive regulation of sequestering of triglyceride (GO:0010890)	3/9	0.0726158	0.999996	0	0	3.90913	10.252	LPL;PLIN3;FITM2
regulation of sterol biosynthetic process (GO:0106118)	3/9	0.0726158	0.999996	0	0	3.90913	10.252	SEC14L2;LPCAT3;SREBF2
retinal rod cell differentiation (GO:0060221)	3/9	0.0726158	0.999996	0	0	3.90913	10.252	RPGRIP1;NRL;TOPORS
skeletal muscle fiber development (GO:0048741)	3/9	0.0726158	0.999996	0	0	3.90913	10.252	SKI;SIX1;KLHL40
transcription by RNA polymerase II (GO:0006366)	45/320	0.0761036	0.999996	0	0	1.28372	3.30642	INTS12;NOTCH1;HDAC3;CCNH;MAZ;RORC;DTX1;ARRB2;MED16;PMF1;GTF2E2;CDC73;MNT;SCAF8;POLR2A;POLR2B;TAF1A;LEO1;SYMPK;E2F3;ELOC;RXRG;NKX3-2;CPSF4;KLF13;INTS1;CPSF2;NR1D2;GTF2H2;RPRD2;POU2F2;NFKB1;MED7;SETX;NCOR2;DRAP1;NR4A1;SP1;NABP2;NABP1;TAF7;TAF6;INTS6;SNRPF;INTS9
mitotic chromosome condensation (GO:0007076)	6/27	0.0779886	0.999996	0	0	2.23486	5.70155	CSNK2A1;NCAPH2;NCAPG2;PLK1;CSNK2B;NCAPD2
stress-activated protein kinase signaling cascade (GO:0031098)	6/27	0.0779886	0.999996	0	0	2.23486	5.70155	UBC;CCDC88C;MAP3K20;UBA52;NFKB1;MAPK3
establishment of apical/basal cell polarity (GO:0035089)	4/15	0.0813769	0.999996	0	0	2.84346	7.13328	SLC9A3R1;SH3BP1;FSCN1;SCRIB
eye photoreceptor cell development (GO:0042462)	4/15	0.0813769	0.999996	0	0	2.84346	7.13328	RPGRIP1;NRL;TULP1;TOPORS
regulation of macrophage differentiation (GO:0045649)	4/15	0.0813769	0.999996	0	0	2.84346	7.13328	CASP8;RIPK1;FADD;PTPN2
regulation of sequestering of triglyceride (GO:0010889)	4/15	0.0813769	0.999996	0	0	2.84346	7.13328	LPL;PLIN3;FITM2;PNPLA2
regulation of triglyceride biosynthetic process (GO:0010866)	4/15	0.0813769	0.999996	0	0	2.84346	7.13328	C3;FITM2;SIK1;MFSD2A
regulation of glucose metabolic process (GO:0010906)	7/34	0.0836987	0.999996	0	0	2.02813	5.03085	PRKN;BCKDK;SLC45A3;RORC;PDK3;IRS2;KHK
termination of RNA polymerase II transcription (GO:0006369)	7/34	0.0836987	0.999996	0	0	2.02813	5.03085	SETX;CPSF4;SCAF8;MAZ;CPSF2;SYMPK;SNRPF
nuclear-transcribed mRNA catabolic process, nonsense-mediated decay (GO:0000184)	18/113	0.0865607	0.999996	0	0	1.48373	3.63056	RPL21;RPS6;RPSA;SMG9;RPL23A;RPL10A;RPL7;RPS15;RPS26;RPL18A;RPL27A;RPS20;ETF1;RPL29;RPL28;UBA52;RPL17;RPL19
amide transport (GO:0042886)	6/28	0.0901679	0.999996	0	0	2.13315	5.13254	SLC46A1;PDPN;PLEKHA3;SLC25A32;PLTP;SLC19A1
regulation of small molecule metabolic process (GO:0062012)	6/28	0.0901679	0.999996	0	0	2.13315	5.13254	PRKN;BCKDK;NCOR2;RORC;PDK3;TTC39B
translation (GO:0006412)	31/214	0.092233	0.999996	0	0	1.32758	3.16419	SRBD1;IGHMBP2;RPL10A;RPL7;FARS2;RPS15;RPL18A;EIF4EBP2;RPL17;RPL19;RARS2;EEFSEC;PTCD3;RWDD1;RPL21;MARS2;RPS6;RPSA;RPL23A;GTPBP1;RPS26;EEF1G;RPL27A;AGO2;RPS20;RPL22L1;ETF1;RPL29;ABCE1;RPL28;UBA52
acylglycerol catabolic process (GO:0046464)	7/35	0.0948752	0.999996	0	0	1.95559	4.60579	ABHD12;LIPE;FAAH;LIPG;PNPLA3;LPL;PNPLA2
semaphorin-plexin signaling pathway (GO:0071526)	7/35	0.0948752	0.999996	0	0	1.95559	4.60579	SEMA5B;SH3BP1;ARHGDIA;SEMA4B;SEMA3G;SEMA3E;SEMA3F
adherens junction assembly (GO:0034333)	3/10	0.0952585	0.999996	0	0	3.35049	7.87755	RAMP2;TBCD;ACTB
cellular response to purine-containing compound (GO:0071415)	3/10	0.0952585	0.999996	0	0	3.35049	7.87755	GSTM2;P2RY1;CACNA1S
cytoplasmic pattern recognition receptor signaling pathway in response to virus (GO:0039528)	3/10	0.0952585	0.999996	0	0	3.35049	7.87755	IRF3;DDX58;TRIM25
lactation (GO:0007595)	3/10	0.0952585	0.999996	0	0	3.35049	7.87755	FOXB1;CSN3;PRLR
negative regulation of interferon-beta production (GO:0032688)	3/10	0.0952585	0.999996	0	0	3.35049	7.87755	SIRPA;NLRC3;RELB
negative regulation of phosphatidylinositol 3-kinase signaling (GO:0014067)	3/10	0.0952585	0.999996	0	0	3.35049	7.87755	SLC9A3R1;NLRC3;NOP53
negative regulation of receptor binding (GO:1900121)	3/10	0.0952585	0.999996	0	0	3.35049	7.87755	HFE;ATP2A3;PTPRF
neuron remodeling (GO:0016322)	3/10	0.0952585	0.999996	0	0	3.35049	7.87755	C3;EPHA8;SCARF1
pinocytosis (GO:0006907)	3/10	0.0952585	0.999996	0	0	3.35049	7.87755	CARMIL1;RAB34;SNX5
positive regulation of coagulation (GO:0050820)	3/10	0.0952585	0.999996	0	0	3.35049	7.87755	DMTN;ST3GAL4;ENPP4
positive regulation of hemostasis (GO:1900048)	3/10	0.0952585	0.999996	0	0	3.35049	7.87755	DMTN;ST3GAL4;ENPP4
positive regulation of mRNA 3'-end processing (GO:0031442)	3/10	0.0952585	0.999996	0	0	3.35049	7.87755	CPEB1;LEO1;CDC73
positive regulation of receptor recycling (GO:0001921)	3/10	0.0952585	0.999996	0	0	3.35049	7.87755	RAMP3;ECE1;SCRIB
positive regulation of transcription of nucleolar large rRNA by RNA polymerase I (GO:1901838)	3/10	0.0952585	0.999996	0	0	3.35049	7.87755	SMARCB1;NCL;SMARCA4
Rap protein signal transduction (GO:0032486)	3/10	0.0952585	0.999996	0	0	3.35049	7.87755	PLK2;SGSM3;RAPGEF3
regulation of receptor binding (GO:1900120)	3/10	0.0952585	0.999996	0	0	3.35049	7.87755	HFE;ATP2A3;PTPRF
regulation of RNA polymerase II transcription preinitiation complex assembly (GO:0045898)	3/10	0.0952585	0.999996	0	0	3.35049	7.87755	PSMC3;PSMC4;HMGB1
error-free translesion synthesis (GO:0070987)	5/22	0.0958823	0.999996	0	0	2.30009	5.39287	NPLOC4;RFC1;UBC;REV1;UBA52
nucleotide-excision repair, DNA duplex unwinding (GO:0000717)	5/22	0.0958823	0.999996	0	0	2.30009	5.39287	DDB1;UBC;GTF2H2;UBA52;CUL4B
regulation of primary metabolic process (GO:0080090)	20/130	0.0975327	0.999996	0	0	1.42384	3.31408	IDI1;HDAC3;CHD9;IRS2;NR1D2;ELOVL6;LSS;SREBF2;NCOR2;PSMB6;PSMD6;C1QTNF2;PSMC3;SP1;PSMC4;PSME3;CARM1;DHCR7;FGFR4;FDFT1
cellular response to mechanical stimulus (GO:0071260)	9/49	0.0976996	0.999996	0	0	1.76039	4.09443	CNN2;CASP8;GADD45A;PDE2A;FAS;BAK1;FADD;NFKB1;MAPK3
negative regulation of DNA replication (GO:0008156)	4/16	0.0991588	0.999996	0	0	2.60635	6.02337	GMNC;TERF1;GTPBP4;WAPL
regulation of cellular carbohydrate metabolic process (GO:0010675)	4/16	0.0991588	0.999996	0	0	2.60635	6.02337	PRKN;BCKDK;RORC;PDK3
regulation of cholesterol storage (GO:0010885)	4/16	0.0991588	0.999996	0	0	2.60635	6.02337	EHD1;LPL;SREBF2;TTC39B
regulation of defense response to virus (GO:0050688)	4/16	0.0991588	0.999996	0	0	2.60635	6.02337	RNF216;DHX9;RNF26;IFNLR1
aggresome assembly (GO:0070842)	2/5	0.101972	0.999996	0	0	5.21076	11.8965	PRKN;BAG3
cardiac endothelial cell differentiation (GO:0003348)	2/5	0.101972	0.999996	0	0	5.21076	11.8965	NOTCH1;SOX18
CD4-positive, alpha-beta T cell activation (GO:0035710)	2/5	0.101972	0.999996	0	0	5.21076	11.8965	RSAD2;HMGB1
cell fate commitment involved in formation of primary germ layer (GO:0060795)	2/5	0.101972	0.999996	0	0	5.21076	11.8965	LEO1;CDC73
cellular response to macrophage colony-stimulating factor stimulus (GO:0036006)	2/5	0.101972	0.999996	0	0	5.21076	11.8965	PDE1B;PDE2A
centriole assembly (GO:0098534)	2/5	0.101972	0.999996	0	0	5.21076	11.8965	RBM14;CCDC61
constitutive secretory pathway (GO:0045054)	2/5	0.101972	0.999996	0	0	5.21076	11.8965	TRAPPC11;RAB11B
cyclic-GMP-AMP transmembrane import across plasma membrane (GO:0140361)	2/5	0.101972	0.999996	0	0	5.21076	11.8965	LRRC8E;SLC19A1
drug transport (GO:0015893)	2/5	0.101972	0.999996	0	0	5.21076	11.8965	SLC46A1;SLC19A1
endocardial cell differentiation (GO:0060956)	2/5	0.101972	0.999996	0	0	5.21076	11.8965	NOTCH1;SOX18
establishment of monopolar cell polarity (GO:0061162)	2/5	0.101972	0.999996	0	0	5.21076	11.8965	FSCN1;SCRIB
establishment of protein localization to telomere (GO:0070200)	2/5	0.101972	0.999996	0	0	5.21076	11.8965	TERT;NABP2
L-aspartate transmembrane transport (GO:0070778)	2/5	0.101972	0.999996	0	0	5.21076	11.8965	SLC1A3;SLC1A4
lymph node development (GO:0048535)	2/5	0.101972	0.999996	0	0	5.21076	11.8965	PDPN;FADD
negative regulation of transcription by RNA polymerase I (GO:0016479)	2/5	0.101972	0.999996	0	0	5.21076	11.8965	MAF1;NOP53
nephron tubule formation (GO:0072079)	2/5	0.101972	0.999996	0	0	5.21076	11.8965	SIX1;PAX2
oxidative DNA demethylation (GO:0035511)	2/5	0.101972	0.999996	0	0	5.21076	11.8965	ALKBH3;FTO
oxidative RNA demethylation (GO:0035513)	2/5	0.101972	0.999996	0	0	5.21076	11.8965	ALKBH3;FTO
positive regulation of amine transport (GO:0051954)	2/5	0.101972	0.999996	0	0	5.21076	11.8965	GRK2;KCNB1
positive regulation of anoikis (GO:2000210)	2/5	0.101972	0.999996	0	0	5.21076	11.8965	PTRH2;SIK1
positive regulation of DNA ligation (GO:0051106)	2/5	0.101972	0.999996	0	0	5.21076	11.8965	XRCC1;HMGB1
positive regulation of histone H3-K9 acetylation (GO:2000617)	2/5	0.101972	0.999996	0	0	5.21076	11.8965	SMARCB1;SPHK2
positive regulation of nucleobase-containing compound transport (GO:0032241)	2/5	0.101972	0.999996	0	0	5.21076	11.8965	DHX9;NRDE2
positive regulation of RNA export from nucleus (GO:0046833)	2/5	0.101972	0.999996	0	0	5.21076	11.8965	DHX9;NRDE2
positive regulation of toll-like receptor 9 signaling pathway (GO:0034165)	2/5	0.101972	0.999996	0	0	5.21076	11.8965	RSAD2;HMGB1
protein K29-linked deubiquitination (GO:0035523)	2/5	0.101972	0.999996	0	0	5.21076	11.8965	USP13;OTUD6A
protein lipoylation (GO:0009249)	2/5	0.101972	0.999996	0	0	5.21076	11.8965	LIPT2;LIPT1
regulation of inflammatory response to wounding (GO:0106014)	2/5	0.101972	0.999996	0	0	5.21076	11.8965	MDK;GIT1
regulation of microvillus assembly (GO:0032534)	2/5	0.101972	0.999996	0	0	5.21076	11.8965	ATP8B1;FSCN1
regulation of miRNA metabolic process (GO:2000628)	2/5	0.101972	0.999996	0	0	5.21076	11.8965	HRAS;NFKB1
regulation of sodium:proton antiporter activity (GO:0032415)	2/5	0.101972	0.999996	0	0	5.21076	11.8965	SLC9A3R1;TESC
response to macrophage colony-stimulating factor (GO:0036005)	2/5	0.101972	0.999996	0	0	5.21076	11.8965	PDE1B;PDE2A
spliceosomal conformational changes to generate catalytic conformation (GO:0000393)	2/5	0.101972	0.999996	0	0	5.21076	11.8965	XAB2;PRPF19
aggrephagy (GO:0035973)	6/29	0.103314	0.999996	0	0	2.04029	4.63142	PRKN;DYNC1LI1;UBC;UBE2V1;SQSTM1;UBA52
nucleotide-excision repair, preincision complex assembly (GO:0006294)	6/29	0.103314	0.999996	0	0	2.04029	4.63142	DDB1;CCNH;UBC;GTF2H2;UBA52;CUL4B
telomere maintenance via telomerase (GO:0007004)	6/29	0.103314	0.999996	0	0	2.04029	4.63142	HSP90AA1;RAD50;TERT;RFC1;CDK2;TERF1
cellular response to hypoxia (GO:0071456)	20/131	0.103429	0.999996	0	0	1.41093	3.20121	OPRD1;EGLN3;HILPDA;GATA6;HIF3A;PSMB6;PSMD6;CPEB1;TBL2;TERT;PSMC3;PSMC4;PSME3;UBC;LMNA;PGK1;HYOU1;ELOC;UBA52;NOP53
positive regulation of proteolysis (GO:0045862)	10/57	0.1066	0.999996	0	0	1.66475	3.72684	RCN3;CASP8;BAG2;PLK1;BAK1;FADD;PRSS22;FGFR4;CLN6;SH3D19
telomere maintenance via telomere lengthening (GO:0010833)	7/36	0.106835	0.999996	0	0	1.88805	4.22256	HSP90AA1;STN1;RAD50;TERT;RFC1;CDK2;TERF1
ribosome assembly (GO:0042255)	9/50	0.107782	0.999996	0	0	1.71736	3.82567	RPS15;RRP7A;TRAF7;NPM1;RPSA;BRIX1;RPL23A;NOP53;EIF2A
cytoskeleton-dependent intracellular transport (GO:0030705)	5/23	0.111631	0.999996	0	0	2.17219	4.76264	TUBA1C;TUBA1B;HOOK1;CCDC88C;KIF1C
nucleotide-excision repair, DNA damage recognition (GO:0000715)	5/23	0.111631	0.999996	0	0	2.17219	4.76264	DDB1;GPS1;UBC;UBA52;CUL4B
regulation of necroptotic process (GO:0060544)	5/23	0.111631	0.999996	0	0	2.17219	4.76264	HSP90AA1;CASP8;FZD9;FLOT2;RIPK1
regulation of protein phosphorylation (GO:0001932)	37/266	0.111731	0.999996	0	0	1.26631	2.77533	PRKN;HDAC3;TFRC;CHRNA7;FBLN1;PRR5L;RASGRP1;EGFR;CORO1C;C3;SLC9A3R1;P2RY1;DVL2;SIRPA;RIPK1;ECT2;HRAS;SH3GL2;FGF22;ZBED3;MEN1;MAPK3;NPM1;RALBP1;HSP90AA1;IGFBP3;VEGFB;AXIN1;PPP2R5A;PPP2R5D;IMPACT;CCDC88C;FAS;KRAS;PLPP3;NOP53;ATF3
protein stabilization (GO:0050821)	26/179	0.112221	0.999996	0	0	1.33108	2.91145	PRKN;USP13;SWSAP1;CCNH;WIZ;CSN3;CLU;USP19;BAG6;TBRG1;BAG2;BAG3;FLOT2;CCT8;ZBED3;MORC3;HSP90AA1;TESC;PRKCD;P3H1;GLMP;ATP1B2;GTPBP4;PFN1;PLPP3;NOP53
transmembrane receptor protein serine/threonine kinase signaling pathway (GO:0007178)	20/133	0.115881	0.999996	0	0	1.3858	2.98667	ITGB5;HFE;USP9Y;SLC33A1;INHBB;CGN;ARRB2;PTPRK;LRRC32;GDF5;GDF7;TMEM100;FKBP1A;SKI;BAMBI;ZMIZ2;UBC;ZYX;UBA52;MAPK3
receptor metabolic process (GO:0043112)	10/58	0.116423	0.999996	0	0	1.62998	3.50531	RAMP2;PHETA2;RAMP3;GRK2;TFRC;MVB12A;CD9;ADM;ARRB2;RAB11B
chondroitin sulfate metabolic process (GO:0030204)	6/30	0.117398	0.999996	0	0	1.95517	4.18833	UGDH;CHST7;CHST12;HEXA;DSE;CHST15
primary neural tube formation (GO:0014020)	6/30	0.117398	0.999996	0	0	1.95517	4.18833	SKI;DVL2;COBL;GRHL3;SCRIB;PAX2
regulation of type I interferon-mediated signaling pathway (GO:0060338)	6/30	0.117398	0.999996	0	0	1.95517	4.18833	YTHDF2;FADD;TTLL12;ABCE1;UBE2K;PTPN2
RNA-dependent DNA biosynthetic process (GO:0006278)	6/30	0.117398	0.999996	0	0	1.95517	4.18833	HSP90AA1;RAD50;TERT;RFC1;CDK2;TERF1
TRIF-dependent toll-like receptor signaling pathway (GO:0035666)	6/30	0.117398	0.999996	0	0	1.95517	4.18833	CASP8;IRF3;UBC;RIPK1;FADD;UBA52
regulation of substrate adhesion-dependent cell spreading (GO:1900024)	9/51	0.118425	0.999996	0	0	1.67638	3.57651	DOCK5;CARMIL1;DMTN;MDK;PDPN;FBLN1;TRIOBP;CORO1C;S100A10
DNA replication checkpoint signaling (GO:0000076)	4/17	0.118563	0.999996	0	0	2.40573	5.12977	CDC45;HUS1;TOPBP1;RAD9A
negative regulation of insulin secretion (GO:0046676)	4/17	0.118563	0.999996	0	0	2.40573	5.12977	PRKN;MIDN;KCNB1;INHBB
regulation of receptor recycling (GO:0001919)	4/17	0.118563	0.999996	0	0	2.40573	5.12977	RAMP3;ECE1;SCRIB;LAMTOR1
RNA interference (GO:0016246)	4/17	0.118563	0.999996	0	0	2.40573	5.12977	TERT;DHX9;AGO2;NRDE2
tail-anchored membrane protein insertion into ER membrane (GO:0071816)	4/17	0.118563	0.999996	0	0	2.40573	5.12977	BAG6;SGTA;EMC10;EMC6
negative regulation of stress-activated MAPK cascade (GO:0032873)	7/37	0.11956	0.999996	0	0	1.82501	3.8762	PRKN;PER1;HDAC3;DUSP1;DUSP19;SIRPA;MEN1
neural crest cell migration (GO:0001755)	7/37	0.11956	0.999996	0	0	1.82501	3.8762	SEMA5B;SEMA4B;SEMA3G;SEMA3E;NRTN;SEMA3F;CORO1C
positive regulation of mRNA catabolic process (GO:0061014)	8/44	0.11963	0.999996	0	0	1.73828	3.69099	FTO;BTG2;RIDA;YTHDF2;KHSRP;AGO2;PRR5L;GTPBP1
glycerol metabolic process (GO:0006071)	3/11	0.120352	0.999996	0	0	2.93152	6.207	GK5;TPI1;GK
myotube cell development (GO:0014904)	3/11	0.120352	0.999996	0	0	2.93152	6.207	SKI;SIX1;KLHL40
negative regulation of platelet-derived growth factor receptor signaling pathway (GO:0010642)	3/11	0.120352	0.999996	0	0	2.93152	6.207	SLC9A3R1;HGS;PTPN2
negative regulation of programmed necrotic cell death (GO:0062099)	3/11	0.120352	0.999996	0	0	2.93152	6.207	CASP8;FZD9;RIPK1
organophosphate catabolic process (GO:0046434)	3/11	0.120352	0.999996	0	0	2.93152	6.207	ABHD12;LIPG;PLBD2
positive regulation of macrophage differentiation (GO:0045651)	3/11	0.120352	0.999996	0	0	2.93152	6.207	CASP8;RIPK1;FADD
positive regulation of protein localization to Cajal body (GO:1904871)	3/11	0.120352	0.999996	0	0	2.93152	6.207	MEPCE;LARP7;CCT8
regulation of amyloid precursor protein biosynthetic process (GO:0042984)	3/11	0.120352	0.999996	0	0	2.93152	6.207	NECAB2;NECAB3;AGO2
regulation of endocytic recycling (GO:2001135)	3/11	0.120352	0.999996	0	0	2.93152	6.207	EHD1;EHD2;RAB11B
regulation of ERAD pathway (GO:1904292)	3/11	0.120352	0.999996	0	0	2.93152	6.207	BAG6;USP13;USP19
regulation of histone H3-K9 acetylation (GO:2000615)	3/11	0.120352	0.999996	0	0	2.93152	6.207	SMARCB1;SPHK2;RAPGEF3
regulation of mitochondrial fusion (GO:0010635)	3/11	0.120352	0.999996	0	0	2.93152	6.207	PRKN;VAT1;TFRC
regulation of protein localization to Cajal body (GO:1904869)	3/11	0.120352	0.999996	0	0	2.93152	6.207	MEPCE;LARP7;CCT8
T cell homeostasis (GO:0043029)	3/11	0.120352	0.999996	0	0	2.93152	6.207	FAS;FADD;JAK3
negative regulation of protein modification process (GO:0031400)	13/81	0.125018	0.999996	0	0	1.49604	3.11071	PRKN;IGFBP3;P3H1;XRCC1;FBLN1;PRR5L;CORO1C;IMPACT;SIRPA;PLPP3;SH3GL2;MEN1;ZBED3
positive regulation of cellular amide metabolic process (GO:0034250)	13/81	0.125018	0.999996	0	0	1.49604	3.11071	GSK3A;NPM1;SPHK2;POLDIP3;CHRNA7;PRKCD;LARP4;CLU;SP1;CASP3;METTL5;GSAP;EIF3D
mitotic DNA damage checkpoint signaling (GO:0044773)	10/59	0.126733	0.999996	0	0	1.59662	3.2981	BABAM1;FZR1;PLK1;CDK2;HUS1;TOPBP1;NOP53;CDC14B;FBXO31;RAD9A
canonical glycolysis (GO:0061621)	5/24	0.128534	0.999996	0	0	2.05774	4.2216	TPI1;PGK1;ALDOA;ENO3;PFKM
glucose catabolic process to pyruvate (GO:0061718)	5/24	0.128534	0.999996	0	0	2.05774	4.2216	TPI1;PGK1;ALDOA;ENO3;PFKM
histone monoubiquitination (GO:0010390)	5/24	0.128534	0.999996	0	0	2.05774	4.2216	DDB1;RYBP;LEO1;CDC73;CUL4B
regulation of axon extension involved in axon guidance (GO:0048841)	5/24	0.128534	0.999996	0	0	2.05774	4.2216	SEMA5B;SEMA4B;SEMA3G;SEMA3E;SEMA3F
transforming growth factor beta receptor signaling pathway (GO:0007179)	14/89	0.129229	0.999996	0	0	1.46082	2.98907	ITGB5;USP9Y;ARRB2;PTPRK;CGN;LRRC32;GDF5;FKBP1A;SKI;BAMBI;ZMIZ2;UBC;ZYX;UBA52
endocytic recycling (GO:0032456)	9/52	0.129617	0.999996	0	0	1.6373	3.34528	DENND1C;EHD1;EHD2;VPS51;MICALL2;PTPN23;WASHC1;RAB11FIP4;RAB11B
MyD88-independent toll-like receptor signaling pathway (GO:0002756)	6/31	0.132383	0.999996	0	0	1.87686	3.79511	CASP8;IRF3;UBC;RIPK1;FADD;UBA52
negative regulation of axon extension (GO:0030517)	6/31	0.132383	0.999996	0	0	1.87686	3.79511	SEMA5B;MAG;SEMA4B;SEMA3G;SEMA3E;SEMA3F
positive regulation of proteolysis involved in cellular protein catabolic process (GO:1903052)	6/31	0.132383	0.999996	0	0	1.87686	3.79511	PRKN;BAG2;PSMC3;ECSCR;AXIN1;CLU
tube closure (GO:0060606)	6/31	0.132383	0.999996	0	0	1.87686	3.79511	SKI;DVL2;COBL;GRHL3;SCRIB;PAX2
vitamin transport (GO:0051180)	6/31	0.132383	0.999996	0	0	1.87686	3.79511	CUBN;SLC46A1;PDPN;SLC25A32;GC;SLC19A1
protein maturation (GO:0051604)	15/97	0.132756	0.999996	0	0	1.43162	2.89078	LIPT2;NAA50;LIPT1;CPM;PTCH1;TESC;TYSND1;ECE1;ECE2;PCSK6;CPN1;ADAM19;TSPAN15;CIAO2B;METAP2
negative regulation of proteasomal protein catabolic process (GO:1901799)	7/38	0.133027	0.999996	0	0	1.76604	3.56247	BAG6;PRKCG;RYBP;HFE;KLHL40;NOP53;UCHL5
protein localization to plasma membrane (GO:0072659)	20/136	0.136195	0.999996	0	0	1.34973	2.69091	RAMP2;TMEM150A;RAMP3;JUP;KCNB1;PTCH1;TESC;SLC9A3R2;EHD1;SLC9A3R1;AFDN;EHD2;TSPAN15;GORASP2;PACS1;RAB15;RAB34;P2RY1;FLOT2;S100A10
acidic amino acid transport (GO:0015800)	4/18	0.139453	0.999996	0	0	2.23377	4.40059	SLC9A3R1;SLC1A3;SLC25A22;LRRC8E
cellular response to dsRNA (GO:0071359)	4/18	0.139453	0.999996	0	0	2.23377	4.40059	NPM1;DDX58;DHX9;ZCCHC3
chromatin disassembly (GO:0031498)	4/18	0.139453	0.999996	0	0	2.23377	4.40059	SMARCD1;SMARCD2;SMARCB1;SMARCA4
negative regulation of peptide hormone secretion (GO:0090278)	4/18	0.139453	0.999996	0	0	2.23377	4.40059	PRKN;MIDN;KCNB1;INHBB
nucleosome disassembly (GO:0006337)	4/18	0.139453	0.999996	0	0	2.23377	4.40059	SMARCD1;SMARCD2;SMARCB1;SMARCA4
regulation of mitochondrial outer membrane permeabilization involved in apoptotic signaling pathway (GO:1901028)	4/18	0.139453	0.999996	0	0	2.23377	4.40059	GSK3A;TMEM102;FZD9;BAK1
regulation of multicellular organism growth (GO:0040014)	4/18	0.139453	0.999996	0	0	2.23377	4.40059	STAT5A;PTCH1;GHRH;MFSD2A
regulation of platelet aggregation (GO:0090330)	4/18	0.139453	0.999996	0	0	2.23377	4.40059	DMTN;PRKCD;PDPN;CD9
regulation of production of miRNAs involved in gene silencing by miRNA (GO:1903798)	4/18	0.139453	0.999996	0	0	2.23377	4.40059	NCOR2;TERT;RIPK1;EGFR
release of cytochrome c from mitochondria (GO:0001836)	4/18	0.139453	0.999996	0	0	2.23377	4.40059	FZD9;BAK1;CLU;TIMM50
rRNA catabolic process (GO:0016075)	4/18	0.139453	0.999996	0	0	2.23377	4.40059	TRIR;DIS3;EXOSC9;PELO
3'-phosphoadenosine 5'-phosphosulfate biosynthetic process (GO:0050428)	2/6	0.141752	0.999996	0	0	3.90785	7.63468	SLC26A2;SLC26A1
alditol metabolic process (GO:0019400)	2/6	0.141752	0.999996	0	0	3.90785	7.63468	GK5;GK
attachment of GPI anchor to protein (GO:0016255)	2/6	0.141752	0.999996	0	0	3.90785	7.63468	PIGS;PIGT
dendrite extension (GO:0097484)	2/6	0.141752	0.999996	0	0	3.90785	7.63468	LLPH;SH3GL2
dermatan sulfate proteoglycan metabolic process (GO:0050655)	2/6	0.141752	0.999996	0	0	3.90785	7.63468	DSE;CHST14
detection of virus (GO:0009597)	2/6	0.141752	0.999996	0	0	3.90785	7.63468	DDX58;ZCCHC3
ear development (GO:0043583)	2/6	0.141752	0.999996	0	0	3.90785	7.63468	ECE1;STRA6
free ubiquitin chain polymerization (GO:0010994)	2/6	0.141752	0.999996	0	0	3.90785	7.63468	PRKN;UBE2K
glycerol-3-phosphate metabolic process (GO:0006072)	2/6	0.141752	0.999996	0	0	3.90785	7.63468	GK5;GK
guanine nucleotide transmembrane transport (GO:1903790)	2/6	0.141752	0.999996	0	0	3.90785	7.63468	LRRC8E;SLC19A1
inclusion body assembly (GO:0070841)	2/6	0.141752	0.999996	0	0	3.90785	7.63468	PRKN;BAG3
melanosome assembly (GO:1903232)	2/6	0.141752	0.999996	0	0	3.90785	7.63468	ABCB6;HPS1
membrane raft assembly (GO:0001765)	2/6	0.141752	0.999996	0	0	3.90785	7.63468	FLOT2;S100A10
metanephric collecting duct development (GO:0072205)	2/6	0.141752	0.999996	0	0	3.90785	7.63468	PTCH1;PAX2
mRNA 3'-splice site recognition (GO:0000389)	2/6	0.141752	0.999996	0	0	3.90785	7.63468	SF3A1;SF1
negative regulation of amino acid transport (GO:0051956)	2/6	0.141752	0.999996	0	0	3.90785	7.63468	HRH3;SLC43A2
negative regulation of glial cell proliferation (GO:0060253)	2/6	0.141752	0.999996	0	0	3.90785	7.63468	SKI;NOTCH1
negative regulation of glucocorticoid receptor signaling pathway (GO:2000323)	2/6	0.141752	0.999996	0	0	3.90785	7.63468	PER1;CRY2
negative regulation of relaxation of muscle (GO:1901078)	2/6	0.141752	0.999996	0	0	3.90785	7.63468	GRK2;PDE4D
photoreceptor cell outer segment organization (GO:0035845)	2/6	0.141752	0.999996	0	0	3.90785	7.63468	TOPORS;MFSD2A
positive regulation of gluconeogenesis (GO:0045722)	2/6	0.141752	0.999996	0	0	3.90785	7.63468	DDB1;PTPN2
positive regulation of tau-protein kinase activity (GO:1902949)	2/6	0.141752	0.999996	0	0	3.90785	7.63468	HSP90AA1;CLU
purine ribonucleoside bisphosphate biosynthetic process (GO:0034036)	2/6	0.141752	0.999996	0	0	3.90785	7.63468	SLC26A2;SLC26A1
regulation of endoplasmic reticulum tubular network organization (GO:1903371)	2/6	0.141752	0.999996	0	0	3.90785	7.63468	ATL3;RAB3GAP1
regulation of glucokinase activity (GO:0033131)	2/6	0.141752	0.999996	0	0	3.90785	7.63468	PRKN;MIDN
regulation of hyaluronan biosynthetic process (GO:1900125)	2/6	0.141752	0.999996	0	0	3.90785	7.63468	AP2A1;NFKB1
replication-born double-strand break repair via sister chromatid exchange (GO:1990414)	2/6	0.141752	0.999996	0	0	3.90785	7.63468	XRCC1;FANCB
snRNA modification (GO:0040031)	2/6	0.141752	0.999996	0	0	3.90785	7.63468	MEPCE;METTL4
taurine metabolic process (GO:0019530)	2/6	0.141752	0.999996	0	0	3.90785	7.63468	STAT5A;CDO1
vacuole organization (GO:0007033)	2/6	0.141752	0.999996	0	0	3.90785	7.63468	VPS18;NDP
protein localization to nucleus (GO:0034504)	16/106	0.14396	0.999996	0	0	1.3913	2.69666	IPO13;IPO11;MORC3;POM121;NUP155;CSE1L;PLK1;SIX1;TOPORS;COL1A1;TBRG1;LMNA;FAM53B;E2F3;NOP53;SPRN
postreplication repair (GO:0006301)	8/46	0.144696	0.999996	0	0	1.64661	3.1831	RFC1;UBE2NL;UBC;REV1;TRIM25;UBE2V1;UBA52;RAD18
vesicle organization (GO:0016050)	8/46	0.144696	0.999996	0	0	1.64661	3.1831	PI4K2B;VPS18;PHETA2;HOOK1;RNF26;DNAJC13;LAMTOR1;SQSTM1
glycolytic process through glucose-6-phosphate (GO:0061620)	5/25	0.146517	0.999996	0	0	1.95475	3.75431	TPI1;PGK1;ALDOA;ENO3;PFKM
regulation of cholesterol transport (GO:0032374)	5/25	0.146517	0.999996	0	0	1.95475	3.75431	NUS1;LIPG;LAMTOR1;NFKB1;TTC39B
cardiocyte differentiation (GO:0035051)	3/12	0.147544	0.999996	0	0	2.60565	4.98624	KDM6B;GATA6;SIK1
dermatan sulfate biosynthetic process (GO:0030208)	3/12	0.147544	0.999996	0	0	2.60565	4.98624	CHST12;DSE;CHST14
melanocyte differentiation (GO:0030318)	3/12	0.147544	0.999996	0	0	2.60565	4.98624	USP13;MREG;HPS6
negative regulation of cardiac muscle hypertrophy (GO:0010614)	3/12	0.147544	0.999996	0	0	2.60565	4.98624	GSK3A;NOTCH1;LMNA
negative regulation of vascular permeability (GO:0043116)	3/12	0.147544	0.999996	0	0	2.60565	4.98624	RAMP2;PDE2A;SH3GL2
positive regulation of ubiquitin protein ligase activity (GO:1904668)	3/12	0.147544	0.999996	0	0	2.60565	4.98624	FZR1;PLK1;CDC14B
pyrimidine-containing compound metabolic process (GO:0072527)	3/12	0.147544	0.999996	0	0	2.60565	4.98624	THTPA;DCK;TYMP
regulation of alcohol biosynthetic process (GO:1902930)	3/12	0.147544	0.999996	0	0	2.60565	4.98624	SEC14L2;LPCAT3;SREBF2
regulation of amyloid precursor protein catabolic process (GO:1902991)	3/12	0.147544	0.999996	0	0	2.60565	4.98624	FKBP1A;CHRNA7;FLOT2
regulation of chromatin binding (GO:0035561)	3/12	0.147544	0.999996	0	0	2.60565	4.98624	MED25;BTAF1;WAPL
regulation of glycogen metabolic process (GO:0070873)	3/12	0.147544	0.999996	0	0	2.60565	4.98624	PPP1R3G;PPP1R3B;KHK
toll-like receptor 3 signaling pathway (GO:0034138)	3/12	0.147544	0.999996	0	0	2.60565	4.98624	CASP8;RIPK1;FADD
very-low-density lipoprotein particle assembly (GO:0034379)	3/12	0.147544	0.999996	0	0	2.60565	4.98624	SOAT2;LPCAT3;MFSD2A
ncRNA processing (GO:0034470)	28/201	0.147759	0.999996	0	0	1.26744	2.42356	INTS12;NVL;RPL10A;RPL7;FARS2;RPF1;RPS15;RRP7A;RPL18A;EXOSC9;RPL17;RPL19;UTP6;NOP58;RPL21;INTS1;DIS3;KRR1;RPS6;RPL23A;RPL27A;AGO2;INTS6;RPL29;INTS9;RPL28;UBA52;NOP53
negative regulation of double-strand break repair (GO:2000780)	6/32	0.148224	0.999996	0	0	1.80457	3.44497	RNF169;RIF1;UBR5;TFIP11;FANCB;NUDT16L1
RNA biosynthetic process (GO:0032774)	6/32	0.148224	0.999996	0	0	1.80457	3.44497	SETX;POLR2A;TERT;TAF7;TAF6;TTF1
regulation of RNA splicing (GO:0043484)	12/76	0.148927	0.999996	0	0	1.46695	2.79351	RBM38;RPS26;SETX;PTBP1;POLR2A;FASTK;AHNAK2;METTL4;LARP7;MBNL3;SLC38A2;SF1
positive regulation of canonical Wnt signaling pathway (GO:0090263)	19/130	0.149584	0.999996	0	0	1.33979	2.54546	JUP;FZD9;AXIN1;NFKB1;EGFR;COL1A1;PSMB6;PSMD6;GPRC5B;PSMC3;ADGRA2;BAMBI;WNK1;PSMC4;PSME3;UBR5;FAM53B;GPC5;ZBED3
positive regulation of stress-activated MAPK cascade (GO:0032874)	15/99	0.150019	0.999996	0	0	1.39737	2.6508	UNC5CL;GADD45A;FZD7;CARD9;DUSP19;AXIN1;EMC10;HMGB1;NOD2;RASGRP1;EDA2R;SH3RF3;RELL1;RIPK1;HRAS
rRNA metabolic process (GO:0016072)	23/162	0.153142	0.999996	0	0	1.29539	2.43066	TRIR;NOP58;UTP6;RPL21;NVL;DIS3;KRR1;RPS6;RPL23A;RPL10A;RPL7;RPF1;RPS15;RRP7A;RPL18A;RPL27A;EXOSC9;RPL29;RPL28;UBA52;RPL17;NOP53;RPL19
regulation of proteasomal protein catabolic process (GO:0061136)	9/54	0.153592	0.999996	0	0	1.56435	2.93075	PRKCG;PRKN;GPX1;BAG2;PSMC3;PSME3;ECSCR;UCHL5;USP19
regulation of proteolysis (GO:0030162)	9/54	0.153592	0.999996	0	0	1.56435	2.93075	BAG6;CASP8;PLK1;SPOP;GSAP;BAK1;FADD;FGFR4;CLN6
cellular response to decreased oxygen levels (GO:0036294)	11/69	0.154647	0.999996	0	0	1.48366	2.76941	OPRD1;EGLN3;CPEB1;TBL2;TERT;HILPDA;LMNA;GATA6;PGK1;HYOU1;NOP53
organic acid transport (GO:0015849)	15/100	0.159084	0.999996	0	0	1.38085	2.53845	ABCC3;SLC46A1;SLC26A1;SLC43A2;ATP8B1;SLC1A4;SLC7A11;SLC7A2;SLC7A4;PDPN;SLC25A32;SLC25A45;SLC38A2;SLC19A1;MFSD2A
cholesterol metabolic process (GO:0008203)	12/77	0.159326	0.999996	0	0	1.4443	2.6529	CYP27A1;ACLY;IDI1;SOAT2;INSIG1;FDX1;LCAT;DHCR7;SCARF1;LSS;CLN6;FDFT1
stress-activated MAPK cascade (GO:0051403)	10/62	0.160475	0.999996	0	0	1.50425	2.75221	IRAK2;GPS1;UBC;MAP3K20;UBE2V1;NOD2;TRIB1;UBA52;NFKB1;MAPK3
cellular response to interleukin-7 (GO:0098761)	4/19	0.161678	0.999996	0	0	2.08473	3.79869	STAT5A;IRS2;JAK3;SMARCA4
cytoplasmic translational initiation (GO:0002183)	4/19	0.161678	0.999996	0	0	2.08473	3.79869	MCTS1;EIF3M;DENR;EIF3D
excitatory postsynaptic potential (GO:0060079)	4/19	0.161678	0.999996	0	0	2.08473	3.79869	GSK3A;ARRB2;GRIN2B;RAB3GAP1
interleukin-7-mediated signaling pathway (GO:0038111)	4/19	0.161678	0.999996	0	0	2.08473	3.79869	STAT5A;IRS2;JAK3;SMARCA4
pyroptosis (GO:0070269)	4/19	0.161678	0.999996	0	0	2.08473	3.79869	GSDMA;AIM2;CASP8;DHX9
regulation of nervous system process (GO:0031644)	4/19	0.161678	0.999996	0	0	2.08473	3.79869	CHRNA7;DLGAP3;NPTXR;TYMP
regulation of RIG-I signaling pathway (GO:0039535)	4/19	0.161678	0.999996	0	0	2.08473	3.79869	NPLOC4;RNF125;NOP53;ZCCHC3
telomere capping (GO:0016233)	4/19	0.161678	0.999996	0	0	2.08473	3.79869	STN1;RAD50;TFIP11;TERF1
negative regulation of cell-substrate adhesion (GO:0010812)	7/40	0.162062	0.999996	0	0	1.65882	3.01868	NOTCH1;DMTN;FZD7;TBCD;FBLN1;SEMA3E;CORO1C
exonucleolytic catabolism of deadenylated mRNA (GO:0043928)	6/33	0.16487	0.999996	0	0	1.73763	3.13225	EDC4;TTC37;NT5C3B;DIS3;EXOSC9;DCPS
mitotic G2 DNA damage checkpoint signaling (GO:0007095)	6/33	0.16487	0.999996	0	0	1.73763	3.13225	BABAM1;FZR1;PLK1;TOPBP1;NOP53;CDC14B
negative regulation of JNK cascade (GO:0046329)	6/33	0.16487	0.999996	0	0	1.73763	3.13225	PRKN;PER1;HDAC3;DUSP19;SIRPA;MEN1
neuron projection extension (GO:1990138)	6/33	0.16487	0.999996	0	0	1.73763	3.13225	SEMA5B;HSP90AA1;IMPACT;SEMA3F;LLPH;SH3GL2
phosphatidylcholine biosynthetic process (GO:0006656)	6/33	0.16487	0.999996	0	0	1.73763	3.13225	PCYT1B;CSNK2A1;LPCAT3;CSNK2B;LCAT;MFSD2A
vasculogenesis (GO:0001570)	6/33	0.16487	0.999996	0	0	1.73763	3.13225	RAMP2;SPRED1;NOTCH1;SOX18;AGGF1;ADM
endothelial cell development (GO:0001885)	5/26	0.165498	0.999996	0	0	1.86156	3.34856	MARVELD2;SOX18;PDE4D;PDE2A;RAPGEF3
global genome nucleotide-excision repair (GO:0070911)	5/26	0.165498	0.999996	0	0	1.86156	3.34856	DDB1;UBC;GTF2H2;UBA52;CUL4B
mRNA polyadenylation (GO:0006378)	5/26	0.165498	0.999996	0	0	1.86156	3.34856	SCAF8;CPSF2;LEO1;SYMPK;CDC73
negative regulation of proteolysis involved in cellular protein catabolic process (GO:1903051)	5/26	0.165498	0.999996	0	0	1.86156	3.34856	PRKCG;CSNK2A1;HFE;SGTA;QRICH2
RNA polyadenylation (GO:0043631)	5/26	0.165498	0.999996	0	0	1.86156	3.34856	SCAF8;CPSF2;LEO1;SYMPK;CDC73
regulation of blood vessel endothelial cell migration (GO:0043535)	9/55	0.166339	0.999996	0	0	1.53026	2.74487	STAT5A;NUS1;SH3BP1;JUP;GADD45A;SP1;CSNK2B;PRCP;HMGB1
purine ribonucleotide biosynthetic process (GO:0009152)	8/48	0.172109	0.999996	0	0	1.5641	2.75223	SLC25A16;ADCY10;SLC26A2;SLC26A1;ACOT7;PANK1;IMPDH1;DCAKD
negative regulation of phosphorylation (GO:0042326)	13/86	0.173409	0.999996	0	0	1.39318	2.44099	PRKN;IGFBP3;IRS2;FBLN1;PRR5L;CORO1C;IMPACT;SIRPA;PLPP3;GIT1;SH3GL2;MEN1;ZBED3
dermatan sulfate metabolic process (GO:0030205)	3/13	0.176473	0.999996	0	0	2.34495	4.06752	CHST12;DSE;CHST14
homeostasis of number of cells (GO:0048872)	3/13	0.176473	0.999996	0	0	2.34495	4.06752	NOTCH1;LPCAT3;CARD9
negative regulation of cell morphogenesis involved in differentiation (GO:0010771)	3/13	0.176473	0.999996	0	0	2.34495	4.06752	DMTN;FBLN1;CORO1C
negative regulation of locomotion (GO:0040013)	3/13	0.176473	0.999996	0	0	2.34495	4.06752	CCDC125;FBLN1;PTPN2
negative regulation of myotube differentiation (GO:0010832)	3/13	0.176473	0.999996	0	0	2.34495	4.06752	HDAC3;NOTCH1;BHLHE41
negative regulation of substrate adhesion-dependent cell spreading (GO:1900025)	3/13	0.176473	0.999996	0	0	2.34495	4.06752	DMTN;FBLN1;CORO1C
positive regulation of ERAD pathway (GO:1904294)	3/13	0.176473	0.999996	0	0	2.34495	4.06752	USP13;BAG6;SGTA
positive regulation of mRNA metabolic process (GO:1903313)	3/13	0.176473	0.999996	0	0	2.34495	4.06752	KHSRP;PRR5L;GTPBP1
positive regulation of vascular endothelial cell proliferation (GO:1905564)	3/13	0.176473	0.999996	0	0	2.34495	4.06752	MDK;SP1;HMGB1
regulation of cell aging (GO:0090342)	3/13	0.176473	0.999996	0	0	2.34495	4.06752	ING2;NEK4;LMNA
ribosomal subunit export from nucleus (GO:0000054)	3/13	0.176473	0.999996	0	0	2.34495	4.06752	RPS15;NPM1;ABCE1
sodium ion export across plasma membrane (GO:0036376)	3/13	0.176473	0.999996	0	0	2.34495	4.06752	FXYD2;ATP1A1;ATP1B2
JNK cascade (GO:0007254)	7/41	0.177559	0.999996	0	0	1.60994	2.78271	IRAK2;GPS1;UBC;NOD2;UBE2V1;TRIB1;UBA52
negative regulation of extrinsic apoptotic signaling pathway via death domain receptors (GO:1902042)	6/34	0.182264	0.999996	0	0	1.67548	2.85217	CASP8;GPX1;FAS;FAIM2;RIPK1;FADD
negative regulation of mitochondrion organization (GO:0010823)	6/34	0.182264	0.999996	0	0	1.67548	2.85217	PRKN;VAT1;GPX1;TFRC;FZD9;CLU
neural tube closure (GO:0001843)	6/34	0.182264	0.999996	0	0	1.67548	2.85217	SKI;DVL2;COBL;GRHL3;SCRIB;PAX2
regulation of amyloid-beta formation (GO:1902003)	6/34	0.182264	0.999996	0	0	1.67548	2.85217	GSK3A;SP1;CHRNA7;CASP3;GSAP;CLU
secondary alcohol biosynthetic process (GO:1902653)	6/34	0.182264	0.999996	0	0	1.67548	2.85217	IDI1;ACLY;INSIG1;DHCR7;LSS;FDFT1
transcription by RNA polymerase I (GO:0006360)	6/34	0.182264	0.999996	0	0	1.67548	2.85217	CAVIN1;CCNH;TAF1A;GTF2H2;TTF1;MAPK3
regulation of transcription from RNA polymerase II promoter in response to stress (GO:0043618)	13/87	0.184068	0.999996	0	0	1.37427	2.32588	EGLN3;HIF3A;PSMB6;PSMD6;IMPACT;PSMC3;BAG3;PSMC4;PSME3;UBC;ELOC;UBA52;ATF3
acylglycerol acyl-chain remodeling (GO:0036155)	2/7	0.184073	0.999996	0	0	3.1261	5.29069	PNPLA3;PNPLA2
aspartate transmembrane transport (GO:0015810)	2/7	0.184073	0.999996	0	0	3.1261	5.29069	SLC25A22;LRRC8E
cellular protein complex disassembly (GO:0043624)	2/7	0.184073	0.999996	0	0	3.1261	5.29069	ETF1;ABCE1
cellular response to caffeine (GO:0071313)	2/7	0.184073	0.999996	0	0	3.1261	5.29069	GSTM2;CACNA1S
cyclic nucleotide transport (GO:0070729)	2/7	0.184073	0.999996	0	0	3.1261	5.29069	LRRC8E;SLC19A1
delamination (GO:0060232)	2/7	0.184073	0.999996	0	0	3.1261	5.29069	CDSN;YTHDF2
glutamine transport (GO:0006868)	2/7	0.184073	0.999996	0	0	3.1261	5.29069	SLC1A4;SLC38A2
glyceraldehyde-3-phosphate metabolic process (GO:0019682)	2/7	0.184073	0.999996	0	0	3.1261	5.29069	TPI1;KHK
leukotriene transport (GO:0071716)	2/7	0.184073	0.999996	0	0	3.1261	5.29069	ABCC3;ABCC6
macropinocytosis (GO:0044351)	2/7	0.184073	0.999996	0	0	3.1261	5.29069	CARMIL1;RAB34
modulation by symbiont of host defense response (GO:0052031)	2/7	0.184073	0.999996	0	0	3.1261	5.29069	UBC;UBA52
monoacylglycerol catabolic process (GO:0052651)	2/7	0.184073	0.999996	0	0	3.1261	5.29069	ABHD12;FAAH
negative regulation of cardiocyte differentiation (GO:1905208)	2/7	0.184073	0.999996	0	0	3.1261	5.29069	FZD7;EGFR
negative regulation of DNA repair (GO:0045738)	2/7	0.184073	0.999996	0	0	3.1261	5.29069	RNF169;UBR5
negative regulation of double-strand break repair via nonhomologous end joining (GO:2001033)	2/7	0.184073	0.999996	0	0	3.1261	5.29069	TFIP11;NUDT16L1
negative regulation of interferon-gamma-mediated signaling pathway (GO:0060336)	2/7	0.184073	0.999996	0	0	3.1261	5.29069	ARG1;PTPN2
negative regulation of protein kinase activity by regulation of protein phosphorylation (GO:0044387)	2/7	0.184073	0.999996	0	0	3.1261	5.29069	NPM1;CORO1C
negative regulation of response to interferon-gamma (GO:0060331)	2/7	0.184073	0.999996	0	0	3.1261	5.29069	ARG1;PTPN2
negative regulation of RIG-I signaling pathway (GO:0039536)	2/7	0.184073	0.999996	0	0	3.1261	5.29069	NPLOC4;RNF125
negative regulation of T cell apoptotic process (GO:0070233)	2/7	0.184073	0.999996	0	0	3.1261	5.29069	FADD;JAK3
nose development (GO:0043584)	2/7	0.184073	0.999996	0	0	3.1261	5.29069	SKI;STRA6
nucleotide-binding oligomerization domain containing 2 signaling pathway (GO:0070431)	2/7	0.184073	0.999996	0	0	3.1261	5.29069	LACC1;NOD2
parallel actin filament bundle assembly (GO:0030046)	2/7	0.184073	0.999996	0	0	3.1261	5.29069	FSCN1;ESPN
positive regulation of catecholamine secretion (GO:0033605)	2/7	0.184073	0.999996	0	0	3.1261	5.29069	GRK2;KCNB1
positive regulation of chemokine (C-X-C motif) ligand 2 production (GO:2000343)	2/7	0.184073	0.999996	0	0	3.1261	5.29069	LPL;HMGB1
positive regulation of miRNA metabolic process (GO:2000630)	2/7	0.184073	0.999996	0	0	3.1261	5.29069	HRAS;NFKB1
positive regulation of potassium ion import across plasma membrane (GO:1903288)	2/7	0.184073	0.999996	0	0	3.1261	5.29069	WNK1;ATP1B2
positive regulation of RNA polymerase II transcription preinitiation complex assembly (GO:0045899)	2/7	0.184073	0.999996	0	0	3.1261	5.29069	PSMC3;PSMC4
positive regulation of type I interferon-mediated signaling pathway (GO:0060340)	2/7	0.184073	0.999996	0	0	3.1261	5.29069	FADD;UBE2K
regulation of chromatin assembly or disassembly (GO:0001672)	2/7	0.184073	0.999996	0	0	3.1261	5.29069	TAL1;SPTY2D1
regulation of glucocorticoid receptor signaling pathway (GO:2000322)	2/7	0.184073	0.999996	0	0	3.1261	5.29069	PER1;CRY2
regulation of norepinephrine secretion (GO:0014061)	2/7	0.184073	0.999996	0	0	3.1261	5.29069	HRH3;KCNB1
regulation of transcription from RNA polymerase II promoter involved in myocardial precursor cell differentiation (GO:0003256)	2/7	0.184073	0.999996	0	0	3.1261	5.29069	NOTCH1;SRF
regulation of transforming growth factor beta activation (GO:1901388)	2/7	0.184073	0.999996	0	0	3.1261	5.29069	GATA6;LRRC32
response to caffeine (GO:0031000)	2/7	0.184073	0.999996	0	0	3.1261	5.29069	GSTM2;CACNA1S
response to host defenses (GO:0052200)	2/7	0.184073	0.999996	0	0	3.1261	5.29069	UBC;UBA52
ribosomal small subunit export from nucleus (GO:0000056)	2/7	0.184073	0.999996	0	0	3.1261	5.29069	RPS15;NPM1
RIG-I signaling pathway (GO:0039529)	2/7	0.184073	0.999996	0	0	3.1261	5.29069	DDX58;TRIM25
rRNA-containing ribonucleoprotein complex export from nucleus (GO:0071428)	2/7	0.184073	0.999996	0	0	3.1261	5.29069	NPM1;ABCE1
skin morphogenesis (GO:0043589)	2/7	0.184073	0.999996	0	0	3.1261	5.29069	COL1A1;CDSN
T cell apoptotic process (GO:0070231)	2/7	0.184073	0.999996	0	0	3.1261	5.29069	FAS;RIPK1
TRAIL-activated apoptotic signaling pathway (GO:0036462)	2/7	0.184073	0.999996	0	0	3.1261	5.29069	CASP8;FADD
vascular associated smooth muscle cell development (GO:0097084)	2/7	0.184073	0.999996	0	0	3.1261	5.29069	RAMP2;NOTCH1
xenobiotic catabolic process (GO:0042178)	2/7	0.184073	0.999996	0	0	3.1261	5.29069	GSTM2;GSTM1
epithelial cilium movement involved in extracellular fluid movement (GO:0003351)	4/20	0.185077	0.999996	0	0	1.95432	3.29691	SPAG17;ADCY10;SLC9A3R1;NEK10
protein-DNA complex disassembly (GO:0032986)	4/20	0.185077	0.999996	0	0	1.95432	3.29691	SMARCD1;SMARCD2;SMARCB1;SMARCA4
regulation of programmed necrotic cell death (GO:0062098)	4/20	0.185077	0.999996	0	0	1.95432	3.29691	HSP90AA1;CASP8;FLOT2;RIPK1
regulation of transcription initiation from RNA polymerase II promoter (GO:0060260)	10/64	0.185171	0.999996	0	0	1.44838	2.44265	MED14;MED25;MED24;CDK4;SUB1;SRF;HNF1B;MED16;NFKB1;MED7
receptor internalization (GO:0031623)	8/49	0.186628	0.999996	0	0	1.52587	2.56138	RAMP2;RAMP3;GRK2;TFRC;CD9;ADM;ARRB2;GTF2H2
regulation of interferon-beta production (GO:0032648)	8/49	0.186628	0.999996	0	0	1.52587	2.56138	HSP90AA1;IRF3;RNF216;DDX58;DHX9;SIRPA;NLRC3;RELB
ribosomal large subunit biogenesis (GO:0042273)	9/57	0.193246	0.999996	0	0	1.46633	2.41034	TRAF7;NPM1;NVL;BRIX1;RPL23A;RPL10A;NOP53;RPL7;RPF1
ATP-dependent chromatin remodeling (GO:0043044)	7/42	0.193654	0.999996	0	0	1.56385	2.56735	SMARCD2;SMARCB1;VPS72;ACTR6;SPTY2D1;ACTB;SMARCA4
ribosome biogenesis (GO:0042254)	26/192	0.195895	0.999996	0	0	1.22593	1.99848	NVL;RPL10A;RPL7;RPF1;RPS15;RRP7A;RPL18A;EXOSC9;RPL17;EIF2A;RPL19;NOP58;NPM1;UTP6;RPL21;DIS3;KRR1;RPS6;RPL23A;RPL27A;RPL29;ABCE1;RPL28;UBA52;NOP53;CUL4B
actin filament organization (GO:0007015)	21/152	0.19926	0.999996	0	0	1.25443	2.02358	CARMIL1;DMTN;FLII;RHOG;COBL;RND2;RHOC;TRIOBP;CORO1C;BIN3;EFS;ACTC1;SH3BP1;MYO5C;ELMO1;ELMO3;VILL;ALDOA;MCU;BCAR1;ZBED3
plasma membrane bounded cell projection organization (GO:0120036)	18/128	0.199737	0.999996	0	0	1.28032	2.06228	CARMIL1;BTG2;PLEKHA1;EPHA8;RASGRF1;BICDL1;ATP1B2;HMGB1;FRY;MANF;EHD1;SLC9A3R1;LIMA1;FAM161A;MICALL2;NRTN;NCDN;SH3GL2
cholesterol biosynthetic process (GO:0006695)	6/35	0.200344	0.999996	0	0	1.61761	2.60067	IDI1;ACLY;INSIG1;DHCR7;LSS;FDFT1
nuclear-transcribed mRNA catabolic process, exonucleolytic (GO:0000291)	6/35	0.200344	0.999996	0	0	1.61761	2.60067	EDC4;TTC37;NT5C3B;DIS3;EXOSC9;DCPS
negative regulation of cell adhesion (GO:0007162)	11/73	0.201733	0.999996	0	0	1.38763	2.22132	NOTCH1;DMTN;MDK;DUSP1;ARHGDIA;FZD7;DACT2;TBCD;PLXNA1;FBLN1;GTPBP4
carbohydrate derivative biosynthetic process (GO:1901137)	5/28	0.206086	0.999996	0	0	1.69949	2.68428	GK5;TPI1;GK;ST3GAL4;GAL3ST2
internal peptidyl-lysine acetylation (GO:0018393)	5/28	0.206086	0.999996	0	0	1.69949	2.68428	BAG6;NAA50;PHF20;TAF6;BRD8
L-amino acid transport (GO:0015807)	5/28	0.206086	0.999996	0	0	1.69949	2.68428	SLC1A3;SLC1A4;SLC25A22;SLC38A2;SLC7A2
positive regulation of response to wounding (GO:1903036)	5/28	0.206086	0.999996	0	0	1.69949	2.68428	DMTN;MDK;INSL3;HRAS;SCARF1
activation of cysteine-type endopeptidase activity (GO:0097202)	3/14	0.206784	0.999996	0	0	2.13165	3.35965	CASP8;BAK1;FADD
cellular response to low-density lipoprotein particle stimulus (GO:0071404)	3/14	0.206784	0.999996	0	0	2.13165	3.35965	LPL;CD9;SREBF2
growth hormone receptor signaling pathway via JAK-STAT (GO:0060397)	3/14	0.206784	0.999996	0	0	2.13165	3.35965	STAT5A;PRLR;JAK3
polarized epithelial cell differentiation (GO:0030859)	3/14	0.206784	0.999996	0	0	2.13165	3.35965	SLC9A3R1;SH3BP1;SCRIB
positive regulation of granulocyte macrophage colony-stimulating factor production (GO:0032725)	3/14	0.206784	0.999996	0	0	2.13165	3.35965	DDX58;CARD9;RASGRP1
positive regulation of potassium ion transmembrane transporter activity (GO:1901018)	3/14	0.206784	0.999996	0	0	2.13165	3.35965	GAL;FXYD2;ATP1B2
positive regulation of sodium ion transmembrane transporter activity (GO:2000651)	3/14	0.206784	0.999996	0	0	2.13165	3.35965	WNK1;TESC;FXYD2
protein maturation by iron-sulfur cluster transfer (GO:0097428)	3/14	0.206784	0.999996	0	0	2.13165	3.35965	ISCA2;CIAO2B;CISD3
regulation of fatty acid beta-oxidation (GO:0031998)	3/14	0.206784	0.999996	0	0	2.13165	3.35965	TYSND1;IRS2;MFSD2A
regulation of lamellipodium organization (GO:1902743)	3/14	0.206784	0.999996	0	0	2.13165	3.35965	CARMIL1;DMTN;PDPN
regulation of lipase activity (GO:0060191)	3/14	0.206784	0.999996	0	0	2.13165	3.35965	LPL;PCSK6;RHOC
respiratory electron transport chain (GO:0022904)	3/14	0.206784	0.999996	0	0	2.13165	3.35965	ETFA;ETFB;SLC25A22
response to chemokine (GO:1990868)	3/14	0.206784	0.999996	0	0	2.13165	3.35965	DUSP1;WNK1;OXSR1
response to UV-A (GO:0070141)	3/14	0.206784	0.999996	0	0	2.13165	3.35965	MMP2;EGFR;PPID
activation of GTPase activity (GO:0090630)	15/105	0.20848	0.999996	0	0	1.30377	2.04419	BCAS3;CCDC125;RASGRF1;RHOG;SCRIB;TBC1D2B;RASGRP1;CORO1C;TIAM2;SGSM3;SGSM2;TBC1D25;ECT2;TBC1D17;TBC1D15
nucleotide-excision repair (GO:0006289)	15/105	0.20848	0.999996	0	0	1.30377	2.04419	RFC1;CCNH;GPS1;HUS1;XRCC1;FANCC;GTF2H2;PRPF19;DDB1;XAB2;POLR2A;POLR2B;UBC;UBA52;CUL4B
chondroitin sulfate biosynthetic process (GO:0030206)	4/21	0.209484	0.999996	0	0	1.83926	2.87496	UGDH;CHST7;CHST12;CHST15
error-prone translesion synthesis (GO:0042276)	4/21	0.209484	0.999996	0	0	1.83926	2.87496	RFC1;UBC;REV1;UBA52
extrinsic apoptotic signaling pathway in absence of ligand (GO:0097192)	4/21	0.209484	0.999996	0	0	1.83926	2.87496	GSK3A;CASP3;FAS;BAK1
regulation of anoikis (GO:2000209)	4/21	0.209484	0.999996	0	0	1.83926	2.87496	ANKRD13C;NOTCH1;PTRH2;SIK1
regulation of cholesterol metabolic process (GO:0090181)	4/21	0.209484	0.999996	0	0	1.83926	2.87496	SEC14L2;LPCAT3;SREBF2;TTC39B
regulation of ubiquitin protein ligase activity (GO:1904666)	4/21	0.209484	0.999996	0	0	1.83926	2.87496	FZR1;BAG2;PLK1;CDC14B
negative regulation of protein binding (GO:0032091)	11/74	0.21439	0.999996	0	0	1.36552	2.10285	BAG2;HFE;CTSZ;PRKCD;ATP2A3;SYMPK;TFIP11;ARRB2;ACTB;PTPRF;PPP1CA
DNA metabolic process (GO:0006259)	36/277	0.216441	0.999996	0	0	1.16941	1.78971	BTG2;SMARCB1;RIF1;MCM7;IGHMBP2;HMGB1;ALKBH3;PURA;CDC45;TERT;ORC2;UBC;TOPBP1;MEN1;NPM1;STN1;RFC1;GADD45A;KMT5C;HUS1;XRCC1;FANCC;TERF1;DDB1;RAD50;MSH3;CDK2;NABP2;NABP1;UBA52;NOP53;ASF1A;RAD18;DNASE1L1;CENPS;RAD9A
positive regulation of substrate adhesion-dependent cell spreading (GO:1900026)	6/36	0.219046	0.999996	0	0	1.5636	2.37429	DOCK5;CARMIL1;DMTN;MDK;TRIOBP;S100A10
regulation of defense response to virus by host (GO:0050691)	6/36	0.219046	0.999996	0	0	1.5636	2.37429	HSP90AA1;AIM2;RNF216;DHX9;DDX58;IFNLR1
regulation of sodium ion transport (GO:0002028)	6/36	0.219046	0.999996	0	0	1.5636	2.37429	PER1;WNK1;SIK1;ATP1A1;PRSS8;SCN4B
regulation of epidermal growth factor receptor signaling pathway (GO:0042058)	10/67	0.225146	0.999996	0	0	1.37191	2.04553	DOK1;RNF126;HGS;SHKBP1;MVB12A;ARAP1;SH3GL2;EPN1;EGFR;PTPN2
regulation of transcription from RNA polymerase II promoter in response to hypoxia (GO:0061418)	11/75	0.227365	0.999996	0	0	1.34411	1.99089	PSMB6;PSMD6;EGLN3;NOTCH1;PSMC3;PSMC4;PSME3;UBC;HIF3A;ELOC;UBA52
hexose biosynthetic process (GO:0019319)	7/44	0.227456	0.999996	0	0	1.47915	2.19033	SLC25A1;TPI1;MDH2;CHST15;PGK1;ALDOA;ENO3
homotypic cell-cell adhesion (GO:0034109)	7/44	0.227456	0.999996	0	0	1.47915	2.19033	CSRP1;MEGF11;TYRO3;PLPP3;TLN1;MYL9;ACTB
negative regulation of epidermal growth factor receptor signaling pathway (GO:0042059)	7/44	0.227456	0.999996	0	0	1.47915	2.19033	RNF126;HGS;VPS25;EGFR;SH3GL2;EPN1;PTPN2
glycolytic process (GO:0006096)	5/29	0.227497	0.999996	0	0	1.62859	2.41132	TPI1;PGK1;ALDOA;ENO3;PFKM
positive regulation of dephosphorylation (GO:0035306)	5/29	0.227497	0.999996	0	0	1.62859	2.41132	PTBP1;PPP1R7;PRKCD;SYMPK;PPP2R5A
cellular response to interleukin-21 (GO:0098757)	2/8	0.227846	0.999996	0	0	2.60494	3.85292	STAT4;JAK3
coronary vasculature morphogenesis (GO:0060977)	2/8	0.227846	0.999996	0	0	2.60494	3.85292	SPRED1;NOTCH1
fructose metabolic process (GO:0006000)	2/8	0.227846	0.999996	0	0	2.60494	3.85292	ALDOA;KHK
interleukin-21-mediated signaling pathway (GO:0038114)	2/8	0.227846	0.999996	0	0	2.60494	3.85292	STAT4;JAK3
kidney epithelium development (GO:0072073)	2/8	0.227846	0.999996	0	0	2.60494	3.85292	KANK2;PAX2
kidney mesenchyme development (GO:0072074)	2/8	0.227846	0.999996	0	0	2.60494	3.85292	SIX1;PAX2
lymphatic endothelial cell differentiation (GO:0060836)	2/8	0.227846	0.999996	0	0	2.60494	3.85292	SOX18;PDPN
methionine metabolic process (GO:0006555)	2/8	0.227846	0.999996	0	0	2.60494	3.85292	ADI1;SMS
mitophagy (GO:0000423)	2/8	0.227846	0.999996	0	0	2.60494	3.85292	PRKN;SQSTM1
myeloid leukocyte mediated immunity (GO:0002444)	2/8	0.227846	0.999996	0	0	2.60494	3.85292	ACE;CARD9
negative regulation of lipid kinase activity (GO:0090219)	2/8	0.227846	0.999996	0	0	2.60494	3.85292	PPP2R5A;WASHC1
negative regulation of monooxygenase activity (GO:0032769)	2/8	0.227846	0.999996	0	0	2.60494	3.85292	NOSIP;NFKB1
negative regulation of striated muscle cell apoptotic process (GO:0010664)	2/8	0.227846	0.999996	0	0	2.60494	3.85292	BAG3;MDK
positive regulation of cysteine-type endopeptidase activity involved in apoptotic signaling pathway (GO:2001269)	2/8	0.227846	0.999996	0	0	2.60494	3.85292	CASP8;FAS
positive regulation of endocytic recycling (GO:2001137)	2/8	0.227846	0.999996	0	0	2.60494	3.85292	EHD1;EHD2
positive regulation of extracellular matrix disassembly (GO:0090091)	2/8	0.227846	0.999996	0	0	2.60494	3.85292	PDPN;FSCN1
positive regulation of homotypic cell-cell adhesion (GO:0034112)	2/8	0.227846	0.999996	0	0	2.60494	3.85292	DMTN;PDPN
positive regulation of isomerase activity (GO:0010912)	2/8	0.227846	0.999996	0	0	2.60494	3.85292	DHX9;NOD2
positive regulation of ryanodine-sensitive calcium-release channel activity (GO:0060316)	2/8	0.227846	0.999996	0	0	2.60494	3.85292	GSTM2;JPH2
positive regulation of steroid biosynthetic process (GO:0010893)	2/8	0.227846	0.999996	0	0	2.60494	3.85292	STARD4;ADM
progesterone receptor signaling pathway (GO:0050847)	2/8	0.227846	0.999996	0	0	2.60494	3.85292	WBP2;UBR5
regulation of anion transport (GO:0044070)	2/8	0.227846	0.999996	0	0	2.60494	3.85292	ATP8B1;RAB11B
regulation of apoptotic cell clearance (GO:2000425)	2/8	0.227846	0.999996	0	0	2.60494	3.85292	C3;HMGB1
regulation of microvillus organization (GO:0032530)	2/8	0.227846	0.999996	0	0	2.60494	3.85292	ATP8B1;FSCN1
regulation of potassium ion import (GO:1903286)	2/8	0.227846	0.999996	0	0	2.60494	3.85292	WNK1;ATP1B2
regulation of protein localization to nucleolus (GO:1904749)	2/8	0.227846	0.999996	0	0	2.60494	3.85292	TERT;NVL
regulation of translational termination (GO:0006449)	2/8	0.227846	0.999996	0	0	2.60494	3.85292	MTRF1;ETF1
RNA secondary structure unwinding (GO:0010501)	2/8	0.227846	0.999996	0	0	2.60494	3.85292	DHX9;AGO2
self proteolysis (GO:0097264)	2/8	0.227846	0.999996	0	0	2.60494	3.85292	CASP8;CAPN1
SREBP signaling pathway (GO:0032933)	2/8	0.227846	0.999996	0	0	2.60494	3.85292	INSIG1;SREBF2
translocation of molecules into host (GO:0044417)	2/8	0.227846	0.999996	0	0	2.60494	3.85292	ALYREF;THOC6
tubulin complex assembly (GO:0007021)	2/8	0.227846	0.999996	0	0	2.60494	3.85292	TBCE;TBCD
vascular associated smooth muscle cell differentiation (GO:0035886)	2/8	0.227846	0.999996	0	0	2.60494	3.85292	RAMP2;GATA6
viral mRNA export from host cell nucleus (GO:0046784)	2/8	0.227846	0.999996	0	0	2.60494	3.85292	ALYREF;THOC6
regulation of Notch signaling pathway (GO:0008593)	12/83	0.228795	0.999996	0	0	1.3218	1.94956	TSPAN15;NOTCH1;YTHDF2;PRAG1;DTX1;NOD2;RFNG;TM2D3;TSPEAR;SREBF2;LLGL1;EGFR
ameboidal-type cell migration (GO:0001667)	8/52	0.233041	0.999996	0	0	1.42159	2.0706	SEMA5B;CENPV;SEMA4B;SEMA3G;NRTN;SEMA3E;SEMA3F;CORO1C
amino acid import (GO:0043090)	4/22	0.234729	0.999996	0	0	1.73698	2.51745	SLC9A3R1;SLC1A3;SH3BP4;SFXN2
fatty-acyl-CoA metabolic process (GO:0035337)	4/22	0.234729	0.999996	0	0	1.73698	2.51745	SLC25A1;ACLY;FITM2;FAR2
female gonad development (GO:0008585)	4/22	0.234729	0.999996	0	0	1.73698	2.51745	EIF2B5;EIF2B4;EIF2B2;INHBB
ubiquitin-dependent protein catabolic process via the multivesicular body sorting pathway (GO:0043162)	4/22	0.234729	0.999996	0	0	1.73698	2.51745	RNF126;MVB12A;PTPN23;VPS25
cellular response to exogenous dsRNA (GO:0071360)	3/15	0.238136	0.999996	0	0	1.9539	2.80368	DDX58;DHX9;ZCCHC3
dermatan sulfate proteoglycan biosynthetic process (GO:0050651)	3/15	0.238136	0.999996	0	0	1.9539	2.80368	CHST12;DSE;CHST14
electron transport chain (GO:0022900)	3/15	0.238136	0.999996	0	0	1.9539	2.80368	POR;ETFA;ETFB
mitotic recombination (GO:0006312)	3/15	0.238136	0.999996	0	0	1.9539	2.80368	RAD50;MSH3;RAD54B
negative regulation of androgen receptor signaling pathway (GO:0060766)	3/15	0.238136	0.999996	0	0	1.9539	2.80368	NCOR2;PIAS2;SMARCA4
negative regulation of cellular component movement (GO:0051271)	3/15	0.238136	0.999996	0	0	1.9539	2.80368	CCDC125;CD9;FBLN1
photoreceptor cell development (GO:0042461)	3/15	0.238136	0.999996	0	0	1.9539	2.80368	TULP1;TOPORS;MFSD2A
protein hydroxylation (GO:0018126)	3/15	0.238136	0.999996	0	0	1.9539	2.80368	EGLN3;P3H1;P3H4
protein localization to cell-cell junction (GO:0150105)	3/15	0.238136	0.999996	0	0	1.9539	2.80368	LSR;SCRIB;ACTB
regulation of extracellular matrix disassembly (GO:0010715)	3/15	0.238136	0.999996	0	0	1.9539	2.80368	PDPN;FSCN1;FGFR4
vitamin D metabolic process (GO:0042359)	3/15	0.238136	0.999996	0	0	1.9539	2.80368	PIAS4;CUBN;GC
nucleotide-excision repair, DNA incision, 5'-to lesion (GO:0006296)	6/37	0.238301	0.999996	0	0	1.51308	2.17009	DDB1;RFC1;UBC;GTF2H2;UBA52;CUL4B
regulation of actin cytoskeleton reorganization (GO:2000249)	6/37	0.238301	0.999996	0	0	1.51308	2.17009	BCAS3;MDK;ARHGDIA;SEMA3E;HRAS;RAPGEF3
regulation of p38MAPK cascade (GO:1900744)	6/37	0.238301	0.999996	0	0	1.51308	2.17009	PER1;DUSP1;GADD45A;EMC10;RELL1;RASGRP1
positive regulation of protein modification process (GO:0031401)	28/214	0.238885	0.999996	0	0	1.17798	1.6866	HDAC3;TFRC;CHRNA7;RASGRP1;EGFR;C3;PTBP1;PPP1R7;P2RY1;DVL2;SYMPK;RIPK1;HRAS;FGF22;MAPK3;RALBP1;HSP90AA1;ACE;PRKCD;VEGFB;ASPSCR1;AXIN1;PPP2R5A;FAM161A;FAS;KRAS;RAPGEF3;RAB3GAP1
cellular macromolecule biosynthetic process (GO:0034645)	40/314	0.2407	0.999996	0	0	1.14274	1.6275	MCM7;SRBD1;IGHMBP2;DTX1;RPL10A;RPL7;RPS15;TBRG1;CDC45;RPL18A;TERT;POLR2A;POLR2B;ORC2;ST3GAL4;EIF4EBP2;TOPBP1;GAL3ST2;RPL17;RPL19;EEFSEC;RPL21;RPS6;REV1;HUS1;RPSA;RPL23A;GTPBP1;TOPORS;RPS26;EEF1G;XAB2;RAD50;RPL27A;AGO2;CDK2;RPS20;RPL29;RPL28;RAD9A
chromosome condensation (GO:0030261)	7/45	0.245067	0.999996	0	0	1.44015	2.02517	AIFM1;CSNK2A1;NCAPH2;NCAPG2;PLK1;CSNK2B;NCAPD2
neural crest cell development (GO:0014032)	7/45	0.245067	0.999996	0	0	1.44015	2.02517	SEMA5B;SEMA4B;SEMA3G;SEMA3E;NRTN;SEMA3F;CORO1C
positive regulation of RNA metabolic process (GO:0051254)	7/45	0.245067	0.999996	0	0	1.44015	2.02517	SETX;POLR2A;RIPK1;HRAS;SLC38A2;EGFR;NFKB1
ncRNA catabolic process (GO:0034661)	5/30	0.249517	0.999996	0	0	1.56336	2.17029	TRIR;DIS3;EXOSC9;NUDT16L1;SND1
positive regulation of small GTPase mediated signal transduction (GO:0051057)	5/30	0.249517	0.999996	0	0	1.56336	2.17029	LRRC59;NOTCH1;RASGRF1;IRS2;RASGRP1
snRNA 3'-end processing (GO:0034472)	5/30	0.249517	0.999996	0	0	1.56336	2.17029	INTS12;INTS1;EXOSC9;USB1;INTS6
termination of RNA polymerase I transcription (GO:0006363)	5/30	0.249517	0.999996	0	0	1.56336	2.17029	CAVIN1;CCNH;TAF1A;GTF2H2;TTF1
regulation of protein ubiquitination (GO:0031396)	15/109	0.252354	0.999996	0	0	1.24801	1.71841	PRKCG;PRKN;GSK3A;HSP90AA1;HDAC3;AXIN1;ARRB2;SENP2;KLHL40;GTPBP4;FKBP1A;BAG2;WASHC1;SQSTM1;CENPS
DNA replication initiation (GO:0006270)	6/38	0.25804	0.999996	0	0	1.46571	1.98551	PURA;CDC45;MCM7;ORC2;CDK2;TOPBP1
negative regulation of innate immune response (GO:0045824)	6/38	0.25804	0.999996	0	0	1.46571	1.98551	YTHDF2;TYRO3;SERPING1;NLRC3;TTLL12;PTPN2
regulation of apoptotic signaling pathway (GO:2001233)	6/38	0.25804	0.999996	0	0	1.46571	1.98551	TRAF7;SGMS1;CSNK2A1;PTPMT1;MAZ;FAS
sterol biosynthetic process (GO:0016126)	6/38	0.25804	0.999996	0	0	1.46571	1.98551	IDI1;ACLY;INSIG1;DHCR7;LSS;FDFT1
mitotic cell cycle checkpoint signaling (GO:0007093)	4/23	0.260644	0.999996	0	0	1.64547	2.2125	PLK2;PRCC;NABP2;NABP1
negative regulation of GTPase activity (GO:0034260)	4/23	0.260644	0.999996	0	0	1.64547	2.2125	BCAS3;WNK1;SH3BP4;HRAS
positive regulation of histone acetylation (GO:0035066)	4/23	0.260644	0.999996	0	0	1.64547	2.2125	SMARCB1;SPHK2;WBP2;MAPK3
triglyceride catabolic process (GO:0019433)	4/23	0.260644	0.999996	0	0	1.64547	2.2125	LIPG;PNPLA3;LPL;PNPLA2
regulation of cellular response to stress (GO:0080135)	16/118	0.262262	0.999996	0	0	1.22679	1.64195	PRKN;POM121;HSP90AA1;NPM1;NEK4;NUP155;AAAS;USP19;MANF;ING2;BAG2;BAG3;NUP54;SLC38A2;ATF3;MAPK3
regulation of protein binding (GO:0043393)	16/118	0.262262	0.999996	0	0	1.22679	1.64195	PRKN;PRMT8;NVL;HFE;PRKCD;PLK1;CTSZ;TFIP11;ACTB;PPP1CA;FKBP1A;BAG2;TERT;BAMBI;SYMPK;MEN1
regulation of fibroblast proliferation (GO:0048145)	7/46	0.263082	0.999996	0	0	1.40314	1.8736	SKI;MORC3;MED25;DHX9;CDK4;NLRC3;CDC73
interleukin-1-mediated signaling pathway (GO:0070498)	13/94	0.266474	0.999996	0	0	1.25501	1.65972	NOD2;NFKB1;PSMB6;PSMD6;PSMC3;IRAK2;PSMC4;PSME3;UBC;UBE2V1;SQSTM1;UBA52;MAPK3
positive regulation of proteasomal protein catabolic process (GO:1901800)	12/86	0.267418	0.999996	0	0	1.268	1.67241	PRKN;USP13;BAG6;GSK3A;BAG2;PSMC3;PLK1;ECSCR;TRIB1;CLU;KLHL40;NOP53
positive regulation of cysteine-type endopeptidase activity (GO:2001056)	9/62	0.26752	0.999996	0	0	1.32762	1.75055	CASP8;AIM2;DAPK1;CARD9;HMGB1;BAK1;FADD;UACA;GRIN2B
body fluid secretion (GO:0007589)	3/16	0.270208	0.999996	0	0	1.8035	2.36	FOXB1;CSN3;PRLR
cellular response to sterol (GO:0036315)	3/16	0.270208	0.999996	0	0	1.8035	2.36	INSIG1;PTCH1;RORC
DNA unwinding involved in DNA replication (GO:0006268)	3/16	0.270208	0.999996	0	0	1.8035	2.36	PURA;MCM7;SSBP1
male meiosis I (GO:0007141)	3/16	0.270208	0.999996	0	0	1.8035	2.36	ING2;DDX4;MEIOC
negative regulation of cell-substrate junction organization (GO:0150118)	3/16	0.270208	0.999996	0	0	1.8035	2.36	BCAS3;DMTN;CORO1C
negative regulation of focal adhesion assembly (GO:0051895)	3/16	0.270208	0.999996	0	0	1.8035	2.36	BCAS3;DMTN;CORO1C
negative regulation of release of cytochrome c from mitochondria (GO:0090201)	3/16	0.270208	0.999996	0	0	1.8035	2.36	PRKN;GPX1;CLU
negative regulation of type I interferon-mediated signaling pathway (GO:0060339)	3/16	0.270208	0.999996	0	0	1.8035	2.36	YTHDF2;TTLL12;PTPN2
nuclear transport (GO:0051169)	3/16	0.270208	0.999996	0	0	1.8035	2.36	NPM1;RBM15B;AAAS
oligodendrocyte development (GO:0014003)	3/16	0.270208	0.999996	0	0	1.8035	2.36	EIF2B5;EIF2B4;EIF2B2
positive regulation by host of viral transcription (GO:0043923)	3/16	0.270208	0.999996	0	0	1.8035	2.36	SMARCB1;SP1;SMARCA4
positive regulation of immunoglobulin mediated immune response (GO:0002891)	3/16	0.270208	0.999996	0	0	1.8035	2.36	RIF1;TFRC;KMT5C
positive regulation of isotype switching (GO:0045830)	3/16	0.270208	0.999996	0	0	1.8035	2.36	RIF1;TFRC;KMT5C
positive regulation of small molecule metabolic process (GO:0062013)	3/16	0.270208	0.999996	0	0	1.8035	2.36	SLC45A3;ADM;IRS2
positive regulation of syncytium formation by plasma membrane fusion (GO:0060143)	3/16	0.270208	0.999996	0	0	1.8035	2.36	EHD1;EHD2;RAPGEF3
regulation of activin receptor signaling pathway (GO:0032925)	3/16	0.270208	0.999996	0	0	1.8035	2.36	FKBP1A;SKI;CSNK2B
regulation of granulocyte macrophage colony-stimulating factor production (GO:0032645)	3/16	0.270208	0.999996	0	0	1.8035	2.36	DDX58;CARD9;RASGRP1
regulation of isotype switching (GO:0045191)	3/16	0.270208	0.999996	0	0	1.8035	2.36	RIF1;TFRC;KMT5C
negative regulation of osteoblast differentiation (GO:0045668)	5/31	0.272043	0.999996	0	0	1.50314	1.95678	SKI;NOTCH1;BAMBI;PTCH1;MEN1
phospholipid translocation (GO:0045332)	5/31	0.272043	0.999996	0	0	1.50314	1.95678	ATP8B3;ATP8B1;ATP10D;ATP11B;MFSD2A
positive regulation of ubiquitin-protein transferase activity (GO:0051443)	5/31	0.272043	0.999996	0	0	1.50314	1.95678	FZR1;PLK1;AXIN1;TOPORS;CDC14B
regulation of cellular senescence (GO:2000772)	5/31	0.272043	0.999996	0	0	1.50314	1.95678	ING2;TERT;NEK4;SLC30A10;YPEL3
cellular response to interleukin-9 (GO:0071355)	2/9	0.272198	0.999996	0	0	2.23268	2.90522	STAT5A;JAK3
cellular response to muramyl dipeptide (GO:0071225)	2/9	0.272198	0.999996	0	0	2.23268	2.90522	LDOC1;NOD2
cellular response to sterol depletion (GO:0071501)	2/9	0.272198	0.999996	0	0	2.23268	2.90522	INSIG1;SREBF2
cholesterol catabolic process (GO:0006707)	2/9	0.272198	0.999996	0	0	2.23268	2.90522	CYP27A1;SCARF1
fructose 1,6-bisphosphate metabolic process (GO:0030388)	2/9	0.272198	0.999996	0	0	2.23268	2.90522	ALDOA;PFKM
hepoxilin biosynthetic process (GO:0051122)	2/9	0.272198	0.999996	0	0	2.23268	2.90522	GSTM2;GSTM1
hepoxilin metabolic process (GO:0051121)	2/9	0.272198	0.999996	0	0	2.23268	2.90522	GSTM2;GSTM1
histone arginine methylation (GO:0034969)	2/9	0.272198	0.999996	0	0	2.23268	2.90522	CARM1;PRDM14
histone phosphorylation (GO:0016572)	2/9	0.272198	0.999996	0	0	2.23268	2.90522	CDK2;PRKCD
interleukin-9-mediated signaling pathway (GO:0038113)	2/9	0.272198	0.999996	0	0	2.23268	2.90522	STAT5A;JAK3
intestinal cholesterol absorption (GO:0030299)	2/9	0.272198	0.999996	0	0	2.23268	2.90522	LIMA1;SOAT2
negative regulation of glycoprotein biosynthetic process (GO:0010561)	2/9	0.272198	0.999996	0	0	2.23268	2.90522	AGO2;JAK3
negative regulation of nitric oxide biosynthetic process (GO:0045019)	2/9	0.272198	0.999996	0	0	2.23268	2.90522	KHSRP;SIRPA
negative regulation of nitric oxide metabolic process (GO:1904406)	2/9	0.272198	0.999996	0	0	2.23268	2.90522	KHSRP;SIRPA
negative regulation of platelet aggregation (GO:0090331)	2/9	0.272198	0.999996	0	0	2.23268	2.90522	PRKCD;CD9
ornithine metabolic process (GO:0006591)	2/9	0.272198	0.999996	0	0	2.23268	2.90522	ARG1;ALDH18A1
positive regulation of cell-cell adhesion mediated by cadherin (GO:2000049)	2/9	0.272198	0.999996	0	0	2.23268	2.90522	ADAM19;AFDN
positive regulation of protein polyubiquitination (GO:1902916)	2/9	0.272198	0.999996	0	0	2.23268	2.90522	PRKN;NOD2
positive regulation of tumor necrosis factor-mediated signaling pathway (GO:1903265)	2/9	0.272198	0.999996	0	0	2.23268	2.90522	PRKN;UBE2K
regulation of glucan biosynthetic process (GO:0010962)	2/9	0.272198	0.999996	0	0	2.23268	2.90522	PPP1R3G;PPP1R3B
regulation of helicase activity (GO:0051095)	2/9	0.272198	0.999996	0	0	2.23268	2.90522	MSH3;SSBP1
regulation of histone H4 acetylation (GO:0090239)	2/9	0.272198	0.999996	0	0	2.23268	2.90522	SMARCB1;TAF7
regulation of skeletal muscle cell differentiation (GO:2001014)	2/9	0.272198	0.999996	0	0	2.23268	2.90522	UQCC2;NR1D2
regulation of transmembrane transporter activity (GO:0022898)	2/9	0.272198	0.999996	0	0	2.23268	2.90522	PIM1;ACTB
sensory organ morphogenesis (GO:0090596)	2/9	0.272198	0.999996	0	0	2.23268	2.90522	SKI;STRA6
small RNA loading onto RISC (GO:0070922)	2/9	0.272198	0.999996	0	0	2.23268	2.90522	DHX9;AGO2
sterol catabolic process (GO:0016127)	2/9	0.272198	0.999996	0	0	2.23268	2.90522	CYP27A1;SCARF1
very-low-density lipoprotein particle remodeling (GO:0034372)	2/9	0.272198	0.999996	0	0	2.23268	2.90522	LCAT;LPL
nucleotide-excision repair, DNA incision (GO:0033683)	6/39	0.278192	0.999996	0	0	1.42122	1.81837	DDB1;RFC1;UBC;GTF2H2;UBA52;CUL4B
ribonucleoprotein complex assembly (GO:0022618)	18/136	0.27981	0.999996	0	0	1.19297	1.51942	MCTS1;HSP90AA1;DHX9;RPSA;RPL23A;PRPF19;CDC73;RPS15;RRP7A;SETX;TRAF7;XAB2;DENR;BRIX1;SNRPF;SNRPC;NOP53;SF1
mRNA 3'-end processing (GO:0031124)	11/79	0.282044	0.999996	0	0	1.26476	1.60079	CPSF4;SCAF8;POLDIP3;ALYREF;CPSF2;LEO1;SYMPK;U2AF1;RPRD2;CDC73;THOC6
cholesterol homeostasis (GO:0042632)	10/71	0.282956	0.999996	0	0	1.28166	1.61805	EHD1;LIMA1;SOAT2;INSIG1;LIPG;LCAT;LPL;LAMTOR1;FGFR4;TTC39B
protein sumoylation (GO:0016925)	8/55	0.282958	0.999996	0	0	1.33062	1.67985	PIAS4;POM121;NUP155;SUMO3;NUP54;AAAS;PIAS2;TOPORS
lipid translocation (GO:0034204)	4/24	0.287066	0.999996	0	0	1.56311	1.95082	ATP8B3;ATP8B1;ATP10D;ATP11B
long-chain fatty-acyl-CoA metabolic process (GO:0035336)	4/24	0.287066	0.999996	0	0	1.56311	1.95082	ACOT7;TECR;ELOVL6;FAR2
nucleotide-excision repair, DNA gap filling (GO:0006297)	4/24	0.287066	0.999996	0	0	1.56311	1.95082	RFC1;UBC;XRCC1;UBA52
regulation of monooxygenase activity (GO:0032768)	4/24	0.287066	0.999996	0	0	1.56311	1.95082	HSP90AA1;POR;NOSIP;EGFR
protein localization to membrane (GO:0072657)	25/195	0.288638	0.999996	0	0	1.15027	1.4293	RAMP2;RAMP3;SLC9A3R2;SLC9A3R1;ARL5C;P2RY1;FLOT2;S100A10;TMEM150A;JUP;NUP155;KCNB1;TESC;PTCH1;SCRIB;HPS6;RAB11B;EHD1;EHD2;TSPAN15;PACS1;HGS;RAB15;RAB34;NUP54
negative regulation of binding (GO:0051100)	12/88	0.294289	0.999996	0	0	1.23449	1.51002	BTAF1;BAG2;SUMO3;CTSZ;PRKCD;SYMPK;TFIP11;ARHGAP28;ACTB;GTPBP4;WAPL;PPP1CA
GPI anchor biosynthetic process (GO:0006506)	5/32	0.294972	0.999996	0	0	1.44739	1.76708	PIGS;PIGT;PGAP3;PIGV;PIGX
regulation of cell morphogenesis (GO:0022604)	5/32	0.294972	0.999996	0	0	1.44739	1.76708	PDPN;FITM2;LARP4;MFSD2A;SH3D19
regulation of intracellular estrogen receptor signaling pathway (GO:0033146)	5/32	0.294972	0.999996	0	0	1.44739	1.76708	KANK2;VPS18;WBP2;CARM1;AXIN1
transcription initiation from RNA polymerase I promoter (GO:0006361)	5/32	0.294972	0.999996	0	0	1.44739	1.76708	CAVIN1;CCNH;TAF1A;GTF2H2;MAPK3
response to ionizing radiation (GO:0010212)	10/72	0.298044	0.999996	0	0	1.26092	1.52636	BABAM1;NET1;GADD45A;NABP2;HUS1;NABP1;TOPBP1;ECT2;MEN1;RAD9A
sterol homeostasis (GO:0055092)	10/72	0.298044	0.999996	0	0	1.26092	1.52636	EHD1;LIMA1;SOAT2;INSIG1;LIPG;LCAT;LPL;LAMTOR1;FGFR4;TTC39B
nuclear-transcribed mRNA catabolic process (GO:0000956)	22/171	0.298395	0.999996	0	0	1.15474	1.39647	RPL21;RPS6;RPSA;SMG9;RPL23A;RPL10A;RPL7;RPS15;RPS26;RPL18A;RPL27A;EXOSC9;CNOT3;RPS20;ETF1;RPL29;PELO;RPL28;UBA52;DCPS;RPL17;RPL19
fatty acid derivative biosynthetic process (GO:1901570)	6/40	0.298685	0.999996	0	0	1.37934	1.66674	SLC25A1;ACLY;BDH2;BDH1;FAR2;AACS
negative regulation of ERBB signaling pathway (GO:1901185)	6/40	0.298685	0.999996	0	0	1.37934	1.66674	RNF126;HGS;EGFR;SH3GL2;EPN1;PTPN2
positive regulation of catalytic activity (GO:0043085)	6/40	0.298685	0.999996	0	0	1.37934	1.66674	BCAS3;MSH3;NOD2;SSBP1;FGFR4;MAPK3
positive regulation of wound healing (GO:0090303)	6/40	0.298685	0.999996	0	0	1.37934	1.66674	DMTN;ST3GAL4;ENPP4;INSL3;PLPP3;HRAS
sulfur compound biosynthetic process (GO:0044272)	15/113	0.299343	0.999996	0	0	1.1968	1.44353	SLC26A2;GSTM2;SLC26A1;GSTM1;CHST7;CNDP2;UGDH;CHST12;DSE;CHST15;ST3GAL4;CHST1;CHST14;CDO1;ST3GAL3
pre-replicative complex assembly (GO:0036388)	9/64	0.299401	0.999996	0	0	1.2792	1.54268	PSMB6;PSMD6;MCM7;PSMC3;PSMC4;PSME3;ORC2;UBC;UBA52
protein catabolic process (GO:0030163)	9/64	0.299401	0.999996	0	0	1.2792	1.54268	DDB1;PRKN;BAG6;HSP90AA1;FBXO2;RIPK1;PRPF19;CLN6;CUL4B
cellular response to ionizing radiation (GO:0071479)	7/48	0.300118	0.999996	0	0	1.33454	1.60623	NET1;GADD45A;MAP3K20;HUS1;ECT2;HRAS;RAD9A
cognition (GO:0050890)	7/48	0.300118	0.999996	0	0	1.33454	1.60623	HRH3;CHRNA7;ST3GAL4;SLC1A4;JAKMIP1;MFSD2A;STRA6
negative regulation of mitotic cell cycle (GO:0045930)	7/48	0.300118	0.999996	0	0	1.33454	1.60623	SLC9A3R1;BTG2;PLK2;PRCC;NABP2;NABP1;SCRIB
tight junction assembly (GO:0120192)	8/56	0.30019	0.999996	0	0	1.30283	1.56774	CLDN6;AFDN;RAMP2;MARVELD2;MICALL2;TBCD;LSR;ECT2
acyl-CoA biosynthetic process (GO:0071616)	3/17	0.302703	0.999996	0	0	1.67459	2.00114	SLC25A1;ACLY;ACSS1
establishment of protein localization to endoplasmic reticulum (GO:0072599)	3/17	0.302703	0.999996	0	0	1.67459	2.00114	SEC61A1;EDEM1;RAB3GAP1
histone H2A monoubiquitination (GO:0035518)	3/17	0.302703	0.999996	0	0	1.67459	2.00114	DDB1;RYBP;CUL4B
histone H2A ubiquitination (GO:0033522)	3/17	0.302703	0.999996	0	0	1.67459	2.00114	DDB1;RYBP;CUL4B
positive regulation of blood coagulation (GO:0030194)	3/17	0.302703	0.999996	0	0	1.67459	2.00114	DMTN;ST3GAL4;ENPP4
positive regulation of DNA replication (GO:0045740)	3/17	0.302703	0.999996	0	0	1.67459	2.00114	STN1;DHX9;EGFR
purine ribonucleotide transport (GO:0015868)	3/17	0.302703	0.999996	0	0	1.67459	2.00114	ABCC6;LRRC8E;SLC19A1
regulation of cholesterol biosynthetic process (GO:0045540)	3/17	0.302703	0.999996	0	0	1.67459	2.00114	SEC14L2;LPCAT3;SREBF2
regulation of Golgi organization (GO:1903358)	3/17	0.302703	0.999996	0	0	1.67459	2.00114	RBSN;ARMH3;MAPK3
regulation of stem cell proliferation (GO:0072091)	3/17	0.302703	0.999996	0	0	1.67459	2.00114	ACE;TERT;FBLN1
reverse cholesterol transport (GO:0043691)	3/17	0.302703	0.999996	0	0	1.67459	2.00114	LIPG;LCAT;CLU
ribosomal small subunit assembly (GO:0000028)	3/17	0.302703	0.999996	0	0	1.67459	2.00114	RPS15;RRP7A;RPSA
ruffle organization (GO:0031529)	3/17	0.302703	0.999996	0	0	1.67459	2.00114	CARMIL1;LIMA1;PLEKHA1
glycosaminoglycan biosynthetic process (GO:0006024)	13/97	0.305165	0.999996	0	0	1.20998	1.43613	CHST7;HEXA;HS3ST6;HS6ST1;UGDH;CHST12;DSE;CHST15;ST3GAL4;CHST1;GPC5;CHST14;ST3GAL3
cellular response to transforming growth factor beta stimulus (GO:0071560)	15/114	0.311483	0.999996	0	0	1.18464	1.38178	ITGB5;USP9Y;PDE2A;CGN;ARRB2;PTPRK;LRRC32;GDF5;FKBP1A;SKI;BAMBI;ZMIZ2;UBC;ZYX;UBA52
3'-phosphoadenosine 5'-phosphosulfate metabolic process (GO:0050427)	4/25	0.313838	0.999996	0	0	1.48859	1.7251	SLC26A2;SLC26A1;ABHD14B;SULT4A1
cAMP-mediated signaling (GO:0019933)	4/25	0.313838	0.999996	0	0	1.48859	1.7251	GAL;PDE4D;PDE2A;RAPGEF3
chemical synaptic transmission, postsynaptic (GO:0099565)	4/25	0.313838	0.999996	0	0	1.48859	1.7251	GSK3A;ARRB2;GRIN2B;RAB3GAP1
negative regulation of cell junction assembly (GO:1901889)	4/25	0.313838	0.999996	0	0	1.48859	1.7251	BCAS3;ACE;DMTN;CORO1C
positive regulation of DNA-templated transcription, elongation (GO:0032786)	4/25	0.313838	0.999996	0	0	1.48859	1.7251	SCAF8;ALYREF;LEO1;CDC73
regulation of interferon-alpha production (GO:0032647)	4/25	0.313838	0.999996	0	0	1.48859	1.7251	IRF3;DHX9;DDX58;NLRC3
regulation of myotube differentiation (GO:0010830)	4/25	0.313838	0.999996	0	0	1.48859	1.7251	HDAC3;NOTCH1;BHLHE41;SIK1
regulation of ryanodine-sensitive calcium-release channel activity (GO:0060314)	4/25	0.313838	0.999996	0	0	1.48859	1.7251	FKBP1A;JPH2;GSTM2;PDE4D
ribosomal large subunit assembly (GO:0000027)	4/25	0.313838	0.999996	0	0	1.48859	1.7251	TRAF7;BRIX1;RPL23A;NOP53
regulation of cell cycle process (GO:0010564)	14/106	0.314923	0.999996	0	0	1.18974	1.37465	L3MBTL1;AHCTF1;YTHDF2;CSNK2A1;PLK2;PLK1;TXLNG;PKMYT1;SND1;USP19;ECT2;MAD1L1;RAB11FIP4;GIT1
acetyl-CoA biosynthetic process (GO:0006085)	2/10	0.316432	0.999996	0	0	1.95348	2.24777	ACLY;ACSS1
adrenal gland development (GO:0030325)	2/10	0.316432	0.999996	0	0	1.95348	2.24777	MDK;STRA6
apical protein localization (GO:0045176)	2/10	0.316432	0.999996	0	0	1.95348	2.24777	ATP8B1;ACTB
cellular response to acidic pH (GO:0071468)	2/10	0.316432	0.999996	0	0	1.95348	2.24777	IMPACT;RAB11B
cellular response to dopamine (GO:1903351)	2/10	0.316432	0.999996	0	0	1.95348	2.24777	PRKN;MAPK3
cellular response to leucine starvation (GO:1990253)	2/10	0.316432	0.999996	0	0	1.95348	2.24777	IMPACT;RRAGD
DNA dealkylation (GO:0035510)	2/10	0.316432	0.999996	0	0	1.95348	2.24777	ALKBH3;FTO
DNA dealkylation involved in DNA repair (GO:0006307)	2/10	0.316432	0.999996	0	0	1.95348	2.24777	ALKBH3;FTO
endodermal cell fate commitment (GO:0001711)	2/10	0.316432	0.999996	0	0	1.95348	2.24777	LEO1;CDC73
fatty acid beta-oxidation using acyl-CoA dehydrogenase (GO:0033539)	2/10	0.316432	0.999996	0	0	1.95348	2.24777	ETFA;ETFB
formation of translation preinitiation complex (GO:0001731)	2/10	0.316432	0.999996	0	0	1.95348	2.24777	MCTS1;DENR
fructose 6-phosphate metabolic process (GO:0006002)	2/10	0.316432	0.999996	0	0	1.95348	2.24777	GFPT2;PFKM
histone H2B ubiquitination (GO:0033523)	2/10	0.316432	0.999996	0	0	1.95348	2.24777	LEO1;CDC73
iron ion transmembrane transport (GO:0034755)	2/10	0.316432	0.999996	0	0	1.95348	2.24777	SLC25A37;ABCB6
L-glutamate transmembrane transport (GO:0015813)	2/10	0.316432	0.999996	0	0	1.95348	2.24777	SLC1A3;SLC25A22
lipid droplet formation (GO:0140042)	2/10	0.316432	0.999996	0	0	1.95348	2.24777	FITM2;AUP1
lung epithelium development (GO:0060428)	2/10	0.316432	0.999996	0	0	1.95348	2.24777	RCN3;STRA6
mesenchymal to epithelial transition (GO:0060231)	2/10	0.316432	0.999996	0	0	1.95348	2.24777	FZD7;PAX2
methylguanosine-cap decapping (GO:0110156)	2/10	0.316432	0.999996	0	0	1.95348	2.24777	EDC4;DCPS
mitotic DNA replication checkpoint signaling (GO:0033314)	2/10	0.316432	0.999996	0	0	1.95348	2.24777	HUS1;TOPBP1
modification-dependent macromolecule catabolic process (GO:0043632)	2/10	0.316432	0.999996	0	0	1.95348	2.24777	UBC;UBA52
negative regulation of cAMP-mediated signaling (GO:0043951)	2/10	0.316432	0.999996	0	0	1.95348	2.24777	PDE4D;PDE2A
negative regulation of telomerase activity (GO:0051974)	2/10	0.316432	0.999996	0	0	1.95348	2.24777	TERF1;MEN1
negative regulation of transcription from RNA polymerase II promoter in response to stress (GO:0097201)	2/10	0.316432	0.999996	0	0	1.95348	2.24777	IMPACT;BAG3
negative regulation of viral-induced cytoplasmic pattern recognition receptor signaling pathway (GO:0039532)	2/10	0.316432	0.999996	0	0	1.95348	2.24777	NPLOC4;RNF125
nuclear-transcribed mRNA catabolic process, exonucleolytic, 3'-5' (GO:0034427)	2/10	0.316432	0.999996	0	0	1.95348	2.24777	TTC37;EXOSC9
peptidyl-amino acid modification (GO:0018193)	2/10	0.316432	0.999996	0	0	1.95348	2.24777	FKBP10;METAP2
phagosome-lysosome fusion (GO:0090385)	2/10	0.316432	0.999996	0	0	1.95348	2.24777	RAB20;RAB34
positive regulation of circadian rhythm (GO:0042753)	2/10	0.316432	0.999996	0	0	1.95348	2.24777	RORC;ARNTL2
positive regulation of myoblast fusion (GO:1901741)	2/10	0.316432	0.999996	0	0	1.95348	2.24777	EHD1;EHD2
production of siRNA involved in RNA interference (GO:0030422)	2/10	0.316432	0.999996	0	0	1.95348	2.24777	TERT;AGO2
protein insertion into ER membrane by stop-transfer membrane-anchor sequence (GO:0045050)	2/10	0.316432	0.999996	0	0	1.95348	2.24777	EMC10;EMC6
receptor recycling (GO:0001881)	2/10	0.316432	0.999996	0	0	1.95348	2.24777	PHETA2;RAB11B
regulation of actin filament-based movement (GO:1903115)	2/10	0.316432	0.999996	0	0	1.95348	2.24777	PDE4D;PDPN
regulation of bile acid biosynthetic process (GO:0070857)	2/10	0.316432	0.999996	0	0	1.95348	2.24777	STARD4;FGFR4
regulation of glycoprotein biosynthetic process (GO:0010559)	2/10	0.316432	0.999996	0	0	1.95348	2.24777	NECAB2;NECAB3
regulation of hair cycle (GO:0042634)	2/10	0.316432	0.999996	0	0	1.95348	2.24777	PER1;TERT
regulation of postsynaptic neurotransmitter receptor activity (GO:0098962)	2/10	0.316432	0.999996	0	0	1.95348	2.24777	DLGAP3;NPTXR
regulation of tau-protein kinase activity (GO:1902947)	2/10	0.316432	0.999996	0	0	1.95348	2.24777	HSP90AA1;CLU
response to dopamine (GO:1903350)	2/10	0.316432	0.999996	0	0	1.95348	2.24777	PRKN;MAPK3
smooth muscle tissue development (GO:0048745)	2/10	0.316432	0.999996	0	0	1.95348	2.24777	PTCH1;STRA6
telomere maintenance in response to DNA damage (GO:0043247)	2/10	0.316432	0.999996	0	0	1.95348	2.24777	RIF1;TFIP11
dicarboxylic acid metabolic process (GO:0043648)	8/57	0.317651	0.999996	0	0	1.27617	1.46351	ACLY;SLC46A1;MDH2;ADHFE1;OGDH;SLC25A32;ALDH18A1;SLC19A1
rRNA processing (GO:0006364)	22/173	0.318112	0.999996	0	0	1.13931	1.30491	NOP58;UTP6;RPL21;NVL;DIS3;KRR1;RPS6;RPL23A;RPL10A;RPL7;RPF1;RPS15;RRP7A;RPL18A;RPL27A;EXOSC9;RPL29;RPL28;UBA52;RPL17;NOP53;RPL19
antigen processing and presentation of peptide antigen via MHC class I (GO:0002474)	5/33	0.318204	0.999996	0	0	1.39562	1.59807	ACE;SEC24A;HFE;IFI30;SEC31A
apoptotic mitochondrial changes (GO:0008637)	5/33	0.318204	0.999996	0	0	1.39562	1.59807	FZD9;NDUFS1;BAK1;CLU;TIMM50
regulation of cholesterol efflux (GO:0010874)	5/33	0.318204	0.999996	0	0	1.39562	1.59807	PTCH1;LAMTOR1;PLTP;SREBF2;TTC39B
adherens junction organization (GO:0034332)	7/49	0.319033	0.999996	0	0	1.3027	1.48828	AFDN;RAMP2;JUP;CDH10;TBCD;ACTB;NECTIN1
regulation of stress-activated MAPK cascade (GO:0032872)	7/49	0.319033	0.999996	0	0	1.3027	1.48828	PER1;CARD9;FAS;NOD2;RASGRP1;EGFR;MAPK3
acylglycerol metabolic process (GO:0006639)	6/41	0.31945	0.999996	0	0	1.33985	1.52898	ABHD12;GK5;GK;PNPLA3;LPL;PNPLA2
gluconeogenesis (GO:0006094)	6/41	0.31945	0.999996	0	0	1.33985	1.52898	SLC25A1;TPI1;MDH2;PGK1;ALDOA;ENO3
heart contraction (GO:0060047)	6/41	0.31945	0.999996	0	0	1.33985	1.52898	GRK2;ACE;GPX1;ACTC1;GAA;SCN4B
hexose metabolic process (GO:0019318)	6/41	0.31945	0.999996	0	0	1.33985	1.52898	GAA;CHST15;CHST1;IRS2;ALDOA;KHK
protein localization to cell periphery (GO:1990778)	18/140	0.323501	0.999996	0	0	1.1536	1.30189	RAMP2;TMEM150A;RAMP3;JUP;KCNB1;PTCH1;TESC;SLC9A3R2;EHD1;SLC9A3R1;EHD2;TSPAN15;PACS1;RAB15;RAB34;P2RY1;FLOT2;S100A10
cell-cell junction assembly (GO:0007043)	9/66	0.332133	0.999996	0	0	1.23418	1.36033	RAMP2;JUP;CDH10;FSCN1;TBCD;CD9;RHOC;TLN1;ACTB
regulation of small GTPase mediated signal transduction (GO:0051056)	18/141	0.334703	0.999996	0	0	1.14415	1.25229	RALBP1;RASGRF2;ARHGEF17;RASGRF1;RHOG;ARAP3;PIK3R2;ARHGAP28;ARAP1;RHOC;ARHGAP23;TIAM2;NET1;SH3BP1;ARHGDIA;TRIP10;ECT2;SQSTM1
regulation of neurotransmitter receptor activity (GO:0099601)	8/58	0.335298	0.999996	0	0	1.25057	1.36655	GRIA1;CACNG7;LYNX1;DAPK1;CAPN1;DLGAP3;NPTXR;GRIN2B
regulation of tumor necrosis factor-mediated signaling pathway (GO:0010803)	8/58	0.335298	0.999996	0	0	1.25057	1.36655	PRKN;CASP8;RIPK1;FADD;CCDC3;UBE2K;PTPN2;TRAIP
adenine nucleotide transport (GO:0051503)	3/18	0.335353	0.999996	0	0	1.56286	1.70754	ABCC6;LRRC8E;SLC19A1
alternative mRNA splicing, via spliceosome (GO:0000380)	3/18	0.335353	0.999996	0	0	1.56286	1.70754	HNRNPM;SCNM1;DHX9
cellular response to alkaloid (GO:0071312)	3/18	0.335353	0.999996	0	0	1.56286	1.70754	GSTM2;CASP3;CACNA1S
DNA strand elongation (GO:0022616)	3/18	0.335353	0.999996	0	0	1.56286	1.70754	RAD50;MCM7;TERT
high-density lipoprotein particle remodeling (GO:0034375)	3/18	0.335353	0.999996	0	0	1.56286	1.70754	LIPG;LCAT;PLTP
hyaluronan catabolic process (GO:0030214)	3/18	0.335353	0.999996	0	0	1.56286	1.70754	CEMIP2;HEXA;GUSB
melanosome transport (GO:0032402)	3/18	0.335353	0.999996	0	0	1.56286	1.70754	MREG;ARL6;RAB11B
negative regulation of tumor necrosis factor-mediated signaling pathway (GO:0010804)	3/18	0.335353	0.999996	0	0	1.56286	1.70754	CCDC3;PTPN2;TRAIP
neuron maturation (GO:0042551)	3/18	0.335353	0.999996	0	0	1.56286	1.70754	C3;EPHA8;SCARF1
pigment granule transport (GO:0051904)	3/18	0.335353	0.999996	0	0	1.56286	1.70754	MREG;ARL6;RAB11B
positive regulation of response to endoplasmic reticulum stress (GO:1905898)	3/18	0.335353	0.999996	0	0	1.56286	1.70754	USP13;BAG6;BAK1
regulation of brown fat cell differentiation (GO:0090335)	3/18	0.335353	0.999996	0	0	1.56286	1.70754	FTO;PIM1;SIX1
regulation of early endosome to late endosome transport (GO:2000641)	3/18	0.335353	0.999996	0	0	1.56286	1.70754	DNAJC13;PTPN23;MAPK3
regulation of protein-containing complex disassembly (GO:0043244)	3/18	0.335353	0.999996	0	0	1.56286	1.70754	MTRF1;TBC1D25;ETF1
regulation of vascular endothelial cell proliferation (GO:1905562)	3/18	0.335353	0.999996	0	0	1.56286	1.70754	MDK;SP1;HMGB1
RNA destabilization (GO:0050779)	3/18	0.335353	0.999996	0	0	1.56286	1.70754	FTO;RIDA;YTHDF2
regulation of actin cytoskeleton organization (GO:0032956)	12/91	0.33589	0.999996	0	0	1.18741	1.29543	DMTN;SH3BP1;MDK;ARHGDIA;PRKCD;RHOG;FSCN1;SEMA3E;GRHL3;RND2;RHOC;RAPGEF3
nucleic acid-templated transcription (GO:0097659)	6/42	0.340416	0.999996	0	0	1.30256	1.40362	XAB2;POLR2A;TERT;POLR2B;DTX1;TOPORS
positive regulation of ATPase activity (GO:0032781)	6/42	0.340416	0.999996	0	0	1.30256	1.40362	DHX9;MSH3;FXYD2;ATP1B2;SSBP1;PFN1
regulation of extrinsic apoptotic signaling pathway via death domain receptors (GO:1902041)	6/42	0.340416	0.999996	0	0	1.30256	1.40362	CASP8;GPX1;FAS;FAIM2;RIPK1;FADD
regulation of nervous system development (GO:0051960)	6/42	0.340416	0.999996	0	0	1.30256	1.40362	HES7;HES6;YTHDF2;GBX1;BHLHE41;TYMP
regulation of ubiquitin-dependent protein catabolic process (GO:2000058)	6/42	0.340416	0.999996	0	0	1.30256	1.40362	CSNK2A1;HFE;SGTA;AXIN1;QRICH2;CLU
translesion synthesis (GO:0019985)	6/42	0.340416	0.999996	0	0	1.30256	1.40362	NPLOC4;RFC1;UBC;REV1;TRIM25;UBA52
glial cell development (GO:0021782)	4/26	0.340808	0.999996	0	0	1.42085	1.52945	EIF2B5;EIF2B4;EIF2B2;MDK
positive regulation of viral transcription (GO:0050434)	4/26	0.340808	0.999996	0	0	1.42085	1.52945	POLR2A;MDFIC;DHX9;POLR2B
regulation of glycogen biosynthetic process (GO:0005979)	4/26	0.340808	0.999996	0	0	1.42085	1.52945	PPP1R3G;GSK3A;PPP1R3B;IRS2
snRNA processing (GO:0016180)	4/26	0.340808	0.999996	0	0	1.42085	1.52945	INTS12;INTS1;INTS6;INTS9
axoneme assembly (GO:0035082)	5/34	0.341643	0.999996	0	0	1.34742	1.44711	SPAG17;LRGUK;DNAAF3;SPAG1;CFAP206
cellular response to vascular endothelial growth factor stimulus (GO:0035924)	5/34	0.341643	0.999996	0	0	1.34742	1.44711	NUS1;NR4A1;RAMP2;NOTCH1;VEGFB
negative regulation of blood vessel endothelial cell migration (GO:0043537)	5/34	0.341643	0.999996	0	0	1.34742	1.44711	NOTCH1;JUP;GADD45A;CSNK2B;HMGB1
positive regulation of protein dephosphorylation (GO:0035307)	5/34	0.341643	0.999996	0	0	1.34742	1.44711	PTBP1;PPP1R7;PRKCD;SYMPK;PPP2R5A
protein destabilization (GO:0031648)	5/34	0.341643	0.999996	0	0	1.34742	1.44711	PRKN;PLK1;CCDC88C;SENP2;CDC73
fibroblast growth factor receptor signaling pathway (GO:0008543)	10/75	0.344394	0.999996	0	0	1.20252	1.28185	SETX;PTBP1;HNRNPM;SPRED1;POLR2A;POLR2B;FGFR4;SHCBP1;FGF22;MAPK3
phospholipid transport (GO:0015914)	8/59	0.353091	0.999996	0	0	1.22598	1.27629	ATP8B3;PITPNM1;ATP8B1;ATP10D;ATP11B;PLTP;PITPNC1;MFSD2A
selective autophagy (GO:0061912)	8/59	0.353091	0.999996	0	0	1.22598	1.27629	PRKN;DYNC1LI1;UBC;ATG2A;AUP1;UBE2V1;SQSTM1;UBA52
DNA-templated transcription, initiation (GO:0006352)	21/168	0.353183	0.999996	0	0	1.11688	1.16241	NOTCH1;HDAC3;CAVIN1;CCNH;MAZ;RORC;NR1D2;GTF2H2;GTF2E2;MED7;NCOR2;NR4A1;POLR2A;POLR2B;TAF1A;TFAM;TAF7;E2F3;TAF6;RXRG;MAPK3
anaphase-promoting complex-dependent catabolic process (GO:0031145)	11/84	0.354977	0.999996	0	0	1.1778	1.21985	PSMB6;PSMD6;FZR1;PSMC3;PSMC4;PSME3;UBC;PLK1;CDK2;UBA52;FBXO31
vascular transport (GO:0010232)	11/84	0.354977	0.999996	0	0	1.1778	1.21985	ABCC3;SLC9A3R1;TFRC;ATP2A3;SLC1A3;SLC1A4;ATP1B2;SLC38A2;SLC7A2;SLC19A1;MFSD2A
protein-DNA complex assembly (GO:0065004)	18/143	0.357369	0.999996	0	0	1.12572	1.15835	BRD2;CENPV;NPM1;MCM7;CCNH;GTF2H2;SPTY2D1;DDB1;PSMB6;PSMD6;PSMC3;PSMC4;PSME3;ORC2;UBC;UBA52;ASF1A;CUL4B
negative regulation of protein ubiquitination (GO:0031397)	7/51	0.357394	0.999996	0	0	1.24334	1.27929	PRKCG;BAG2;ARRB2;SENP2;KLHL40;SQSTM1;GTPBP4
actin filament network formation (GO:0051639)	2/11	0.360006	0.999996	0	0	1.73633	1.7739	CARMIL1;COBL
alcohol catabolic process (GO:0046164)	2/11	0.360006	0.999996	0	0	1.73633	1.7739	CYP27A1;SCARF1
angiogenesis involved in wound healing (GO:0060055)	2/11	0.360006	0.999996	0	0	1.73633	1.7739	SRF;PRCP
cellular response to interleukin-2 (GO:0071352)	2/11	0.360006	0.999996	0	0	1.73633	1.7739	STAT5A;JAK3
cellular response to UV-A (GO:0071492)	2/11	0.360006	0.999996	0	0	1.73633	1.7739	MMP2;PPID
chromatin-mediated maintenance of transcription (GO:0048096)	2/11	0.360006	0.999996	0	0	1.73633	1.7739	SMARCD1;ZMIZ2
ER-associated misfolded protein catabolic process (GO:0071712)	2/11	0.360006	0.999996	0	0	1.73633	1.7739	BAG6;AUP1
establishment of endothelial intestinal barrier (GO:0090557)	2/11	0.360006	0.999996	0	0	1.73633	1.7739	AFDN;RAB1B
establishment of epithelial cell apical/basal polarity (GO:0045198)	2/11	0.360006	0.999996	0	0	1.73633	1.7739	SLC9A3R1;SH3BP1
interleukin-2-mediated signaling pathway (GO:0038110)	2/11	0.360006	0.999996	0	0	1.73633	1.7739	STAT5A;JAK3
intestinal lipid absorption (GO:0098856)	2/11	0.360006	0.999996	0	0	1.73633	1.7739	LIMA1;SOAT2
metanephric mesenchyme development (GO:0072075)	2/11	0.360006	0.999996	0	0	1.73633	1.7739	SIX1;PAX2
monocyte differentiation (GO:0030224)	2/11	0.360006	0.999996	0	0	1.73633	1.7739	PDE1B;IL31RA
negative regulation of activin receptor signaling pathway (GO:0032926)	2/11	0.360006	0.999996	0	0	1.73633	1.7739	SKI;DACT2
negative regulation of centrosome duplication (GO:0010826)	2/11	0.360006	0.999996	0	0	1.73633	1.7739	NPM1;RBM14
negative regulation of cholesterol transport (GO:0032375)	2/11	0.360006	0.999996	0	0	1.73633	1.7739	NFKB1;SREBF2
negative regulation of homotypic cell-cell adhesion (GO:0034111)	2/11	0.360006	0.999996	0	0	1.73633	1.7739	PRKCD;CD9
negative regulation of intracellular estrogen receptor signaling pathway (GO:0033147)	2/11	0.360006	0.999996	0	0	1.73633	1.7739	KANK2;VPS18
positive regulation of ceramide biosynthetic process (GO:2000304)	2/11	0.360006	0.999996	0	0	1.73633	1.7739	SPHK2;PRKCD
positive regulation of cytoplasmic transport (GO:1903651)	2/11	0.360006	0.999996	0	0	1.73633	1.7739	PRKN;PTPN23
positive regulation of DNA-dependent DNA replication (GO:2000105)	2/11	0.360006	0.999996	0	0	1.73633	1.7739	WIZ;SSBP1
positive regulation of production of miRNAs involved in gene silencing by miRNA (GO:1903800)	2/11	0.360006	0.999996	0	0	1.73633	1.7739	RIPK1;EGFR
positive regulation of sphingolipid biosynthetic process (GO:0090154)	2/11	0.360006	0.999996	0	0	1.73633	1.7739	SPHK2;PRKCD
positive regulation of transcription elongation from RNA polymerase II promoter (GO:0032968)	2/11	0.360006	0.999996	0	0	1.73633	1.7739	LEO1;CDC73
protein polyglutamylation (GO:0018095)	2/11	0.360006	0.999996	0	0	1.73633	1.7739	CEP41;TPGS1
pyrimidine nucleoside salvage (GO:0043097)	2/11	0.360006	0.999996	0	0	1.73633	1.7739	DCK;TYMP
pyrimidine-containing compound salvage (GO:0008655)	2/11	0.360006	0.999996	0	0	1.73633	1.7739	DCK;TYMP
regulation of cytoplasmic transport (GO:1903649)	2/11	0.360006	0.999996	0	0	1.73633	1.7739	DNAJC13;MAPK3
regulation of establishment of protein localization to telomere (GO:0070203)	2/11	0.360006	0.999996	0	0	1.73633	1.7739	CCT8;TERF1
regulation of lamellipodium morphogenesis (GO:2000392)	2/11	0.360006	0.999996	0	0	1.73633	1.7739	PDPN;CORO1C
regulation of lipid kinase activity (GO:0043550)	2/11	0.360006	0.999996	0	0	1.73633	1.7739	PPP2R5A;PIK3R2
regulation of mast cell activation involved in immune response (GO:0033006)	2/11	0.360006	0.999996	0	0	1.73633	1.7739	SPHK2;STXBP2
regulation of mRNA 3'-end processing (GO:0031440)	2/11	0.360006	0.999996	0	0	1.73633	1.7739	LEO1;CDC73
regulation of stress-activated protein kinase signaling cascade (GO:0070302)	2/11	0.360006	0.999996	0	0	1.73633	1.7739	FAS;MAPK3
regulation of toll-like receptor 9 signaling pathway (GO:0034163)	2/11	0.360006	0.999996	0	0	1.73633	1.7739	RSAD2;HMGB1
response to sterol (GO:0036314)	2/11	0.360006	0.999996	0	0	1.73633	1.7739	INSIG1;RORC
UDP-N-acetylglucosamine biosynthetic process (GO:0006048)	2/11	0.360006	0.999996	0	0	1.73633	1.7739	GFPT2;UAP1L1
regulation of cell-substrate adhesion (GO:0010810)	6/43	0.361516	0.999996	0	0	1.26729	1.2894	NOTCH1;DMTN;FZD7;PDPN;TBCD;CORO1C
negative regulation of protein phosphorylation (GO:0001933)	19/152	0.363398	0.999996	0	0	1.11677	1.13046	PRKN;DMTN;IGFBP3;PDE4D;PRKCD;DUSP19;FBLN1;PRR5L;CORO1C;SPRED1;IMPACT;SIRPA;TAF7;PLPP3;TRIB1;SH3GL2;YWHAG;MEN1;ZBED3
negative regulation of transforming growth factor beta receptor signaling pathway (GO:0030512)	9/68	0.365449	0.999996	0	0	1.19221	1.20011	FKBP1A;SKI;SPRED1;BAMBI;CD109;UBC;UBA52;SKIL;VASN
response to endoplasmic reticulum stress (GO:0034976)	14/110	0.366716	0.999996	0	0	1.1399	1.14352	EIF2B5;PRKN;RASGRF2;RASGRF1;ATP2A3;PIK3R2;USP19;BAG6;RCN3;AIFM1;GORASP2;HYOU1;BAK1;ATF3
camera-type eye development (GO:0043010)	4/27	0.367838	0.999996	0	0	1.35899	1.35915	SKI;PAX2;RAB3GAP1;STRA6
cellular lipid catabolic process (GO:0044242)	4/27	0.367838	0.999996	0	0	1.35899	1.35915	ABHD12;FAAH;LIPG;PLBD2
chondroitin sulfate proteoglycan biosynthetic process (GO:0050650)	4/27	0.367838	0.999996	0	0	1.35899	1.35915	UGDH;CHST7;CHST12;CHST15
entrainment of circadian clock by photoperiod (GO:0043153)	4/27	0.367838	0.999996	0	0	1.35899	1.35915	PER1;CRY2;SIK1;PPP1CA
L-alpha-amino acid transmembrane transport (GO:1902475)	4/27	0.367838	0.999996	0	0	1.35899	1.35915	SLC1A3;SLC1A4;SLC25A22;SLC7A2
negative regulation of actin filament bundle assembly (GO:0032232)	4/27	0.367838	0.999996	0	0	1.35899	1.35915	PRKN;ARHGAP28;ARAP1;PFN1
positive regulation of gene silencing by miRNA (GO:2000637)	4/27	0.367838	0.999996	0	0	1.35899	1.35915	DHX9;AGO2;RIPK1;EGFR
actin filament capping (GO:0051693)	3/19	0.367917	0.999996	0	0	1.4651	1.46495	FLII;VILL;TRIOBP
aspartate family amino acid metabolic process (GO:0009066)	3/19	0.367917	0.999996	0	0	1.4651	1.46495	ADI1;SMS;NAALAD2
barbed-end actin filament capping (GO:0051016)	3/19	0.367917	0.999996	0	0	1.4651	1.46495	FLII;VILL;TRIOBP
cardiac muscle cell contraction (GO:0086003)	3/19	0.367917	0.999996	0	0	1.4651	1.46495	ATP1A1;SCN4B;SCN1A
diol metabolic process (GO:0034311)	3/19	0.367917	0.999996	0	0	1.4651	1.46495	HSP90AA1;SPHK2;PLPP3
establishment of melanosome localization (GO:0032401)	3/19	0.367917	0.999996	0	0	1.4651	1.46495	MREG;ARL6;RAB11B
folic acid metabolic process (GO:0046655)	3/19	0.367917	0.999996	0	0	1.4651	1.46495	SLC46A1;SLC25A32;SLC19A1
N-glycan processing (GO:0006491)	3/19	0.367917	0.999996	0	0	1.4651	1.46495	GNPTAB;MAN2A1;ST8SIA5
negative regulation of amyloid precursor protein catabolic process (GO:1902992)	3/19	0.367917	0.999996	0	0	1.4651	1.46495	CHRNA7;FLOT2;CLU
nucleotide-sugar biosynthetic process (GO:0009226)	3/19	0.367917	0.999996	0	0	1.4651	1.46495	UGDH;GFPT2;UAP1L1
positive regulation of G protein-coupled receptor signaling pathway (GO:0045745)	3/19	0.367917	0.999996	0	0	1.4651	1.46495	NECAB2;C3;GSK3A
positive regulation of mitochondrial fission (GO:0090141)	3/19	0.367917	0.999996	0	0	1.4651	1.46495	PRKN;RALBP1;MCU
Rac protein signal transduction (GO:0016601)	3/19	0.367917	0.999996	0	0	1.4651	1.46495	DBNL;RHOG;ELMO1
regulation of autophagy of mitochondrion (GO:1903146)	3/19	0.367917	0.999996	0	0	1.4651	1.46495	PRKN;GSK3A;SREBF2
regulation of cell-cell adhesion mediated by cadherin (GO:2000047)	3/19	0.367917	0.999996	0	0	1.4651	1.46495	ADAM19;AFDN;NOTCH1
regulation of centriole replication (GO:0046599)	3/19	0.367917	0.999996	0	0	1.4651	1.46495	NPM1;RBM14;PLK2
regulation of oligodendrocyte differentiation (GO:0048713)	3/19	0.367917	0.999996	0	0	1.4651	1.46495	NOTCH1;SLC45A3;MDK
sphingosine metabolic process (GO:0006670)	3/19	0.367917	0.999996	0	0	1.4651	1.46495	SPHK2;ACER3;PLPP3
striated muscle cell differentiation (GO:0051146)	3/19	0.367917	0.999996	0	0	1.4651	1.46495	KDM6B;SKI;SIK1
apical junction assembly (GO:0043297)	8/60	0.370989	0.999996	0	0	1.20234	1.19222	CLDN6;AFDN;RAMP2;MARVELD2;MICALL2;TBCD;RHOC;ECT2
positive regulation of cellular protein metabolic process (GO:0032270)	13/102	0.372489	0.999996	0	0	1.14168	1.12746	HSP90AA1;NPM1;POLDIP3;PLK1;ASPSCR1;LARP4;CLN6;CASP8;METTL5;FADD;BAK1;FGFR4;EIF3D
positive regulation of vasculature development (GO:1904018)	13/102	0.372489	0.999996	0	0	1.14168	1.12746	RAMP2;JUP;HSPB6;CHRNA7;GATA6;VEGFB;EMC10;MTDH;SP1;AGO2;AGGF1;RAPGEF3;PAK4
positive regulation of tumor necrosis factor production (GO:0032760)	10/77	0.375924	0.999996	0	0	1.16649	1.14126	DDX58;SPHK2;DHX9;LPL;RIPK1;HMGB1;NOD2;FADD;CLU;RASGRP1
negative regulation of protein-containing complex assembly (GO:0031333)	7/52	0.376738	0.999996	0	0	1.21564	1.18672	OPRD1;IMPACT;TFIP11;NLRC3;HMGB1;CLU;NOP53
response to peptide hormone (GO:0043434)	7/52	0.376738	0.999996	0	0	1.21564	1.18672	EIF2B5;STAT5A;EIF2B4;EIF2B2;STAT4;KHK;ZBED3
regulation of Wnt signaling pathway (GO:0030111)	14/111	0.37988	0.999996	0	0	1.12809	1.09188	PRKN;TCF7L1;CSNK2A1;FZD7;AXIN1;SENP2;CDC73;SMARCA4;PPP1CA;SKI;TERT;MDFIC;FAM53B;RSPO4
protein K63-linked ubiquitination (GO:0070534)	6/44	0.382683	0.999996	0	0	1.23387	1.18519	PRKN;RNF126;UBE2NL;UBE2O;UBE2V1;PRPF19
positive regulation of I-kappaB kinase/NF-kappaB signaling (GO:0043123)	21/171	0.384889	0.999996	0	0	1.09435	1.04489	PRKN;UNC5CL;TFRC;PLK2;CARD9;ZDHHC13;NOD2;RHOC;LITAF;EDA2R;MTDH;FKBP1A;GPRC5B;CASP8;TRIM25;ROR1;RIPK1;UBE2V1;FADD;ECT2;CC2D1A
transport across blood-brain barrier (GO:0150104)	11/86	0.384979	0.999996	0	0	1.14626	1.09418	ABCC3;SLC9A3R1;TFRC;ATP2A3;SLC1A3;SLC1A4;ATP1B2;SLC38A2;SLC7A2;SLC19A1;MFSD2A
platelet aggregation (GO:0070527)	5/36	0.388764	0.999996	0	0	1.26034	1.19075	CSRP1;TYRO3;TLN1;MYL9;ACTB
positive regulation of myeloid leukocyte differentiation (GO:0002763)	5/36	0.388764	0.999996	0	0	1.26034	1.19075	CASP8;TESC;RIPK1;FADD;POU4F2
regulation of mRNA processing (GO:0050684)	5/36	0.388764	0.999996	0	0	1.26034	1.19075	CPSF4;DHX9;LARP7;CDK11B;SF1
regulation of DNA-templated transcription, initiation (GO:2000142)	8/61	0.388952	0.999996	0	0	1.17959	1.11388	SETX;MED14;MED25;MED24;CDK4;MED16;NFKB1;MED7
cellular response to acid chemical (GO:0071229)	4/28	0.394797	0.999996	0	0	1.30229	1.21033	CPEB1;RRAGD;SH3BP4;LAMTOR1
photoperiodism (GO:0009648)	4/28	0.394797	0.999996	0	0	1.30229	1.21033	PER1;CRY2;SIK1;PPP1CA
bicellular tight junction assembly (GO:0070830)	7/53	0.396124	0.999996	0	0	1.18915	1.10118	CLDN6;AFDN;RAMP2;MARVELD2;MICALL2;TBCD;ECT2
regulation of DNA replication (GO:0006275)	7/53	0.396124	0.999996	0	0	1.18915	1.10118	STN1;DHX9;GMNC;TERF1;GTPBP4;EGFR;WAPL
regulation of plasma membrane bounded cell projection assembly (GO:0120032)	9/70	0.399084	0.999996	0	0	1.15299	1.05911	DMTN;RABEP2;ATP8B1;SGSM3;FSCN1;TBC1D2B;TBC1D17;TBC1D15;CDKL1
ERAD pathway (GO:0036503)	11/87	0.400065	0.999996	0	0	1.13111	1.03625	RCN3;PRKN;USP13;BAG6;NPLOC4;FBXO2;EDEM1;SGTA;TRIM25;AUP1;USP19
branched-chain amino acid catabolic process (GO:0009083)	3/20	0.400183	0.999996	0	0	1.37884	1.26279	BCKDK;ALDH6A1;DBT
branched-chain amino acid metabolic process (GO:0009081)	3/20	0.400183	0.999996	0	0	1.37884	1.26279	BCKDK;ALDH6A1;DBT
cardiac ventricle development (GO:0003231)	3/20	0.400183	0.999996	0	0	1.37884	1.26279	NOTCH1;PDE2A;STRA6
cellular monovalent inorganic cation homeostasis (GO:0030004)	3/20	0.400183	0.999996	0	0	1.37884	1.26279	LACC1;ATP1A1;ATP1B2
cellular response to interferon-beta (GO:0035458)	3/20	0.400183	0.999996	0	0	1.37884	1.26279	IFITM2;AIM2;UBE2K
cellular response to misfolded protein (GO:0071218)	3/20	0.400183	0.999996	0	0	1.37884	1.26279	BAG6;RNF126;AUP1
folic acid-containing compound metabolic process (GO:0006760)	3/20	0.400183	0.999996	0	0	1.37884	1.26279	SLC46A1;SLC25A32;SLC19A1
ganglioside metabolic process (GO:0001573)	3/20	0.400183	0.999996	0	0	1.37884	1.26279	HEXA;B4GALNT1;CLN6
granulocyte differentiation (GO:0030851)	3/20	0.400183	0.999996	0	0	1.37884	1.26279	CDK4;TAL1;CDK2
growth hormone receptor signaling pathway (GO:0060396)	3/20	0.400183	0.999996	0	0	1.37884	1.26279	STAT5A;PRLR;JAK3
miRNA metabolic process (GO:0010586)	3/20	0.400183	0.999996	0	0	1.37884	1.26279	KHSRP;AGO2;SND1
negative regulation of lipid storage (GO:0010888)	3/20	0.400183	0.999996	0	0	1.37884	1.26279	PTPN2;TTC39B;PNPLA2
nucleobase-containing compound biosynthetic process (GO:0034654)	3/20	0.400183	0.999996	0	0	1.37884	1.26279	TERT;GMPR;DCK
oligodendrocyte differentiation (GO:0048709)	3/20	0.400183	0.999996	0	0	1.37884	1.26279	EIF2B5;EIF2B4;EIF2B2
positive regulation of interferon-alpha production (GO:0032727)	3/20	0.400183	0.999996	0	0	1.37884	1.26279	IRF3;DDX58;DHX9
protein targeting to lysosome (GO:0006622)	3/20	0.400183	0.999996	0	0	1.37884	1.26279	GNPTAB;HGS;CLU
regulation of protein modification by small protein conjugation or removal (GO:1903320)	3/20	0.400183	0.999996	0	0	1.37884	1.26279	PRKN;HSP90AA1;WASHC1
regulation of smooth muscle cell migration (GO:0014910)	3/20	0.400183	0.999996	0	0	1.37884	1.26279	ACE;IGFBP3;TRIB1
amino sugar biosynthetic process (GO:0046349)	2/12	0.402498	0.999996	0	0	1.56261	1.42208	GFPT2;UAP1L1
angiotensin maturation (GO:0002003)	2/12	0.402498	0.999996	0	0	1.56261	1.42208	ACE;CTSZ
brain morphogenesis (GO:0048854)	2/12	0.402498	0.999996	0	0	1.56261	1.42208	VPS51;PAX2
cellular response to fluid shear stress (GO:0071498)	2/12	0.402498	0.999996	0	0	1.56261	1.42208	HDAC3;SREBF2
double-strand break repair via break-induced replication (GO:0000727)	2/12	0.402498	0.999996	0	0	1.56261	1.42208	CDC45;MCM7
endoplasmic reticulum membrane organization (GO:0090158)	2/12	0.402498	0.999996	0	0	1.56261	1.42208	LPCAT3;ATL2
epithelial cell-cell adhesion (GO:0090136)	2/12	0.402498	0.999996	0	0	1.56261	1.42208	ITGB5;JUP
ethanol oxidation (GO:0006069)	2/12	0.402498	0.999996	0	0	1.56261	1.42208	ALDH1B1;ACSS1
ganglion development (GO:0061548)	2/12	0.402498	0.999996	0	0	1.56261	1.42208	SEMA3F;POU4F2
glycine metabolic process (GO:0006544)	2/12	0.402498	0.999996	0	0	1.56261	1.42208	RIDA;AMT
maintenance of protein localization in endoplasmic reticulum (GO:0035437)	2/12	0.402498	0.999996	0	0	1.56261	1.42208	ANKRD13C;INSIG1
mitotic G1/S transition checkpoint signaling (GO:0044819)	2/12	0.402498	0.999996	0	0	1.56261	1.42208	CDK2;FBXO31
morphogenesis of a polarized epithelium (GO:0001738)	2/12	0.402498	0.999996	0	0	1.56261	1.42208	SCRIB;ACTB
negative regulation by host of viral process (GO:0044793)	2/12	0.402498	0.999996	0	0	1.56261	1.42208	PRKN;PSMC3
negative regulation of gene silencing by miRNA (GO:0060965)	2/12	0.402498	0.999996	0	0	1.56261	1.42208	NCOR2;TERT
negative regulation of heart contraction (GO:0045822)	2/12	0.402498	0.999996	0	0	1.56261	1.42208	GRK2;PDE4D
negative regulation of leukocyte apoptotic process (GO:2000107)	2/12	0.402498	0.999996	0	0	1.56261	1.42208	NOD2;MERTK
negative regulation of production of miRNAs involved in gene silencing by miRNA (GO:1903799)	2/12	0.402498	0.999996	0	0	1.56261	1.42208	NCOR2;TERT
negative regulation of release of sequestered calcium ion into cytosol (GO:0051280)	2/12	0.402498	0.999996	0	0	1.56261	1.42208	FKBP1A;GSTM2
negative regulation of ryanodine-sensitive calcium-release channel activity (GO:0060315)	2/12	0.402498	0.999996	0	0	1.56261	1.42208	FKBP1A;GSTM2
nonribosomal peptide biosynthetic process (GO:0019184)	2/12	0.402498	0.999996	0	0	1.56261	1.42208	BDH2;CNDP2
nucleoside salvage (GO:0043174)	2/12	0.402498	0.999996	0	0	1.56261	1.42208	DCK;TYMP
phagolysosome assembly (GO:0001845)	2/12	0.402498	0.999996	0	0	1.56261	1.42208	RAB20;RAB34
phospholipid homeostasis (GO:0055091)	2/12	0.402498	0.999996	0	0	1.56261	1.42208	RCN3;LIPG
positive regulation of branching involved in ureteric bud morphogenesis (GO:0090190)	2/12	0.402498	0.999996	0	0	1.56261	1.42208	SIX1;PAX2
positive regulation of sodium ion transmembrane transport (GO:1902307)	2/12	0.402498	0.999996	0	0	1.56261	1.42208	WNK1;ATP1B2
posttranslational protein targeting to endoplasmic reticulum membrane (GO:0006620)	2/12	0.402498	0.999996	0	0	1.56261	1.42208	SEC61A1;SGTA
regulation of actin filament depolymerization (GO:0030834)	2/12	0.402498	0.999996	0	0	1.56261	1.42208	LIMA1;SH3BP1
regulation of angiotensin levels in blood (GO:0002002)	2/12	0.402498	0.999996	0	0	1.56261	1.42208	ACE;CTSZ
regulation of cholesterol esterification (GO:0010872)	2/12	0.402498	0.999996	0	0	1.56261	1.42208	STARD4;LAMTOR1
regulation of leukocyte cell-cell adhesion (GO:1903037)	2/12	0.402498	0.999996	0	0	1.56261	1.42208	MDK;WNK1
regulation of myoblast fusion (GO:1901739)	2/12	0.402498	0.999996	0	0	1.56261	1.42208	EHD1;EHD2
regulation of RNA export from nucleus (GO:0046831)	2/12	0.402498	0.999996	0	0	1.56261	1.42208	DHX9;NRDE2
sphingoid metabolic process (GO:0046519)	2/12	0.402498	0.999996	0	0	1.56261	1.42208	SPHK2;PLPP3
amino acid transmembrane transport (GO:0003333)	6/45	0.403855	0.999996	0	0	1.20216	1.09	SLC38A7;SLC7A11;SFXN2;SLC25A22;SLC38A2;LRRC8E
glucose metabolic process (GO:0006006)	8/62	0.406942	0.999996	0	0	1.15768	1.04085	SLC25A1;TPI1;MDH2;GAA;PGK1;IRS2;ALDOA;ENO3
positive regulation of proteasomal ubiquitin-dependent protein catabolic process (GO:0032436)	10/79	0.407702	0.999996	0	0	1.13255	1.01615	PRKN;GSK3A;FZR1;BAG2;PLK1;SGTA;TRIB1;CLU;KLHL40;NOP53
endomembrane system organization (GO:0010256)	24/199	0.408165	0.999996	0	0	1.07192	0.960535	PI4K2B;VPS18;BCAS3;PHETA2;ATP8B3;ATL3;NUP155;UBXN2A;ATP8B1;RNF26;ATL2;DNAJC13;SLC9A3R1;SEC61A1;SYNGR2;NPLOC4;VPS51;HOOK1;GORASP2;TRAPPC11;TMED1;LAMTOR1;SQSTM1;SEC31A
regulation of mRNA catabolic process (GO:0061013)	15/122	0.412122	0.999996	0	0	1.09557	0.971154	YTHDF2;DIS3;PRKCD;PRR5L;GTPBP1;PSMB6;PSMD6;PSMC3;PSMC4;KHSRP;PSME3;EXOSC9;UBC;SERBP1;UBA52
lysosome localization (GO:0032418)	5/37	0.412274	0.999996	0	0	1.22089	1.08179	RAB34;KXD1;HPS6;LAMTOR1;BORCS6
phospholipid biosynthetic process (GO:0008654)	5/37	0.412274	0.999996	0	0	1.22089	1.08179	IDI1;NUS1;SGMS1;SPHK2;FITM2
regulation of protein autophosphorylation (GO:0031952)	5/37	0.412274	0.999996	0	0	1.22089	1.08179	IMPACT;RAD50;NEK10;PPP2R5A;PPP2R5D
skeletal muscle tissue development (GO:0007519)	5/37	0.412274	0.999996	0	0	1.22089	1.08179	SKI;IGSF8;SIX1;MYH14;KLHL40
retrograde transport, endosome to Golgi (GO:0042147)	11/88	0.415176	0.999996	0	0	1.11636	0.98134	RNF126;PHETA2;HEATR5A;VPS51;DENND2A;SGSM2;UBE2O;TBC1D17;WASHC1;RBSN;SNX5
glycosaminoglycan metabolic process (GO:0030203)	7/54	0.415505	0.999996	0	0	1.16378	1.0221	UGDH;HEXA;GPC5;HS3ST6;GUSB;HS6ST1;CLN6
regulation of cyclin-dependent protein kinase activity (GO:1904029)	7/54	0.415505	0.999996	0	0	1.16378	1.0221	CCNH;GADD45A;CCNG1;PKMYT1;ACTB;GTPBP4;CDK5R2
negative regulation of neuron apoptotic process (GO:0043524)	9/71	0.415941	0.999996	0	0	1.13433	0.995043	PRKCG;PRKN;FOXB1;MAG;MDK;TYRO3;FZD9;SIX1;SLC30A10
intrinsic apoptotic signaling pathway in response to endoplasmic reticulum stress (GO:0070059)	4/29	0.421565	0.999996	0	0	1.25013	1.07984	BAG6;AIFM1;ATP2A3;BAK1
negative regulation of transferase activity (GO:0051348)	4/29	0.421565	0.999996	0	0	1.25013	1.07984	GSK3A;IRS2;TERF1;MEN1
regulation of actin polymerization or depolymerization (GO:0008064)	4/29	0.421565	0.999996	0	0	1.25013	1.07984	DBNL;SH3BP1;ARHGAP28;PFN1
regulation of calcium ion transmembrane transporter activity (GO:1901019)	4/29	0.421565	0.999996	0	0	1.25013	1.07984	FKBP1A;JPH2;PDE4D;HPCA
regulation of double-strand break repair via nonhomologous end joining (GO:2001032)	4/29	0.421565	0.999996	0	0	1.25013	1.07984	RIF1;KMT5C;TFIP11;NUDT16L1
transcription initiation from RNA polymerase II promoter (GO:0006367)	17/140	0.422242	0.999996	0	0	1.08011	0.931246	NOTCH1;HDAC3;CCNH;MAZ;RORC;NR1D2;GTF2H2;GTF2E2;MED7;NCOR2;NR4A1;POLR2A;POLR2B;TAF7;E2F3;TAF6;RXRG
negative regulation of cell cycle (GO:0045786)	10/80	0.423616	0.999996	0	0	1.11631	0.958828	SLC9A3R1;NR4A1;BTG2;DUSP1;PLK1;SCRIB;GMNC;TAF6;PTPRK;MEN1
regulation of telomerase activity (GO:0051972)	6/46	0.42497	0.999996	0	0	1.17204	1.00296	HSP90AA1;NVL;NABP2;TERF1;MAPK3;MEN1
positive regulation of hydrolase activity (GO:0051345)	18/149	0.426731	0.999996	0	0	1.07379	0.914444	BCAS3;RALBP1;RASGRF1;ARAP1;PRSS22;RHOC;RASGRP1;NET1;RCN3;AFDN;SH3BP1;SGSM3;SGSM2;ECT2;HRAS;RAPGEF3;RAB3GAP1;S100A10
peptidyl-lysine modification (GO:0018205)	13/106	0.427634	0.999996	0	0	1.09233	0.927921	PIAS4;LIPT2;LIPT1;POM121;NUP155;P3H4;AAAS;SENP2;LOXL1;PIAS2;TOPORS;SUMO3;NUP54
regulation of canonical Wnt signaling pathway (GO:0060828)	30/253	0.428228	0.999996	0	0	1.05143	0.891717	PRKN;GSK3A;EGFR;PSMB6;SLC9A3R1;PSMD6;ADGRA2;MDK;UBR5;DVL2;FAM53B;GPC5;ZBED3;TLE4;JUP;FZD7;FZD9;AXIN1;KREMEN2;TPBGL;NFKB1;PPP1CA;COL1A1;GPRC5B;PSMC3;WNK1;PSMC4;BAMBI;PSME3;CCDC88C
regulation of type I interferon production (GO:0032479)	11/89	0.43029	0.999996	0	0	1.10199	0.9293	RNF125;NPLOC4;IRF3;RNF216;DDX58;DHX9;RNF26;TRIM25;DDX41;POLR3K;NFKB1
organonitrogen compound biosynthetic process (GO:1901566)	19/158	0.430908	0.999996	0	0	1.0682	0.899279	GSTM2;CERS5;PCYT1B;GSTM1;CSNK2A1;TYW5;SGMS1;ARG1;SPHK2;LCAT;ELOVL6;LPCAT3;CSNK2B;ACER3;ST3GAL4;PLPP3;GAL3ST2;CDO1;MFSD2A
beta-catenin destruction complex disassembly (GO:1904886)	3/21	0.431966	0.999996	0	0	1.30216	1.09305	AXIN1;DVL2;PPP1CA
cellular response to estradiol stimulus (GO:0071392)	3/21	0.431966	0.999996	0	0	1.30216	1.09305	RAMP3;EGFR;POU4F2
focal adhesion assembly (GO:0048041)	3/21	0.431966	0.999996	0	0	1.30216	1.09305	TESK2;PTPRK;THSD1
long-term synaptic potentiation (GO:0060291)	3/21	0.431966	0.999996	0	0	1.30216	1.09305	PLK2;GRIN2B;CRHR2
melanosome localization (GO:0032400)	3/21	0.431966	0.999996	0	0	1.30216	1.09305	MREG;ARL6;RAB11B
negative regulation of peptidyl-serine phosphorylation (GO:0033137)	3/21	0.431966	0.999996	0	0	1.30216	1.09305	DMTN;GADD45A;PDE4D
negative regulation of response to wounding (GO:1903035)	3/21	0.431966	0.999996	0	0	1.30216	1.09305	MDK;CD109;GIT1
nucleotide-excision repair, DNA incision, 3'-to lesion (GO:0006295)	3/21	0.431966	0.999996	0	0	1.30216	1.09305	DDB1;GTF2H2;CUL4B
nucleotide-excision repair, preincision complex stabilization (GO:0006293)	3/21	0.431966	0.999996	0	0	1.30216	1.09305	DDB1;GTF2H2;CUL4B
regulation of fibroblast migration (GO:0010762)	3/21	0.431966	0.999996	0	0	1.30216	1.09305	DMTN;PRR5L;CORO1C
zinc ion transport (GO:0006829)	3/21	0.431966	0.999996	0	0	1.30216	1.09305	SLC30A3;SLC39A7;SLC30A10
cell junction organization (GO:0034330)	9/72	0.432784	0.999996	0	0	1.11626	0.934885	PPFIBP2;MARVELD2;SH3BP1;FBLIM1;CHRNA7;SEMA3E;SNCB;ELFN1;ACTB
positive regulation of protein metabolic process (GO:0051247)	14/115	0.43293	0.999996	0	0	1.08317	0.906803	PRKN;GSK3A;CSNK2A1;DDX58;CHRNA7;PLK2;RAB1B;CARD9;AXIN1;CLU;RASGRP1;DDB1;SLC25A37;FZR1
negative regulation of protein modification by small protein conjugation or removal (GO:1903321)	7/55	0.434835	0.999996	0	0	1.13947	0.94894	PRKCG;BAG2;ARRB2;SENP2;KLHL40;SQSTM1;GTPBP4
regulation of gene silencing by RNA (GO:0060966)	7/55	0.434835	0.999996	0	0	1.13947	0.94894	POM121;POLR2A;NUP155;POLR2B;AGO2;NUP54;AAAS
regulation of posttranscriptional gene silencing (GO:0060147)	7/55	0.434835	0.999996	0	0	1.13947	0.94894	POM121;POLR2A;NUP155;POLR2B;AGO2;NUP54;AAAS
histone exchange (GO:0043486)	5/38	0.435643	0.999996	0	0	1.18383	0.983678	NPM1;VPS72;ACTR6;SPTY2D1;CENPS
mRNA destabilization (GO:0061157)	5/38	0.435643	0.999996	0	0	1.18383	0.983678	FTO;RIDA;YTHDF2;KHSRP;DCPS
ncRNA export from nucleus (GO:0097064)	5/38	0.435643	0.999996	0	0	1.18383	0.983678	POM121;NPM1;NUP155;NUP54;AAAS
negative regulation of endothelial cell migration (GO:0010596)	5/38	0.435643	0.999996	0	0	1.18383	0.983678	NOTCH1;JUP;GADD45A;CSNK2B;HMGB1
positive regulation of signaling (GO:0023056)	5/38	0.435643	0.999996	0	0	1.18383	0.983678	RAMP3;CLSTN3;ECE1;SCRIB;PTPN23
regulation of neuron apoptotic process (GO:0043523)	12/98	0.436183	0.999996	0	0	1.09032	0.904636	PRKCG;PRKN;FOXB1;MAG;EGLN3;MDK;KCNB1;TYRO3;FZD9;SIX1;FAIM2;SLC30A10
positive regulation of tumor necrosis factor superfamily cytokine production (GO:1903557)	10/81	0.439514	0.999996	0	0	1.10052	0.904726	DDX58;SPHK2;DHX9;LPL;RIPK1;HMGB1;NOD2;FADD;CLU;RASGRP1
lipid homeostasis (GO:0055088)	8/64	0.442852	0.999996	0	0	1.11621	0.909172	RCN3;LIPG;PNPLA3;IRS2;FITM2;NR1D2;USF2;PNPLA2
cellular potassium ion homeostasis (GO:0030007)	2/13	0.443594	0.999996	0	0	1.42047	1.15463	ATP1A1;ATP1B2
cellular response to interleukin-15 (GO:0071350)	2/13	0.443594	0.999996	0	0	1.42047	1.15463	STAT5A;JAK3
chromatin organization involved in regulation of transcription (GO:0034401)	2/13	0.443594	0.999996	0	0	1.42047	1.15463	SMARCD1;ZMIZ2
embryonic appendage morphogenesis (GO:0035113)	2/13	0.443594	0.999996	0	0	1.42047	1.15463	SKI;PTCH1
establishment of protein localization to chromosome (GO:0070199)	2/13	0.443594	0.999996	0	0	1.42047	1.15463	TERT;NABP2
extracellular transport (GO:0006858)	2/13	0.443594	0.999996	0	0	1.42047	1.15463	SPAG17;ADCY10
fatty acid elongation (GO:0030497)	2/13	0.443594	0.999996	0	0	1.42047	1.15463	TECR;ELOVL6
interleukin-15-mediated signaling pathway (GO:0035723)	2/13	0.443594	0.999996	0	0	1.42047	1.15463	STAT5A;JAK3
microtubule-based transport (GO:0099111)	2/13	0.443594	0.999996	0	0	1.42047	1.15463	SPAG17;ADCY10
mitotic DNA integrity checkpoint signaling (GO:0044774)	2/13	0.443594	0.999996	0	0	1.42047	1.15463	HUS1;TOPBP1
negative regulation of cellular senescence (GO:2000773)	2/13	0.443594	0.999996	0	0	1.42047	1.15463	TERT;SLC30A10
negative regulation of macromolecule biosynthetic process (GO:0010558)	2/13	0.443594	0.999996	0	0	1.42047	1.15463	TAF7;AP2A1
negative regulation of stem cell differentiation (GO:2000737)	2/13	0.443594	0.999996	0	0	1.42047	1.15463	NOTCH1;YTHDF2
pentose-phosphate shunt (GO:0006098)	2/13	0.443594	0.999996	0	0	1.42047	1.15463	RPE;PGLS
plasma membrane tubulation (GO:0097320)	2/13	0.443594	0.999996	0	0	1.42047	1.15463	EHD2;BIN3
positive regulation of calcium ion import (GO:0090280)	2/13	0.443594	0.999996	0	0	1.42047	1.15463	RAMP3;SPHK2
positive regulation of cell aging (GO:0090343)	2/13	0.443594	0.999996	0	0	1.42047	1.15463	LMNA;YPEL3
positive regulation of cellular carbohydrate metabolic process (GO:0010676)	2/13	0.443594	0.999996	0	0	1.42047	1.15463	SLC45A3;IRS2
positive regulation of nuclear-transcribed mRNA poly(A) tail shortening (GO:0060213)	2/13	0.443594	0.999996	0	0	1.42047	1.15463	BTG2;AGO2
positive regulation of protein acetylation (GO:1901985)	2/13	0.443594	0.999996	0	0	1.42047	1.15463	FAM161A;RAPGEF3
positive regulation of ruffle assembly (GO:1900029)	2/13	0.443594	0.999996	0	0	1.42047	1.15463	PFN1;HRAS
positive regulation of sodium ion transport (GO:0010765)	2/13	0.443594	0.999996	0	0	1.42047	1.15463	PRSS8;SCN4B
pre-mRNA cleavage required for polyadenylation (GO:0098789)	2/13	0.443594	0.999996	0	0	1.42047	1.15463	CPSF4;CPSF2
protein heterotetramerization (GO:0051290)	2/13	0.443594	0.999996	0	0	1.42047	1.15463	KRT1;GRIN2B
pseudouridine synthesis (GO:0001522)	2/13	0.443594	0.999996	0	0	1.42047	1.15463	PUS3;PUS7L
purine-containing compound salvage (GO:0043101)	2/13	0.443594	0.999996	0	0	1.42047	1.15463	GMPR;DCK
regulation of chemokine (C-X-C motif) ligand 2 production (GO:2000341)	2/13	0.443594	0.999996	0	0	1.42047	1.15463	LPL;HMGB1
regulation of mitotic cell cycle spindle assembly checkpoint (GO:0090266)	2/13	0.443594	0.999996	0	0	1.42047	1.15463	DYNC1LI1;DUSP1
regulation of mRNA metabolic process (GO:1903311)	2/13	0.443594	0.999996	0	0	1.42047	1.15463	DHX9;CDK11B
regulation of platelet-derived growth factor receptor signaling pathway (GO:0010640)	2/13	0.443594	0.999996	0	0	1.42047	1.15463	SLC9A3R1;HGS
regulation of protein acetylation (GO:1901983)	2/13	0.443594	0.999996	0	0	1.42047	1.15463	FAM161A;RAPGEF3
relaxation of cardiac muscle (GO:0055119)	2/13	0.443594	0.999996	0	0	1.42047	1.15463	GSTM2;ATP1A1
response to muramyl dipeptide (GO:0032495)	2/13	0.443594	0.999996	0	0	1.42047	1.15463	LDOC1;NOD2
semaphorin-plexin signaling pathway involved in neuron projection guidance (GO:1902285)	2/13	0.443594	0.999996	0	0	1.42047	1.15463	PLXNA1;SEMA3F
sphingoid biosynthetic process (GO:0046520)	2/13	0.443594	0.999996	0	0	1.42047	1.15463	SPHK2;ACER3
sphingosine biosynthetic process (GO:0046512)	2/13	0.443594	0.999996	0	0	1.42047	1.15463	SPHK2;ACER3
spliceosomal tri-snRNP complex assembly (GO:0000244)	2/13	0.443594	0.999996	0	0	1.42047	1.15463	CD2BP2;PRPF19
triglyceride-rich lipoprotein particle remodeling (GO:0034370)	2/13	0.443594	0.999996	0	0	1.42047	1.15463	LCAT;LPL
UDP-N-acetylglucosamine metabolic process (GO:0006047)	2/13	0.443594	0.999996	0	0	1.42047	1.15463	GFPT2;UAP1L1
UV-damage excision repair (GO:0070914)	2/13	0.443594	0.999996	0	0	1.42047	1.15463	DDB1;CUL4B
very long-chain fatty acid biosynthetic process (GO:0042761)	2/13	0.443594	0.999996	0	0	1.42047	1.15463	TECR;ELOVL6
positive regulation of binding (GO:0051099)	11/90	0.445385	0.999996	0	0	1.08797	0.879971	PRKN;FKBP1A;SKI;MED25;TERT;NVL;DHX9;BAMBI;HFE;HMGB1;MEN1
regulation of cellular metabolic process (GO:0031323)	6/47	0.445973	0.999996	0	0	1.14339	0.923283	PRKN;NCOR2;ACLY;MBOAT7;PDK3;LAMTOR1
telomere organization (GO:0032200)	6/47	0.445973	0.999996	0	0	1.14339	0.923283	STN1;RAD50;RIF1;TERT;HUS1;TERF1
positive regulation of angiogenesis (GO:0045766)	14/116	0.446216	0.999996	0	0	1.07249	0.865446	RAMP2;JUP;HSPB6;CHRNA7;GATA6;VEGFB;EMC10;MTDH;SP1;MDK;AGO2;AGGF1;RAPGEF3;PAK4
fatty-acyl-CoA biosynthetic process (GO:0046949)	4/30	0.448034	0.999996	0	0	1.20198	0.965056	SLC25A1;ACLY;TECR;ELOVL6
long-chain fatty acid biosynthetic process (GO:0042759)	4/30	0.448034	0.999996	0	0	1.20198	0.965056	GSTM2;ACOT7;GSTM1;ELOVL6
mRNA splice site selection (GO:0006376)	4/30	0.448034	0.999996	0	0	1.20198	0.965056	SETX;SF3A1;SNRPC;SF1
multivesicular body assembly (GO:0036258)	4/30	0.448034	0.999996	0	0	1.20198	0.965056	HGS;VTA1;MVB12A;VPS25
negative regulation of cytoskeleton organization (GO:0051494)	4/30	0.448034	0.999996	0	0	1.20198	0.965056	PRKN;LIMA1;PRKCD;PFN1
positive regulation of DNA recombination (GO:0045911)	4/30	0.448034	0.999996	0	0	1.20198	0.965056	RIF1;TFRC;KMT5C;FANCB
protein N-linked glycosylation via asparagine (GO:0018279)	4/30	0.448034	0.999996	0	0	1.20198	0.965056	RPN2;DAD1;DDOST;ASGR2
regulation of catecholamine secretion (GO:0050433)	4/30	0.448034	0.999996	0	0	1.20198	0.965056	PRKN;GRK2;HRH3;KCNB1
regulation of protein localization to membrane (GO:1905475)	4/30	0.448034	0.999996	0	0	1.20198	0.965056	NECAB2;PRKN;GPC5;ACTB
regulation of vasoconstriction (GO:0019229)	4/30	0.448034	0.999996	0	0	1.20198	0.965056	ACE;ADM;ECE1;SMTNL2
regulation of actin filament-based process (GO:0032970)	9/73	0.449582	0.999996	0	0	1.09875	0.878385	CNN2;DMTN;SH3BP1;PRKCD;RHOG;FSCN1;GRHL3;RND2;RHOC
mRNA-containing ribonucleoprotein complex export from nucleus (GO:0071427)	12/99	0.450586	0.999996	0	0	1.07773	0.859173	CPSF4;POM121;RBM15B;NUP155;POLDIP3;ALYREF;CPSF2;SYMPK;NUP54;U2AF1;AAAS;THOC6
alpha-beta T cell differentiation (GO:0046632)	1/5	0.452522	0.999996	0	0	1.95306	1.54862	RSAD2
atrial cardiac muscle cell membrane repolarization (GO:0099624)	1/5	0.452522	0.999996	0	0	1.95306	1.54862	KCNN2
axon choice point recognition (GO:0016198)	1/5	0.452522	0.999996	0	0	1.95306	1.54862	ROBO3
beta-catenin destruction complex assembly (GO:1904885)	1/5	0.452522	0.999996	0	0	1.95306	1.54862	AXIN1
bile acid secretion (GO:0032782)	1/5	0.452522	0.999996	0	0	1.95306	1.54862	SLC9A3R1
cardiac muscle cell myoblast differentiation (GO:0060379)	1/5	0.452522	0.999996	0	0	1.95306	1.54862	NOTCH1
caveolin-mediated endocytosis (GO:0072584)	1/5	0.452522	0.999996	0	0	1.95306	1.54862	MAPK3
cell-cell adhesion mediated by integrin (GO:0033631)	1/5	0.452522	0.999996	0	0	1.95306	1.54862	PLPP3
cellular response to brain-derived neurotrophic factor stimulus (GO:1990416)	1/5	0.452522	0.999996	0	0	1.95306	1.54862	SH3GL2
cellular response to cGMP (GO:0071321)	1/5	0.452522	0.999996	0	0	1.95306	1.54862	PDE2A
cellular response to indole-3-methanol (GO:0071681)	1/5	0.452522	0.999996	0	0	1.95306	1.54862	JUP
cellular response to nicotine (GO:0071316)	1/5	0.452522	0.999996	0	0	1.95306	1.54862	NFKB1
cellular response to nutrient (GO:0031670)	1/5	0.452522	0.999996	0	0	1.95306	1.54862	LPL
cellular response to vitamin D (GO:0071305)	1/5	0.452522	0.999996	0	0	1.95306	1.54862	PIM1
cerebellar Purkinje cell differentiation (GO:0021702)	1/5	0.452522	0.999996	0	0	1.95306	1.54862	FAIM2
chemokine (C-X-C motif) ligand 12 signaling pathway (GO:0038146)	1/5	0.452522	0.999996	0	0	1.95306	1.54862	OXSR1
copper ion import (GO:0015677)	1/5	0.452522	0.999996	0	0	1.95306	1.54862	ATP7B
coronary artery morphogenesis (GO:0060982)	1/5	0.452522	0.999996	0	0	1.95306	1.54862	NOTCH1
CRD-mediated mRNA stabilization (GO:0070934)	1/5	0.452522	0.999996	0	0	1.95306	1.54862	DHX9
deadenylation-independent decapping of nuclear-transcribed mRNA (GO:0031087)	1/5	0.452522	0.999996	0	0	1.95306	1.54862	EDC4
diaphragm development (GO:0060539)	1/5	0.452522	0.999996	0	0	1.95306	1.54862	STRA6
DNA ligation involved in DNA repair (GO:0051103)	1/5	0.452522	0.999996	0	0	1.95306	1.54862	XRCC1
dopamine catabolic process (GO:0042420)	1/5	0.452522	0.999996	0	0	1.95306	1.54862	MOXD1
endothelin receptor signaling pathway (GO:0086100)	1/5	0.452522	0.999996	0	0	1.95306	1.54862	BCAR1
enteroendocrine cell differentiation (GO:0035883)	1/5	0.452522	0.999996	0	0	1.95306	1.54862	RFX6
establishment of protein localization to vacuole (GO:0072666)	1/5	0.452522	0.999996	0	0	1.95306	1.54862	VPS25
establishment of T cell polarity (GO:0001768)	1/5	0.452522	0.999996	0	0	1.95306	1.54862	SCRIB
female genitalia development (GO:0030540)	1/5	0.452522	0.999996	0	0	1.95306	1.54862	STRA6
fructose 2,6-bisphosphate metabolic process (GO:0006003)	1/5	0.452522	0.999996	0	0	1.95306	1.54862	PFKFB3
fructose catabolic process (GO:0006001)	1/5	0.452522	0.999996	0	0	1.95306	1.54862	KHK
fructose catabolic process to hydroxyacetone phosphate and glyceraldehyde-3-phosphate (GO:0061624)	1/5	0.452522	0.999996	0	0	1.95306	1.54862	KHK
G protein-coupled opioid receptor signaling pathway (GO:0038003)	1/5	0.452522	0.999996	0	0	1.95306	1.54862	OPRD1
glomerular visceral epithelial cell migration (GO:0090521)	1/5	0.452522	0.999996	0	0	1.95306	1.54862	KANK2
glutamate catabolic process (GO:0006538)	1/5	0.452522	0.999996	0	0	1.95306	1.54862	ADHFE1
glutathione transport (GO:0034635)	1/5	0.452522	0.999996	0	0	1.95306	1.54862	SLC9A3R1
glycerol ether metabolic process (GO:0006662)	1/5	0.452522	0.999996	0	0	1.95306	1.54862	LIPE
histone H3-K27 demethylation (GO:0071557)	1/5	0.452522	0.999996	0	0	1.95306	1.54862	KDM6B
histone H4-K20 methylation (GO:0034770)	1/5	0.452522	0.999996	0	0	1.95306	1.54862	KMT5C
histone H4-K20 trimethylation (GO:0034773)	1/5	0.452522	0.999996	0	0	1.95306	1.54862	KMT5C
isopentenyl diphosphate biosynthetic process (GO:0009240)	1/5	0.452522	0.999996	0	0	1.95306	1.54862	IDI1
L-arginine import across plasma membrane (GO:0097638)	1/5	0.452522	0.999996	0	0	1.95306	1.54862	SLC7A2
L-methionine salvage from methylthioadenosine (GO:0019509)	1/5	0.452522	0.999996	0	0	1.95306	1.54862	ADI1
late endosome to Golgi transport (GO:0034499)	1/5	0.452522	0.999996	0	0	1.95306	1.54862	SGSM2
lipid transport across blood-brain barrier (GO:1990379)	1/5	0.452522	0.999996	0	0	1.95306	1.54862	MFSD2A
mammary gland duct morphogenesis (GO:0060603)	1/5	0.452522	0.999996	0	0	1.95306	1.54862	SCRIB
mannose trimming involved in glycoprotein ERAD pathway (GO:1904382)	1/5	0.452522	0.999996	0	0	1.95306	1.54862	EDEM1
meiotic mismatch repair (GO:0000710)	1/5	0.452522	0.999996	0	0	1.95306	1.54862	MSH3
membrane repolarization during atrial cardiac muscle cell action potential (GO:0098914)	1/5	0.452522	0.999996	0	0	1.95306	1.54862	KCNN2
metanephric distal tubule development (GO:0072235)	1/5	0.452522	0.999996	0	0	1.95306	1.54862	PAX2
metanephric epithelium development (GO:0072207)	1/5	0.452522	0.999996	0	0	1.95306	1.54862	PAX2
metanephric mesenchymal cell differentiation (GO:0072162)	1/5	0.452522	0.999996	0	0	1.95306	1.54862	PAX2
metanephric nephron tubule morphogenesis (GO:0072282)	1/5	0.452522	0.999996	0	0	1.95306	1.54862	PAX2
metanephric renal vesicle morphogenesis (GO:0072283)	1/5	0.452522	0.999996	0	0	1.95306	1.54862	PAX2
microtubule nucleation by microtubule organizing center (GO:0051418)	1/5	0.452522	0.999996	0	0	1.95306	1.54862	CEP192
mitochondrial RNA 3'-end processing (GO:0000965)	1/5	0.452522	0.999996	0	0	1.95306	1.54862	TRNT1
monocyte extravasation (GO:0035696)	1/5	0.452522	0.999996	0	0	1.95306	1.54862	SIRPA
mRNA 3'-end processing by stem-loop binding and cleavage (GO:0006398)	1/5	0.452522	0.999996	0	0	1.95306	1.54862	CPSF2
mRNA cleavage involved in gene silencing by miRNA (GO:0035279)	1/5	0.452522	0.999996	0	0	1.95306	1.54862	AGO2
negative regulation of anion transmembrane transport (GO:1903960)	1/5	0.452522	0.999996	0	0	1.95306	1.54862	SLC43A2
negative regulation of blood coagulation, intrinsic pathway (GO:2000267)	1/5	0.452522	0.999996	0	0	1.95306	1.54862	SERPING1
negative regulation of calcium ion transport into cytosol (GO:0010523)	1/5	0.452522	0.999996	0	0	1.95306	1.54862	FKBP1A
negative regulation of CD4-positive, alpha-beta T cell differentiation (GO:0043371)	1/5	0.452522	0.999996	0	0	1.95306	1.54862	HMGB1
negative regulation of cGMP-mediated signaling (GO:0010754)	1/5	0.452522	0.999996	0	0	1.95306	1.54862	PDE2A
negative regulation of CREB transcription factor activity (GO:0032792)	1/5	0.452522	0.999996	0	0	1.95306	1.54862	SIK1
negative regulation of gonadotropin secretion (GO:0032277)	1/5	0.452522	0.999996	0	0	1.95306	1.54862	INHBB
negative regulation of histone deacetylation (GO:0031064)	1/5	0.452522	0.999996	0	0	1.95306	1.54862	SPHK2
negative regulation of histone H4 acetylation (GO:0090241)	1/5	0.452522	0.999996	0	0	1.95306	1.54862	TAF7
negative regulation of interferon-alpha production (GO:0032687)	1/5	0.452522	0.999996	0	0	1.95306	1.54862	NLRC3
negative regulation of macrophage differentiation (GO:0045650)	1/5	0.452522	0.999996	0	0	1.95306	1.54862	PTPN2
negative regulation of oxidative stress-induced neuron intrinsic apoptotic signaling pathway (GO:1903377)	1/5	0.452522	0.999996	0	0	1.95306	1.54862	PRKN
negative regulation of plasminogen activation (GO:0010757)	1/5	0.452522	0.999996	0	0	1.95306	1.54862	CTSZ
negative regulation of regulatory T cell differentiation (GO:0045590)	1/5	0.452522	0.999996	0	0	1.95306	1.54862	MDK
negative regulation of response to food (GO:0032096)	1/5	0.452522	0.999996	0	0	1.95306	1.54862	NENF
negative regulation of smooth muscle contraction (GO:0045986)	1/5	0.452522	0.999996	0	0	1.95306	1.54862	DOCK5
negative regulation of transforming growth factor beta1 production (GO:0032911)	1/5	0.452522	0.999996	0	0	1.95306	1.54862	GATA6
negative regulation of vitamin D biosynthetic process (GO:0010957)	1/5	0.452522	0.999996	0	0	1.95306	1.54862	NFKB1
neutral lipid catabolic process (GO:0046461)	1/5	0.452522	0.999996	0	0	1.95306	1.54862	ABHD12
non-canonical Wnt signaling pathway via MAPK cascade (GO:0038030)	1/5	0.452522	0.999996	0	0	1.95306	1.54862	FZD7
oocyte development (GO:0048599)	1/5	0.452522	0.999996	0	0	1.95306	1.54862	MEIOC
ornithine transport (GO:0015822)	1/5	0.452522	0.999996	0	0	1.95306	1.54862	SLC7A2
oxaloacetate metabolic process (GO:0006107)	1/5	0.452522	0.999996	0	0	1.95306	1.54862	ACLY
pentose catabolic process (GO:0019323)	1/5	0.452522	0.999996	0	0	1.95306	1.54862	RPE
peptidyl-lysine oxidation (GO:0018057)	1/5	0.452522	0.999996	0	0	1.95306	1.54862	LOXL1
PML body organization (GO:0030578)	1/5	0.452522	0.999996	0	0	1.95306	1.54862	SERBP1
positive regulation of cell proliferation involved in heart morphogenesis (GO:2000138)	1/5	0.452522	0.999996	0	0	1.95306	1.54862	PIM1
positive regulation of dendritic cell differentiation (GO:2001200)	1/5	0.452522	0.999996	0	0	1.95306	1.54862	HMGB1
positive regulation of deoxyribonuclease activity (GO:0032077)	1/5	0.452522	0.999996	0	0	1.95306	1.54862	PRKCD
positive regulation of DNA topoisomerase (ATP-hydrolyzing) activity (GO:2000373)	1/5	0.452522	0.999996	0	0	1.95306	1.54862	DHX9
positive regulation of gamma-delta T cell activation (GO:0046645)	1/5	0.452522	0.999996	0	0	1.95306	1.54862	NOD2
positive regulation of glycoprotein metabolic process (GO:1903020)	1/5	0.452522	0.999996	0	0	1.95306	1.54862	RAB1B
positive regulation of interleukin-18 production (GO:0032741)	1/5	0.452522	0.999996	0	0	1.95306	1.54862	DHX9
positive regulation of leukocyte tethering or rolling (GO:1903238)	1/5	0.452522	0.999996	0	0	1.95306	1.54862	ST3GAL4
positive regulation of long-term synaptic depression (GO:1900454)	1/5	0.452522	0.999996	0	0	1.95306	1.54862	KCNB1
positive regulation of macrophage proliferation (GO:0120041)	1/5	0.452522	0.999996	0	0	1.95306	1.54862	MAPK3
positive regulation of mast cell activation involved in immune response (GO:0033008)	1/5	0.452522	0.999996	0	0	1.95306	1.54862	SPHK2
positive regulation of mast cell chemotaxis (GO:0060754)	1/5	0.452522	0.999996	0	0	1.95306	1.54862	VEGFB
positive regulation of myoblast proliferation (GO:2000288)	1/5	0.452522	0.999996	0	0	1.95306	1.54862	GATA6
positive regulation of necrotic cell death (GO:0010940)	1/5	0.452522	0.999996	0	0	1.95306	1.54862	RIPK1
positive regulation of neurotransmitter transport (GO:0051590)	1/5	0.452522	0.999996	0	0	1.95306	1.54862	PRKN
positive regulation of neutrophil extravasation (GO:2000391)	1/5	0.452522	0.999996	0	0	1.95306	1.54862	MDK
positive regulation of peroxisome proliferator activated receptor signaling pathway (GO:0035360)	1/5	0.452522	0.999996	0	0	1.95306	1.54862	ASXL2
positive regulation of protein kinase C activity (GO:1900020)	1/5	0.452522	0.999996	0	0	1.95306	1.54862	EGFR
positive regulation of transcription from RNA polymerase II promoter in response to hypoxia (GO:0061419)	1/5	0.452522	0.999996	0	0	1.95306	1.54862	NOTCH1
positive regulation of transcription from RNA polymerase II promoter involved in heart development (GO:1901228)	1/5	0.452522	0.999996	0	0	1.95306	1.54862	SRF
positive regulation of translation in response to stress (GO:0032056)	1/5	0.452522	0.999996	0	0	1.95306	1.54862	IMPACT
positive regulation of vascular associated smooth muscle cell apoptotic process (GO:1905461)	1/5	0.452522	0.999996	0	0	1.95306	1.54862	E2F3
proline biosynthetic process (GO:0006561)	1/5	0.452522	0.999996	0	0	1.95306	1.54862	ALDH18A1
prostaglandin transport (GO:0015732)	1/5	0.452522	0.999996	0	0	1.95306	1.54862	SLCO2A1
protein C-linked glycosylation via 2'-alpha-mannosyl-L-tryptophan (GO:0018406)	1/5	0.452522	0.999996	0	0	1.95306	1.54862	DPY19L1
protein C-linked glycosylation via tryptophan (GO:0018317)	1/5	0.452522	0.999996	0	0	1.95306	1.54862	DPY19L1
protein deglycosylation involved in glycoprotein catabolic process (GO:0035977)	1/5	0.452522	0.999996	0	0	1.95306	1.54862	EDEM1
protein localization to membrane raft (GO:1903044)	1/5	0.452522	0.999996	0	0	1.95306	1.54862	FLOT2
protein sialylation (GO:1990743)	1/5	0.452522	0.999996	0	0	1.95306	1.54862	ST3GAL4
protein transport to vacuole involved in ubiquitin-dependent protein catabolic process via the multivesicular body sorting pathway (GO:0043328)	1/5	0.452522	0.999996	0	0	1.95306	1.54862	VPS25
pulmonary artery morphogenesis (GO:0061156)	1/5	0.452522	0.999996	0	0	1.95306	1.54862	STRA6
pyrimidine nucleotide metabolic process (GO:0006220)	1/5	0.452522	0.999996	0	0	1.95306	1.54862	DCK
reelin-mediated signaling pathway (GO:0038026)	1/5	0.452522	0.999996	0	0	1.95306	1.54862	STAT5A
regulation of adenylate cyclase-activating G protein-coupled receptor signaling pathway (GO:0106070)	1/5	0.452522	0.999996	0	0	1.95306	1.54862	GSK3A
regulation of adherens junction organization (GO:1903391)	1/5	0.452522	0.999996	0	0	1.95306	1.54862	PTPN23
regulation of barbed-end actin filament capping (GO:2000812)	1/5	0.452522	0.999996	0	0	1.95306	1.54862	CARMIL1
regulation of blood coagulation, intrinsic pathway (GO:2000266)	1/5	0.452522	0.999996	0	0	1.95306	1.54862	SERPING1
regulation of caveolin-mediated endocytosis (GO:2001286)	1/5	0.452522	0.999996	0	0	1.95306	1.54862	UNC119
regulation of chaperone-mediated protein folding (GO:1903644)	1/5	0.452522	0.999996	0	0	1.95306	1.54862	SGTA
regulation of chloride transport (GO:2001225)	1/5	0.452522	0.999996	0	0	1.95306	1.54862	ATP8B1
regulation of chromosome separation (GO:1905818)	1/5	0.452522	0.999996	0	0	1.95306	1.54862	CSNK2A1
regulation of cyclase activity (GO:0031279)	1/5	0.452522	0.999996	0	0	1.95306	1.54862	MAPK3
regulation of cytochrome-c oxidase activity (GO:1904959)	1/5	0.452522	0.999996	0	0	1.95306	1.54862	SPHK2
regulation of dendritic cell cytokine production (GO:0002730)	1/5	0.452522	0.999996	0	0	1.95306	1.54862	JAK3
regulation of DNA topoisomerase (ATP-hydrolyzing) activity (GO:2000371)	1/5	0.452522	0.999996	0	0	1.95306	1.54862	DHX9
regulation of glial cell migration (GO:1903975)	1/5	0.452522	0.999996	0	0	1.95306	1.54862	ATP1B2
regulation of glycoprotein metabolic process (GO:1903018)	1/5	0.452522	0.999996	0	0	1.95306	1.54862	RAB1B
regulation of growth rate (GO:0040009)	1/5	0.452522	0.999996	0	0	1.95306	1.54862	NOTCH1
regulation of histone H3-K9 trimethylation (GO:1900112)	1/5	0.452522	0.999996	0	0	1.95306	1.54862	SMARCB1
regulation of histone H4-K16 acetylation (GO:2000618)	1/5	0.452522	0.999996	0	0	1.95306	1.54862	SMARCB1
regulation of homophilic cell adhesion (GO:1903385)	1/5	0.452522	0.999996	0	0	1.95306	1.54862	PTPN23
regulation of intracellular cholesterol transport (GO:0032383)	1/5	0.452522	0.999996	0	0	1.95306	1.54862	NUS1
regulation of metaphase plate congression (GO:0090235)	1/5	0.452522	0.999996	0	0	1.95306	1.54862	MAD1L1
regulation of mRNA binding (GO:1902415)	1/5	0.452522	0.999996	0	0	1.95306	1.54862	EIF3D
regulation of platelet-derived growth factor receptor-beta signaling pathway (GO:2000586)	1/5	0.452522	0.999996	0	0	1.95306	1.54862	PTPN2
regulation of protein kinase C activity (GO:1900019)	1/5	0.452522	0.999996	0	0	1.95306	1.54862	EGFR
regulation of retinal ganglion cell axon guidance (GO:0090259)	1/5	0.452522	0.999996	0	0	1.95306	1.54862	POU4F2
regulation of ribonuclease activity (GO:0060700)	1/5	0.452522	0.999996	0	0	1.95306	1.54862	NPM1
regulation of sequestering of zinc ion (GO:0061088)	1/5	0.452522	0.999996	0	0	1.95306	1.54862	SLC30A3
regulation of skeletal muscle tissue development (GO:0048641)	1/5	0.452522	0.999996	0	0	1.95306	1.54862	USP19
regulation of systemic arterial blood pressure by endothelin (GO:0003100)	1/5	0.452522	0.999996	0	0	1.95306	1.54862	ECE1
regulation of vascular associated smooth muscle contraction (GO:0003056)	1/5	0.452522	0.999996	0	0	1.95306	1.54862	DOCK5
regulation of vitamin D receptor signaling pathway (GO:0070562)	1/5	0.452522	0.999996	0	0	1.95306	1.54862	KANK2
response to acetylcholine (GO:1905144)	1/5	0.452522	0.999996	0	0	1.95306	1.54862	CHRNA7
response to cGMP (GO:0070305)	1/5	0.452522	0.999996	0	0	1.95306	1.54862	PDE2A
response to fructose (GO:0009750)	1/5	0.452522	0.999996	0	0	1.95306	1.54862	KHK
response to indole-3-methanol (GO:0071680)	1/5	0.452522	0.999996	0	0	1.95306	1.54862	JUP
response to mitochondrial depolarisation (GO:0098780)	1/5	0.452522	0.999996	0	0	1.95306	1.54862	SQSTM1
response to morphine (GO:0043278)	1/5	0.452522	0.999996	0	0	1.95306	1.54862	PRKCG
ribosome localization (GO:0033750)	1/5	0.452522	0.999996	0	0	1.95306	1.54862	ABCE1
RNA phosphodiester bond hydrolysis, exonucleolytic (GO:0090503)	1/5	0.452522	0.999996	0	0	1.95306	1.54862	TRIR
rRNA transport (GO:0051029)	1/5	0.452522	0.999996	0	0	1.95306	1.54862	NPM1
short-term memory (GO:0007614)	1/5	0.452522	0.999996	0	0	1.95306	1.54862	CHRNA7
SRP-dependent cotranslational protein targeting to membrane, translocation (GO:0006616)	1/5	0.452522	0.999996	0	0	1.95306	1.54862	SEC61A1
succinyl-CoA metabolic process (GO:0006104)	1/5	0.452522	0.999996	0	0	1.95306	1.54862	OGDH
trivalent inorganic anion homeostasis (GO:0072506)	1/5	0.452522	0.999996	0	0	1.95306	1.54862	FGFR4
ubiquitin-dependent glycoprotein ERAD pathway (GO:0097466)	1/5	0.452522	0.999996	0	0	1.95306	1.54862	EDEM1
vitamin D3 metabolic process (GO:0070640)	1/5	0.452522	0.999996	0	0	1.95306	1.54862	CYP27A1
transcription, DNA-templated (GO:0006351)	26/221	0.454018	0.999996	0	0	1.04189	0.822695	CCNH;DTX1;ARRB2;MED16;TTF1;PMF1;GTF2E2;CDC73;MNT;POLR2A;POLR2B;TAF1A;LEO1;ELOC;NKX3-2;KLF13;GTF2H2;TOPORS;NFKB1;SETX;DRAP1;XAB2;TFAM;TAF7;TAF6;POLR3K
nuclear-transcribed mRNA catabolic process, deadenylation-dependent decay (GO:0000288)	7/56	0.45407	0.999996	0	0	1.11615	0.881209	EDC4;TTC37;NT5C3B;DIS3;EXOSC9;CNOT3;DCPS
regulation of cyclin-dependent protein serine/threonine kinase activity (GO:0000079)	10/82	0.455369	0.999996	0	0	1.08518	0.853651	CCNH;GADD45A;PLK1;CCNG1;PKMYT1;ACTB;GTPBP4;EGFR;CDK5R2;MEN1
neuron development (GO:0048666)	17/143	0.458236	0.999996	0	0	1.05421	0.822678	BTG2;EPHA8;SRF;RASGRF1;TBCD;BICDL1;HMGB1;FRY;HS6ST1;MANF;EHD1;UGDH;WNK1;MICALL2;NRTN;NCDN;SH3GL2
nitrogen compound transport (GO:0071705)	17/143	0.458236	0.999996	0	0	1.05421	0.822678	CUBN;RALBP1;RAMP2;RAMP3;ABCB6;SLC43A2;ATP11B;SLC1A4;SLC7A11;SLC7A2;RCN3;SLC7A4;PDPN;TOM1;TXNIP;SLC25A45;SLC38A2
DNA integrity checkpoint signaling (GO:0031570)	5/39	0.458797	0.999996	0	0	1.14894	0.895194	CDC45;MAP3K20;HUS1;PRPF19;RAD9A
DNA recombination (GO:0006310)	5/39	0.458797	0.999996	0	0	1.14894	0.895194	RAD50;MSH3;IGHMBP2;HMGB1;RAD54B
negative regulation of protein secretion (GO:0050709)	5/39	0.458797	0.999996	0	0	1.14894	0.895194	PRKN;MIDN;RSAD2;KCNB1;INHBB
regulation of ion transmembrane transporter activity (GO:0032412)	5/39	0.458797	0.999996	0	0	1.14894	0.895194	SPHK2;FXYD2;RIPK1;UTRN;SCN4B
regulation of nitric-oxide synthase activity (GO:0050999)	5/39	0.458797	0.999996	0	0	1.14894	0.895194	NUS1;HSP90AA1;TERT;NOSIP;EGFR
regulation of peptidyl-threonine phosphorylation (GO:0010799)	5/39	0.458797	0.999996	0	0	1.14894	0.895194	SPRED1;DMTN;PLK1;AXIN1;UBE2K
heme biosynthetic process (GO:0006783)	3/22	0.463109	0.999996	0	0	1.23356	0.949585	ABCB6;UROD;HMBS
negative regulation of DNA recombination at telomere (GO:0048239)	3/22	0.463109	0.999996	0	0	1.23356	0.949585	POLR2A;POLR2B;TERF1
negative regulation of small molecule metabolic process (GO:0062014)	3/22	0.463109	0.999996	0	0	1.23356	0.949585	BCKDK;GSK3A;SIK1
positive regulation of dendritic spine development (GO:0060999)	3/22	0.463109	0.999996	0	0	1.23356	0.949585	DBNL;FOXO6;LLPH
positive regulation of lipid catabolic process (GO:0050996)	3/22	0.463109	0.999996	0	0	1.23356	0.949585	PRKCD;IRS2;PNPLA2
positive regulation of peptidase activity (GO:0010952)	3/22	0.463109	0.999996	0	0	1.23356	0.949585	RCN3;PSME3;PRSS22
positive regulation of signal transduction by p53 class mediator (GO:1901798)	3/22	0.463109	0.999996	0	0	1.23356	0.949585	RPS15;SPRED1;RPS20
regulation of DNA recombination at telomere (GO:0072695)	3/22	0.463109	0.999996	0	0	1.23356	0.949585	POLR2A;POLR2B;TERF1
regulation of response to cytokine stimulus (GO:0060759)	3/22	0.463109	0.999996	0	0	1.23356	0.949585	DDX58;DHX9;IRAK2
zinc ion transmembrane transport (GO:0071577)	3/22	0.463109	0.999996	0	0	1.23356	0.949585	SLC30A3;SLC39A7;SLC30A10
proteolysis involved in cellular protein catabolic process (GO:0051603)	9/74	0.466307	0.999996	0	0	1.08179	0.825309	DDB1;PRKN;BAG6;CASP8;CTSZ;UBC;PRPF19;UBA52;CUL4B
myelination (GO:0042552)	6/48	0.46681	0.999996	0	0	1.1161	0.850284	EIF2B5;SKI;EIF2B4;EIF2B2;ACER3;BCAS1
positive regulation of DNA repair (GO:0045739)	6/48	0.46681	0.999996	0	0	1.1161	0.850284	BABAM1;PRKCG;DHX9;XRCC1;HMGB1;EGFR
regulation of mitochondrion organization (GO:0010821)	6/48	0.46681	0.999996	0	0	1.1161	0.850284	PRKN;GSK3A;TMEM102;PDE2A;SQSTM1;SREBF2
regulation of protein metabolic process (GO:0051246)	6/48	0.46681	0.999996	0	0	1.1161	0.850284	FKBP1A;ACE;HGS;CHRNA7;SPOP;GSAP
positive regulation of protein-containing complex assembly (GO:0031334)	14/118	0.472709	0.999996	0	0	1.05174	0.788045	HSP90AA1;TFRC;GTF2H2;RHOC;TERF1;CLU;DDB1;MED25;PSMC3;TAL1;PSMC4;FSCN1;BAK1;CUL4B
positive regulation of gene expression, epigenetic (GO:0045815)	7/57	0.473168	0.999996	0	0	1.09377	0.818472	SMARCD1;SPHK2;WBP2;ZMIZ2;TAF1A;ACTB;ASF1A
regulation of reactive oxygen species metabolic process (GO:2000377)	7/57	0.473168	0.999996	0	0	1.09377	0.818472	PRKN;SPHK2;GADD45A;PDK3;RIPK1;PAX2;DHRS4
multivesicular body organization (GO:0036257)	4/31	0.474106	0.999996	0	0	1.1574	0.863794	HGS;VTA1;MVB12A;VPS25
negative regulation of response to biotic stimulus (GO:0002832)	4/31	0.474106	0.999996	0	0	1.1574	0.863794	RNF26;TYRO3;NLRC3;TRIB1
peptidyl-asparagine modification (GO:0018196)	4/31	0.474106	0.999996	0	0	1.1574	0.863794	RPN2;DAD1;DDOST;ASGR2
positive regulation of RNA splicing (GO:0033120)	4/31	0.474106	0.999996	0	0	1.1574	0.863794	SETX;POLR2A;NCL;SLC38A2
purine nucleoside bisphosphate metabolic process (GO:0034032)	4/31	0.474106	0.999996	0	0	1.1574	0.863794	ACBD6;ACLY;ACOT7;ACOT1
receptor signaling pathway via JAK-STAT (GO:0007259)	4/31	0.474106	0.999996	0	0	1.1574	0.863794	STAT5A;STAT4;IL31RA;JAK3
ribonucleoside bisphosphate metabolic process (GO:0033875)	4/31	0.474106	0.999996	0	0	1.1574	0.863794	ACBD6;ACLY;ACOT7;ACOT1
protein-containing complex assembly (GO:0065003)	31/267	0.475134	0.999996	0	0	1.02632	0.763747	GRIA1;DHX9;HFE;RAB1B;CTSZ;CDC73;SLC9A3R2;CAND2;SLC9A3R1;CASP8;TERT;LEO1;RIPK1;FADD;SEC31A;MEN1;TLE4;TCF7L1;DBNL;DMTN;SEC24A;AXIN1;FANCC;SMARCA4;AFDN;AIM2;CSNK2B;FAS;LLGL1;PPID;MCU
cellular response to fibroblast growth factor stimulus (GO:0044344)	11/92	0.475436	0.999996	0	0	1.06099	0.788872	SETX;PTBP1;HNRNPM;NR4A1;SPRED1;POLR2A;POLR2B;FGFR4;SHCBP1;FGF22;MAPK3
Wnt signaling pathway (GO:0016055)	11/92	0.475436	0.999996	0	0	1.06099	0.788872	WNT6;TCF7L1;ARL6;FZD7;UBC;CCDC88C;AXIN1;DVL2;FZD9;PLPP3;UBA52
peptide biosynthetic process (GO:0043043)	19/162	0.476164	0.999996	0	0	1.03809	0.770253	RPL21;RPS6;SRBD1;IGHMBP2;RPSA;RPL23A;RPL10A;RPL7;RPS15;RPS26;RPL18A;RPL27A;AGO2;EIF4EBP2;RPS20;RPL29;RPL28;RPL17;RPL19
negative regulation of I-kappaB kinase/NF-kappaB signaling (GO:0043124)	5/40	0.481671	0.999996	0	0	1.11605	0.81527	PER1;CASP8;CARD19;NLRC3;RIPK1
regulation of sodium ion transmembrane transporter activity (GO:2000649)	5/40	0.481671	0.999996	0	0	1.11605	0.81527	SLC9A3R1;WNK1;FXYD2;UTRN;SCN4B
ribosomal small subunit biogenesis (GO:0042274)	5/40	0.481671	0.999996	0	0	1.11605	0.81527	RPS15;RRP7A;NPM1;RPS6;RPSA
regulation of I-kappaB kinase/NF-kappaB signaling (GO:0043122)	26/224	0.482892	0.999996	0	0	1.02593	0.746836	PRKN;TFRC;NLRC3;NOD2;LITAF;EDA2R;MTDH;CASP8;TRIM25;RIPK1;FADD;ECT2;UNC5CL;SPHK2;PLK2;CARD9;ZDHHC13;RHOC;FKBP1A;PER1;GPRC5B;CARD19;ROR1;UBE2V1;SQSTM1;CC2D1A
nucleic acid phosphodiester bond hydrolysis (GO:0090305)	9/75	0.482931	0.999996	0	0	1.06534	0.775439	EDC4;DDB1;RAD50;RFC1;UBC;GTF2H2;UBA52;DNASE1L1;CUL4B
2-oxoglutarate metabolic process (GO:0006103)	2/14	0.483062	0.999996	0	0	1.30203	0.94737	ADHFE1;OGDH
bone morphogenesis (GO:0060349)	2/14	0.483062	0.999996	0	0	1.30203	0.94737	SKI;IFITM5
C4-dicarboxylate transport (GO:0015740)	2/14	0.483062	0.999996	0	0	1.30203	0.94737	SLC25A22;LRRC8E
cAMP metabolic process (GO:0046058)	2/14	0.483062	0.999996	0	0	1.30203	0.94737	ADCY10;PDE4D
cardiac left ventricle morphogenesis (GO:0003214)	2/14	0.483062	0.999996	0	0	1.30203	0.94737	GSK3A;NOTCH1
cellular copper ion homeostasis (GO:0006878)	2/14	0.483062	0.999996	0	0	1.30203	0.94737	ATP7B;ABCB6
ceramide transport (GO:0035627)	2/14	0.483062	0.999996	0	0	1.30203	0.94737	PLEKHA3;PLTP
COPII-coated vesicle cargo loading (GO:0090110)	2/14	0.483062	0.999996	0	0	1.30203	0.94737	SEC24A;SEC31A
endothelial cell differentiation (GO:0045446)	2/14	0.483062	0.999996	0	0	1.30203	0.94737	KDM6B;SOX18
monoacylglycerol metabolic process (GO:0046462)	2/14	0.483062	0.999996	0	0	1.30203	0.94737	ABHD12;FAAH
mRNA cleavage involved in mRNA processing (GO:0098787)	2/14	0.483062	0.999996	0	0	1.30203	0.94737	CPSF4;CPSF2
N-terminal protein amino acid modification (GO:0031365)	2/14	0.483062	0.999996	0	0	1.30203	0.94737	NAA50;METAP2
negative regulation of cartilage development (GO:0061037)	2/14	0.483062	0.999996	0	0	1.30203	0.94737	GDF5;NKX3-2
negative regulation of smooth muscle cell migration (GO:0014912)	2/14	0.483062	0.999996	0	0	1.30203	0.94737	IGFBP3;TRIB1
negative regulation of translational initiation (GO:0045947)	2/14	0.483062	0.999996	0	0	1.30203	0.94737	AGO2;EIF4EBP2
nuclear pore organization (GO:0006999)	2/14	0.483062	0.999996	0	0	1.30203	0.94737	AHCTF1;NUP54
nucleoside phosphate biosynthetic process (GO:1901293)	2/14	0.483062	0.999996	0	0	1.30203	0.94737	NMNAT1;AK1
positive regulation of brown fat cell differentiation (GO:0090336)	2/14	0.483062	0.999996	0	0	1.30203	0.94737	PIM1;SIX1
positive regulation of cardiac muscle cell proliferation (GO:0060045)	2/14	0.483062	0.999996	0	0	1.30203	0.94737	NOTCH1;PIM1
positive regulation of long-term synaptic potentiation (GO:1900273)	2/14	0.483062	0.999996	0	0	1.30203	0.94737	CHRNA7;SQSTM1
positive regulation of macrophage chemotaxis (GO:0010759)	2/14	0.483062	0.999996	0	0	1.30203	0.94737	MDK;MAPK3
positive regulation of T cell chemotaxis (GO:0010820)	2/14	0.483062	0.999996	0	0	1.30203	0.94737	WNK1;OXSR1
positive regulation of type 2 immune response (GO:0002830)	2/14	0.483062	0.999996	0	0	1.30203	0.94737	RSAD2;NOD2
protein localization to vacuole (GO:0072665)	2/14	0.483062	0.999996	0	0	1.30203	0.94737	GLMP;SH3BP4
pyrimidine nucleoside biosynthetic process (GO:0046134)	2/14	0.483062	0.999996	0	0	1.30203	0.94737	DCK;TYMP
regulation of histone deacetylation (GO:0031063)	2/14	0.483062	0.999996	0	0	1.30203	0.94737	ING2;SPHK2
relaxation of muscle (GO:0090075)	2/14	0.483062	0.999996	0	0	1.30203	0.94737	GSTM2;ATP1A1
smooth muscle contraction (GO:0006939)	2/14	0.483062	0.999996	0	0	1.30203	0.94737	SMTN;TPCN2
sulfate transport (GO:0008272)	2/14	0.483062	0.999996	0	0	1.30203	0.94737	SLC26A2;SLC26A1
T-helper cell differentiation (GO:0042093)	2/14	0.483062	0.999996	0	0	1.30203	0.94737	RORC;HMGB1
thymus development (GO:0048538)	2/14	0.483062	0.999996	0	0	1.30203	0.94737	SIX1;FADD
vascular endothelial growth factor signaling pathway (GO:0038084)	2/14	0.483062	0.999996	0	0	1.30203	0.94737	NUS1;VEGFB
gene expression (GO:0010467)	41/356	0.485301	0.999996	0	0	1.01692	0.735219	POM121;POLDIP3;SRBD1;IGHMBP2;DTX1;U2AF1;AAAS;RPL10A;RPL7;RPS15;RBM15B;RPL18A;POLR2A;POLR2B;SYMPK;EIF4EBP2;RPL17;RPL19;CPSF4;RPL21;NUP155;TESC;ALYREF;RPS6;CPSF2;RPSA;TFIP11;RPL23A;TOPORS;THOC6;RPS26;SETX;XAB2;TSPAN15;RPL27A;AGO2;RPS20;NUP54;RPL29;RPL28;RBMS2
RNA splicing, via transesterification reactions with bulged adenosine as nucleophile (GO:0000377)	29/251	0.489001	0.999996	0	0	1.02056	0.730101	SF3B2;DHX9;PRCC;U2AF1;DDX41;PRPF19;ESS2;PTBP1;RBM15B;RAVER1;POLR2A;POLR2B;ZMAT5;SYMPK;SNRPB2;CPSF4;SF3A1;RBM14;ALYREF;CPSF2;TFIP11;HNRNPM;XAB2;CD2BP2;SNRNP25;SNRPF;SNRPC;SNRPA;SF1
membrane lipid biosynthetic process (GO:0046467)	7/58	0.492092	0.999996	0	0	1.07226	0.760331	CERS5;SGMS1;SPHK2;ACER3;ST3GAL4;ELOVL6;PLPP3
positive regulation of protein binding (GO:0032092)	7/58	0.492092	0.999996	0	0	1.07226	0.760331	PRKN;FKBP1A;TERT;NVL;BAMBI;HFE;MEN1
RNA modification (GO:0009451)	7/58	0.492092	0.999996	0	0	1.07226	0.760331	PUS3;RBM15B;AARS2;TYW5;MEPCE;PUS7L;TRDMT1
acylglycerol biosynthetic process (GO:0046463)	3/23	0.493478	0.999996	0	0	1.17181	0.827624	GK;PNPLA3;PNPLA2
blood vessel endothelial cell migration (GO:0043534)	3/23	0.493478	0.999996	0	0	1.17181	0.827624	NR4A1;SOX18;SRF
DNA catabolic process, endonucleolytic (GO:0000737)	3/23	0.493478	0.999996	0	0	1.17181	0.827624	CASP3;HMGB1;DNASE1L1
hyaluronan metabolic process (GO:0030212)	3/23	0.493478	0.999996	0	0	1.17181	0.827624	CEMIP2;HEXA;GUSB
negative regulation of intracellular protein transport (GO:0090317)	3/23	0.493478	0.999996	0	0	1.17181	0.827624	DMTN;MDFIC;INSIG1
negative regulation of reactive oxygen species metabolic process (GO:2000378)	3/23	0.493478	0.999996	0	0	1.17181	0.827624	PRKN;SLC30A10;PAX2
nucleotide metabolic process (GO:0009117)	3/23	0.493478	0.999996	0	0	1.17181	0.827624	NMNAT1;AK1;DCK
positive regulation of morphogenesis of an epithelium (GO:1905332)	3/23	0.493478	0.999996	0	0	1.17181	0.827624	MDK;SIX1;PAX2
positive regulation of mRNA processing (GO:0050685)	3/23	0.493478	0.999996	0	0	1.17181	0.827624	NCL;LEO1;CDC73
positive regulation of protein autophosphorylation (GO:0031954)	3/23	0.493478	0.999996	0	0	1.17181	0.827624	RAD50;ACE;NEK10
positive regulation of transcription by RNA polymerase I (GO:0045943)	3/23	0.493478	0.999996	0	0	1.17181	0.827624	SMARCB1;NCL;SMARCA4
regulation of neural precursor cell proliferation (GO:2000177)	3/23	0.493478	0.999996	0	0	1.17181	0.827624	MDK;FZD9;SHCBP1
regulation of steroid metabolic process (GO:0019218)	3/23	0.493478	0.999996	0	0	1.17181	0.827624	RORC;LAMTOR1;TTC39B
regulation of telomere capping (GO:1904353)	3/23	0.493478	0.999996	0	0	1.17181	0.827624	RAD50;NABP2;MAPK3
regulation of proteasomal ubiquitin-dependent protein catabolic process (GO:0032434)	12/102	0.493498	0.999996	0	0	1.04163	0.735638	BAG6;PRKN;GSK3A;RYBP;BAG2;HFE;PLK1;TRIB1;CLU;KLHL40;NOP53;UCHL5
regulation of mRNA stability (GO:0043488)	17/146	0.49404	0.999996	0	0	1.02952	0.725955	FTO;NPM1;YTHDF2;DIS3;PRKCD;PSMB6;PSMD6;RIDA;PSMC3;PSMC4;KHSRP;PSME3;EXOSC9;UBC;SERBP1;MEIOC;UBA52
regulation of gene silencing by miRNA (GO:0060964)	8/67	0.496021	0.999996	0	0	1.05927	0.742694	POM121;POLR2A;NUP155;DHX9;POLR2B;AGO2;NUP54;AAAS
positive regulation of NF-kappaB transcription factor activity (GO:0051092)	18/155	0.496412	0.999996	0	0	1.02642	0.71885	NPM1;TFRC;DHX9;CARD9;NOD2;CLU;NFKB1;EDA2R;MTDH;AIM2;IRAK2;UBC;TRIM25;FLOT2;ROR1;RIPK1;UBE2V1;UBA52
establishment of protein localization to organelle (GO:0072594)	9/76	0.499429	0.999996	0	0	1.04938	0.728573	IPO13;NEURL1B;IPO11;POM121;NUP155;CSE1L;FAM53B;E2F3;SPRN
phospholipid metabolic process (GO:0006644)	9/76	0.499429	0.999996	0	0	1.04938	0.728573	ABHD12;LIPG;PNPLA3;LCAT;LPL;FITM2;PLPP3;PLBD2;FDFT1
protein import into nucleus (GO:0006606)	9/76	0.499429	0.999996	0	0	1.04938	0.728573	IPO13;IPO11;POM121;NUP155;CSE1L;FAM53B;NUP54;E2F3;SPRN
7-methylguanosine mRNA capping (GO:0006370)	4/32	0.499697	0.999996	0	0	1.116	0.774229	POLR2A;CCNH;POLR2B;GTF2H2
7-methylguanosine RNA capping (GO:0009452)	4/32	0.499697	0.999996	0	0	1.116	0.774229	POLR2A;CCNH;POLR2B;GTF2H2
cellular response to glucose stimulus (GO:0071333)	4/32	0.499697	0.999996	0	0	1.116	0.774229	KCNB1;PDK3;PAX2;RAB11B
DNA damage checkpoint signaling (GO:0000077)	4/32	0.499697	0.999996	0	0	1.116	0.774229	MAP3K20;HUS1;PRPF19;RAD9A
endodermal cell differentiation (GO:0035987)	4/32	0.499697	0.999996	0	0	1.116	0.774229	ITGB5;MMP2;LEO1;CDC73
metal ion export (GO:0070839)	4/32	0.499697	0.999996	0	0	1.116	0.774229	ATP7B;FXYD2;ATP1A1;ATP1B2
mitochondrial membrane organization (GO:0007006)	4/32	0.499697	0.999996	0	0	1.116	0.774229	MTX1;TMEM11;BAK1;TIMM50
modulation by host of symbiont process (GO:0051851)	4/32	0.499697	0.999996	0	0	1.116	0.774229	SMARCB1;SP1;CARD9;SMARCA4
negative regulation of cell-matrix adhesion (GO:0001953)	4/32	0.499697	0.999996	0	0	1.116	0.774229	BCAS3;DMTN;SEMA3E;CORO1C
protein transmembrane import into intracellular organelle (GO:0044743)	4/32	0.499697	0.999996	0	0	1.116	0.774229	AIFM1;PEX10;TIMM21;TIMM50
regulation of cellular biosynthetic process (GO:0031326)	4/32	0.499697	0.999996	0	0	1.116	0.774229	C3;SIRPA;FITM2;FGFR4
regulation of NMDA receptor activity (GO:2000310)	4/32	0.499697	0.999996	0	0	1.116	0.774229	GRIA1;DAPK1;CAPN1;GRIN2B
response to amino acid (GO:0043200)	4/32	0.499697	0.999996	0	0	1.116	0.774229	CPEB1;RRAGD;SH3BP4;LAMTOR1
skeletal muscle organ development (GO:0060538)	4/32	0.499697	0.999996	0	0	1.116	0.774229	IGSF8;SIX1;MYH14;STRA6
DNA-dependent DNA replication (GO:0006261)	15/129	0.501455	0.999996	0	0	1.02789	0.709494	MCM7;RFC1;PSMB6;PURA;PSMD6;CDC45;PSMC3;PSMC4;PSME3;ORC2;UBC;CDK2;TOPBP1;SSBP1;UBA52
Wnt signaling pathway, planar cell polarity pathway (GO:0060071)	10/85	0.502448	0.999996	0	0	1.04159	0.716891	PSMB6;PSMD6;PSMC3;PSMC4;PSME3;FZD7;DVL2;AP2A1;ARRB2;PFN1
carbohydrate catabolic process (GO:0016052)	5/41	0.504201	0.999996	0	0	1.08499	0.742978	TPI1;PGK1;ALDOA;ENO3;PFKM
cortical cytoskeleton organization (GO:0030865)	5/41	0.504201	0.999996	0	0	1.08499	0.742978	FMNL3;RHOG;RND2;RHOC;LLGL1
import into cell (GO:0098657)	5/41	0.504201	0.999996	0	0	1.08499	0.742978	NEURL1B;SLC46A1;SLC1A3;LRRC8E;SLC19A1
regulation of cell development (GO:0060284)	5/41	0.504201	0.999996	0	0	1.08499	0.742978	HES7;HES6;YTHDF2;ADGRA2;BHLHE41
regulation of filopodium assembly (GO:0051489)	5/41	0.504201	0.999996	0	0	1.08499	0.742978	BCAS3;DMTN;PRKCD;FSCN1;ARAP1
regulation of protein dephosphorylation (GO:0035304)	5/41	0.504201	0.999996	0	0	1.08499	0.742978	PTBP1;PPP1R7;PRKCD;SYMPK;PPP2R5A
regulation of viral transcription (GO:0046782)	5/41	0.504201	0.999996	0	0	1.08499	0.742978	POLR2A;MDFIC;DHX9;POLR2B;LARP7
nucleosome organization (GO:0034728)	11/94	0.505165	0.999996	0	0	1.03531	0.706979	BRD2;SMARCD1;SMARCD2;NPM1;SMARCB1;VPS72;ACTR6;SPTY2D1;ASF1A;BPTF;SMARCA4
positive regulation of cell morphogenesis involved in differentiation (GO:0010770)	6/50	0.507787	0.999996	0	0	1.06525	0.721912	DOCK5;CARMIL1;DMTN;MDK;TRIOBP;S100A10
regulation of signal transduction by p53 class mediator (GO:1901796)	18/156	0.507907	0.999996	0	0	1.01892	0.690274	L3MBTL1;CSNK2A1;PHF20;HUS1;POU4F2;RPS15;ING2;RAD50;PPP1R13L;CSNK2B;CDK2;CCNG1;TAF7;RPS20;TAF6;TOPBP1;NOP53;RAD9A
canonical Wnt signaling pathway (GO:0060070)	8/68	0.51343	0.999996	0	0	1.04156	0.694344	WNT6;TCF7L1;FZD7;AXIN1;DVL2;FZD9;PLPP3;PPP1CA
regulation of translational initiation (GO:0006446)	8/68	0.51343	0.999996	0	0	1.04156	0.694344	EIF2B5;IMPACT;NPM1;EIF2B2;YTHDF2;AGO2;EIF4EBP2;ATF3
activation of Janus kinase activity (GO:0042976)	1/6	0.514677	0.999996	0	0	1.56236	1.03775	PRLR
activation of transmembrane receptor protein tyrosine kinase activity (GO:0007171)	1/6	0.514677	0.999996	0	0	1.56236	1.03775	PRLR
adiponectin-activated signaling pathway (GO:0033211)	1/6	0.514677	0.999996	0	0	1.56236	1.03775	CSNK2B
aminophospholipid transport (GO:0015917)	1/6	0.514677	0.999996	0	0	1.56236	1.03775	ATP11B
astrocyte development (GO:0014002)	1/6	0.514677	0.999996	0	0	1.56236	1.03775	EIF2B5
ATP synthesis coupled electron transport (GO:0042773)	1/6	0.514677	0.999996	0	0	1.56236	1.03775	NDUFA12
bundle of His cell-Purkinje myocyte adhesion involved in cell communication (GO:0086073)	1/6	0.514677	0.999996	0	0	1.56236	1.03775	JUP
cellular carbohydrate catabolic process (GO:0044275)	1/6	0.514677	0.999996	0	0	1.56236	1.03775	GUSB
cellular response to granulocyte macrophage colony-stimulating factor stimulus (GO:0097011)	1/6	0.514677	0.999996	0	0	1.56236	1.03775	PDE1B
cellular response to iron ion (GO:0071281)	1/6	0.514677	0.999996	0	0	1.56236	1.03775	HFE
cellular triglyceride homeostasis (GO:0035356)	1/6	0.514677	0.999996	0	0	1.56236	1.03775	FITM2
centromeric sister chromatid cohesion (GO:0070601)	1/6	0.514677	0.999996	0	0	1.56236	1.03775	NAA50
cholesterol import (GO:0070508)	1/6	0.514677	0.999996	0	0	1.56236	1.03775	STARD4
cobalamin transport (GO:0015889)	1/6	0.514677	0.999996	0	0	1.56236	1.03775	CUBN
endoplasmic reticulum localization (GO:0051643)	1/6	0.514677	0.999996	0	0	1.56236	1.03775	ZBED3
enzyme-directed rRNA pseudouridine synthesis (GO:0000455)	1/6	0.514677	0.999996	0	0	1.56236	1.03775	RPUSD1
epithelial tube formation (GO:0072175)	1/6	0.514677	0.999996	0	0	1.56236	1.03775	PAX2
establishment of lymphocyte polarity (GO:0001767)	1/6	0.514677	0.999996	0	0	1.56236	1.03775	SCRIB
foam cell differentiation (GO:0090077)	1/6	0.514677	0.999996	0	0	1.56236	1.03775	SOAT2
gamma-aminobutyric acid transport (GO:0015812)	1/6	0.514677	0.999996	0	0	1.56236	1.03775	SLC9A3R1
gastrulation with mouth forming second (GO:0001702)	1/6	0.514677	0.999996	0	0	1.56236	1.03775	UGDH
glycolipid transport (GO:0046836)	1/6	0.514677	0.999996	0	0	1.56236	1.03775	PLTP
growth hormone secretion (GO:0030252)	1/6	0.514677	0.999996	0	0	1.56236	1.03775	GHRH
heparan sulfate proteoglycan biosynthetic process, enzymatic modification (GO:0015015)	1/6	0.514677	0.999996	0	0	1.56236	1.03775	HS6ST1
imitative learning (GO:0098596)	1/6	0.514677	0.999996	0	0	1.56236	1.03775	STRA6
L-arginine transmembrane transport (GO:1903400)	1/6	0.514677	0.999996	0	0	1.56236	1.03775	SLC7A2
L-ornithine transmembrane transport (GO:1903352)	1/6	0.514677	0.999996	0	0	1.56236	1.03775	SLC7A2
leukocyte chemotaxis involved in inflammatory response (GO:0002232)	1/6	0.514677	0.999996	0	0	1.56236	1.03775	MDK
lymphocyte apoptotic process (GO:0070227)	1/6	0.514677	0.999996	0	0	1.56236	1.03775	RIPK1
macrophage derived foam cell differentiation (GO:0010742)	1/6	0.514677	0.999996	0	0	1.56236	1.03775	SOAT2
maintenance of DNA repeat elements (GO:0043570)	1/6	0.514677	0.999996	0	0	1.56236	1.03775	MSH3
medium-chain fatty acid biosynthetic process (GO:0051792)	1/6	0.514677	0.999996	0	0	1.56236	1.03775	ACOT7
mesenchymal cell differentiation involved in kidney development (GO:0072161)	1/6	0.514677	0.999996	0	0	1.56236	1.03775	PAX2
mesenchymal to epithelial transition involved in metanephros morphogenesis (GO:0003337)	1/6	0.514677	0.999996	0	0	1.56236	1.03775	PAX2
mesodermal cell fate commitment (GO:0001710)	1/6	0.514677	0.999996	0	0	1.56236	1.03775	PAX2
mitochondrial proton-transporting ATP synthase complex assembly (GO:0033615)	1/6	0.514677	0.999996	0	0	1.56236	1.03775	TMEM70
morphogenesis of an endothelium (GO:0003159)	1/6	0.514677	0.999996	0	0	1.56236	1.03775	CSNK2B
mRNA 5'-splice site recognition (GO:0000395)	1/6	0.514677	0.999996	0	0	1.56236	1.03775	SNRPC
negative regulation of actin filament depolymerization (GO:0030835)	1/6	0.514677	0.999996	0	0	1.56236	1.03775	LIMA1
negative regulation of amyloid precursor protein biosynthetic process (GO:0042985)	1/6	0.514677	0.999996	0	0	1.56236	1.03775	AGO2
negative regulation of anion transport (GO:1903792)	1/6	0.514677	0.999996	0	0	1.56236	1.03775	HRH3
negative regulation of cardiac muscle cell apoptotic process (GO:0010667)	1/6	0.514677	0.999996	0	0	1.56236	1.03775	MDK
negative regulation of cardiac muscle cell differentiation (GO:2000726)	1/6	0.514677	0.999996	0	0	1.56236	1.03775	FZD7
negative regulation of cardiac muscle tissue growth (GO:0055022)	1/6	0.514677	0.999996	0	0	1.56236	1.03775	GSK3A
negative regulation of CD8-positive, alpha-beta T cell activation (GO:2001186)	1/6	0.514677	0.999996	0	0	1.56236	1.03775	HFE
negative regulation of cellular response to hypoxia (GO:1900038)	1/6	0.514677	0.999996	0	0	1.56236	1.03775	HYOU1
negative regulation of ERAD pathway (GO:1904293)	1/6	0.514677	0.999996	0	0	1.56236	1.03775	SGTA
negative regulation of fat cell proliferation (GO:0070345)	1/6	0.514677	0.999996	0	0	1.56236	1.03775	E2F3
negative regulation of glycogen biosynthetic process (GO:0045719)	1/6	0.514677	0.999996	0	0	1.56236	1.03775	GSK3A
negative regulation of histone H3-K9 methylation (GO:0051573)	1/6	0.514677	0.999996	0	0	1.56236	1.03775	SMARCB1
negative regulation of lens fiber cell differentiation (GO:1902747)	1/6	0.514677	0.999996	0	0	1.56236	1.03775	SPRED1
negative regulation of lipoprotein particle clearance (GO:0010985)	1/6	0.514677	0.999996	0	0	1.56236	1.03775	KHSRP
negative regulation of meiotic cell cycle (GO:0051447)	1/6	0.514677	0.999996	0	0	1.56236	1.03775	DUSP1
negative regulation of monocyte chemotaxis (GO:0090027)	1/6	0.514677	0.999996	0	0	1.56236	1.03775	DUSP1
negative regulation of myeloid cell apoptotic process (GO:0033033)	1/6	0.514677	0.999996	0	0	1.56236	1.03775	NOD2
negative regulation of protein targeting to membrane (GO:0090315)	1/6	0.514677	0.999996	0	0	1.56236	1.03775	DMTN
negative regulation of sequestering of triglyceride (GO:0010891)	1/6	0.514677	0.999996	0	0	1.56236	1.03775	PNPLA2
negative regulation of serine-type peptidase activity (GO:1902572)	1/6	0.514677	0.999996	0	0	1.56236	1.03775	SPINK2
negative regulation of T cell differentiation in thymus (GO:0033085)	1/6	0.514677	0.999996	0	0	1.56236	1.03775	PTPN2
negative regulation of triglyceride metabolic process (GO:0090209)	1/6	0.514677	0.999996	0	0	1.56236	1.03775	SIK1
negative regulation of vitamin metabolic process (GO:0046137)	1/6	0.514677	0.999996	0	0	1.56236	1.03775	NFKB1
nephric duct morphogenesis (GO:0072178)	1/6	0.514677	0.999996	0	0	1.56236	1.03775	PAX2
nephron tubule development (GO:0072080)	1/6	0.514677	0.999996	0	0	1.56236	1.03775	HNF1B
neurotransmitter receptor transport, endosome to postsynaptic membrane (GO:0098887)	1/6	0.514677	0.999996	0	0	1.56236	1.03775	SCRIB
norepinephrine biosynthetic process (GO:0042421)	1/6	0.514677	0.999996	0	0	1.56236	1.03775	MOXD1
nuclear polyadenylation-dependent ncRNA catabolic process (GO:0071046)	1/6	0.514677	0.999996	0	0	1.56236	1.03775	EXOSC9
nuclear polyadenylation-dependent rRNA catabolic process (GO:0071035)	1/6	0.514677	0.999996	0	0	1.56236	1.03775	EXOSC9
nuclear polyadenylation-dependent tRNA catabolic process (GO:0071038)	1/6	0.514677	0.999996	0	0	1.56236	1.03775	EXOSC9
pentose-phosphate shunt, non-oxidative branch (GO:0009052)	1/6	0.514677	0.999996	0	0	1.56236	1.03775	RPE
peptidyl-diphthamide biosynthetic process from peptidyl-histidine (GO:0017183)	1/6	0.514677	0.999996	0	0	1.56236	1.03775	DPH6
peptidyl-diphthamide metabolic process (GO:0017182)	1/6	0.514677	0.999996	0	0	1.56236	1.03775	DPH6
peroxisome proliferator activated receptor signaling pathway (GO:0035357)	1/6	0.514677	0.999996	0	0	1.56236	1.03775	PDK3
piRNA biosynthetic process (GO:1990511)	1/6	0.514677	0.999996	0	0	1.56236	1.03775	DDX4
positive regulation of activin receptor signaling pathway (GO:0032927)	1/6	0.514677	0.999996	0	0	1.56236	1.03775	CSNK2B
positive regulation of animal organ morphogenesis (GO:0110110)	1/6	0.514677	0.999996	0	0	1.56236	1.03775	SIX1
positive regulation of antigen processing and presentation (GO:0002579)	1/6	0.514677	0.999996	0	0	1.56236	1.03775	NOD2
positive regulation of autophagy of mitochondrion in response to mitochondrial depolarization (GO:1904925)	1/6	0.514677	0.999996	0	0	1.56236	1.03775	PRKN
positive regulation of dendritic cell antigen processing and presentation (GO:0002606)	1/6	0.514677	0.999996	0	0	1.56236	1.03775	NOD2
positive regulation of epithelial cell differentiation involved in kidney development (GO:2000698)	1/6	0.514677	0.999996	0	0	1.56236	1.03775	PAX2
positive regulation of extrinsic apoptotic signaling pathway via death domain receptors (GO:1902043)	1/6	0.514677	0.999996	0	0	1.56236	1.03775	ATF3
positive regulation of granulocyte differentiation (GO:0030854)	1/6	0.514677	0.999996	0	0	1.56236	1.03775	TESC
positive regulation of growth hormone secretion (GO:0060124)	1/6	0.514677	0.999996	0	0	1.56236	1.03775	GHRH
positive regulation of heart rate by epinephrine-norepinephrine (GO:0001996)	1/6	0.514677	0.999996	0	0	1.56236	1.03775	PDE4D
positive regulation of hemoglobin biosynthetic process (GO:0046985)	1/6	0.514677	0.999996	0	0	1.56236	1.03775	SLC25A37
positive regulation of histone phosphorylation (GO:0033129)	1/6	0.514677	0.999996	0	0	1.56236	1.03775	MAPK3
positive regulation of lipoprotein particle clearance (GO:0010986)	1/6	0.514677	0.999996	0	0	1.56236	1.03775	LIPG
positive regulation of nuclear cell cycle DNA replication (GO:0010571)	1/6	0.514677	0.999996	0	0	1.56236	1.03775	WIZ
positive regulation of receptor binding (GO:1900122)	1/6	0.514677	0.999996	0	0	1.56236	1.03775	HFE
positive regulation of RNA binding (GO:1905216)	1/6	0.514677	0.999996	0	0	1.56236	1.03775	EIF3D
positive regulation of sterol transport (GO:0032373)	1/6	0.514677	0.999996	0	0	1.56236	1.03775	LIPG
positive regulation of toll-like receptor 7 signaling pathway (GO:0034157)	1/6	0.514677	0.999996	0	0	1.56236	1.03775	RSAD2
positive regulation of tooth mineralization (GO:0070172)	1/6	0.514677	0.999996	0	0	1.56236	1.03775	WNT6
positive regulation of vascular endothelial growth factor signaling pathway (GO:1900748)	1/6	0.514677	0.999996	0	0	1.56236	1.03775	JCAD
proline transport (GO:0015824)	1/6	0.514677	0.999996	0	0	1.56236	1.03775	SLC1A4
protein K27-linked ubiquitination (GO:0044314)	1/6	0.514677	0.999996	0	0	1.56236	1.03775	PRKN
protein K29-linked ubiquitination (GO:0035519)	1/6	0.514677	0.999996	0	0	1.56236	1.03775	PRKN
protein-DNA covalent cross-linking repair (GO:0106300)	1/6	0.514677	0.999996	0	0	1.56236	1.03775	TRAIP
purine ribonucleoside catabolic process (GO:0046130)	1/6	0.514677	0.999996	0	0	1.56236	1.03775	ENPP4
regulation of cardiac muscle hypertrophy in response to stress (GO:1903242)	1/6	0.514677	0.999996	0	0	1.56236	1.03775	LMNA
regulation of cellular response to hypoxia (GO:1900037)	1/6	0.514677	0.999996	0	0	1.56236	1.03775	USP19
regulation of digestive system process (GO:0044058)	1/6	0.514677	0.999996	0	0	1.56236	1.03775	TYMP
regulation of glutamate receptor signaling pathway (GO:1900449)	1/6	0.514677	0.999996	0	0	1.56236	1.03775	NECAB2
regulation of hematopoietic stem cell proliferation (GO:1902033)	1/6	0.514677	0.999996	0	0	1.56236	1.03775	ACE
regulation of hepatocyte proliferation (GO:2000345)	1/6	0.514677	0.999996	0	0	1.56236	1.03775	MDK
regulation of keratinocyte apoptotic process (GO:1902172)	1/6	0.514677	0.999996	0	0	1.56236	1.03775	PIAS4
regulation of long-chain fatty acid import across plasma membrane (GO:0010746)	1/6	0.514677	0.999996	0	0	1.56236	1.03775	IRS2
regulation of macrophage apoptotic process (GO:2000109)	1/6	0.514677	0.999996	0	0	1.56236	1.03775	NOD2
regulation of macrophage proliferation (GO:0120040)	1/6	0.514677	0.999996	0	0	1.56236	1.03775	MAPK3
regulation of mast cell chemotaxis (GO:0060753)	1/6	0.514677	0.999996	0	0	1.56236	1.03775	VEGFB
regulation of mitotic sister chromatid segregation (GO:0033047)	1/6	0.514677	0.999996	0	0	1.56236	1.03775	DUSP1
regulation of mitotic spindle checkpoint (GO:1903504)	1/6	0.514677	0.999996	0	0	1.56236	1.03775	DUSP1
regulation of neutrophil extravasation (GO:2000389)	1/6	0.514677	0.999996	0	0	1.56236	1.03775	MDK
regulation of nitric oxide mediated signal transduction (GO:0010749)	1/6	0.514677	0.999996	0	0	1.56236	1.03775	EGFR
regulation of peptidyl-cysteine S-nitrosylation (GO:2000169)	1/6	0.514677	0.999996	0	0	1.56236	1.03775	ACE
regulation of pro-B cell differentiation (GO:2000973)	1/6	0.514677	0.999996	0	0	1.56236	1.03775	NOTCH1
regulation of protein depolymerization (GO:1901879)	1/6	0.514677	0.999996	0	0	1.56236	1.03775	SH3BP1
regulation of protein lipidation (GO:1903059)	1/6	0.514677	0.999996	0	0	1.56236	1.03775	RAB3GAP1
regulation of protein targeting (GO:1903533)	1/6	0.514677	0.999996	0	0	1.56236	1.03775	PRKN
regulation of relaxation of cardiac muscle (GO:1901897)	1/6	0.514677	0.999996	0	0	1.56236	1.03775	PDE4D
regulation of retrograde transport, endosome to Golgi (GO:1905279)	1/6	0.514677	0.999996	0	0	1.56236	1.03775	PRKN
regulation of serine-type endopeptidase activity (GO:1900003)	1/6	0.514677	0.999996	0	0	1.56236	1.03775	SPINK2
regulation of thymocyte apoptotic process (GO:0070243)	1/6	0.514677	0.999996	0	0	1.56236	1.03775	JAK3
regulation of tooth mineralization (GO:0070170)	1/6	0.514677	0.999996	0	0	1.56236	1.03775	WNT6
regulation of transmission of nerve impulse (GO:0051969)	1/6	0.514677	0.999996	0	0	1.56236	1.03775	TYMP
regulation of type 2 immune response (GO:0002828)	1/6	0.514677	0.999996	0	0	1.56236	1.03775	NOD2
regulation of type B pancreatic cell proliferation (GO:0061469)	1/6	0.514677	0.999996	0	0	1.56236	1.03775	NR4A1
regulation of vitamin D biosynthetic process (GO:0060556)	1/6	0.514677	0.999996	0	0	1.56236	1.03775	NFKB1
response to granulocyte macrophage colony-stimulating factor (GO:0097012)	1/6	0.514677	0.999996	0	0	1.56236	1.03775	PDE1B
response to manganese ion (GO:0010042)	1/6	0.514677	0.999996	0	0	1.56236	1.03775	PRKN
retinal cone cell development (GO:0046549)	1/6	0.514677	0.999996	0	0	1.56236	1.03775	TOPORS
retinal cone cell differentiation (GO:0042670)	1/6	0.514677	0.999996	0	0	1.56236	1.03775	TOPORS
SCF complex assembly (GO:0010265)	1/6	0.514677	0.999996	0	0	1.56236	1.03775	CAND2
sialylation (GO:0097503)	1/6	0.514677	0.999996	0	0	1.56236	1.03775	ST3GAL4
skeletal muscle thin filament assembly (GO:0030240)	1/6	0.514677	0.999996	0	0	1.56236	1.03775	ACTC1
snoRNA localization (GO:0048254)	1/6	0.514677	0.999996	0	0	1.56236	1.03775	NOP58
sterol import (GO:0035376)	1/6	0.514677	0.999996	0	0	1.56236	1.03775	STARD4
telencephalon cell migration (GO:0022029)	1/6	0.514677	0.999996	0	0	1.56236	1.03775	FOXB1
TORC2 signaling (GO:0038203)	1/6	0.514677	0.999996	0	0	1.56236	1.03775	PRR5L
transcription-dependent tethering of RNA polymerase II gene DNA at nuclear periphery (GO:0000972)	1/6	0.514677	0.999996	0	0	1.56236	1.03775	NUP155
transmembrane receptor protein tyrosine phosphatase signaling pathway (GO:0007185)	1/6	0.514677	0.999996	0	0	1.56236	1.03775	PTPRF
tRNA 3'-end processing (GO:0042780)	1/6	0.514677	0.999996	0	0	1.56236	1.03775	TRNT1
tRNA pseudouridine synthesis (GO:0031119)	1/6	0.514677	0.999996	0	0	1.56236	1.03775	PUS3
tRNA surveillance (GO:0106354)	1/6	0.514677	0.999996	0	0	1.56236	1.03775	EXOSC9
valine metabolic process (GO:0006573)	1/6	0.514677	0.999996	0	0	1.56236	1.03775	ALDH6A1
venous blood vessel morphogenesis (GO:0048845)	1/6	0.514677	0.999996	0	0	1.56236	1.03775	NOTCH1
vocal learning (GO:0042297)	1/6	0.514677	0.999996	0	0	1.56236	1.03775	STRA6
cellular response to UV (GO:0034644)	9/77	0.515775	0.999996	0	0	1.03389	0.684521	DDB1;IMPACT;NPM1;MMP2;PRKCD;PTPRK;BAK1;PPID;CUL4B
import into nucleus (GO:0051170)	9/77	0.515775	0.999996	0	0	1.03389	0.684521	IPO13;IPO11;POM121;NUP155;CSE1L;FAM53B;E2F3;SNRPF;SPRN
positive regulation of endothelial cell proliferation (GO:0001938)	9/77	0.515775	0.999996	0	0	1.03389	0.684521	STAT5A;NR4A1;MDK;SP1;VEGFB;AGGF1;EMC10;HMGB1;JCAD
regulation of organelle assembly (GO:1902115)	9/77	0.515775	0.999996	0	0	1.03389	0.684521	NPM1;RABEP2;RAB1B;PLK2;SGSM3;TBC1D2B;TBC1D17;TBC1D15;CDKL1
positive regulation of intracellular protein transport (GO:0090316)	17/148	0.517667	0.999996	0	0	1.01369	0.667436	BCAS3;GSK3A;HDAC3;JUP;KCNB1;PRKCD;PIK3R2;PRR5L;SREBF2;CASP8;BAG3;UBR5;MICALL2;ECT2;HRAS;YWHAG;RAPGEF3
regulation of Ras protein signal transduction (GO:0046578)	10/86	0.517904	0.999996	0	0	1.02783	0.676277	KANK2;LRRC59;NOTCH1;SH3BP1;ARHGDIA;SGSM3;RASGRF1;IRS2;SQSTM1;RASGRP1
acetyl-CoA metabolic process (GO:0006084)	2/15	0.520743	0.999996	0	0	1.2018	0.784177	ACLY;ACSS1
cellular response to arsenic-containing substance (GO:0071243)	2/15	0.520743	0.999996	0	0	1.2018	0.784177	MKNK2;ATF3
cellular response to estrogen stimulus (GO:0071391)	2/15	0.520743	0.999996	0	0	1.2018	0.784177	BCAS3;WBP2
cellular sodium ion homeostasis (GO:0006883)	2/15	0.520743	0.999996	0	0	1.2018	0.784177	ATP1A1;ATP1B2
contractile actin filament bundle assembly (GO:0030038)	2/15	0.520743	0.999996	0	0	1.2018	0.784177	ITGB5;ZYX
endoplasmic reticulum to cytosol transport (GO:1903513)	2/15	0.520743	0.999996	0	0	1.2018	0.784177	NPLOC4;AUP1
establishment of spindle localization (GO:0051293)	2/15	0.520743	0.999996	0	0	1.2018	0.784177	LLGL1;ZBED3
glucan catabolic process (GO:0009251)	2/15	0.520743	0.999996	0	0	1.2018	0.784177	GAA;PYGL
glucosamine-containing compound metabolic process (GO:1901071)	2/15	0.520743	0.999996	0	0	1.2018	0.784177	CHST7;CHST1
glycogen catabolic process (GO:0005980)	2/15	0.520743	0.999996	0	0	1.2018	0.784177	GAA;PYGL
GTP metabolic process (GO:0046039)	2/15	0.520743	0.999996	0	0	1.2018	0.784177	IMPDH1;GTPBP1
histone H3 deacetylation (GO:0070932)	2/15	0.520743	0.999996	0	0	1.2018	0.784177	PER1;HDAC3
macrophage differentiation (GO:0030225)	2/15	0.520743	0.999996	0	0	1.2018	0.784177	CASP8;IL31RA
membrane raft organization (GO:0031579)	2/15	0.520743	0.999996	0	0	1.2018	0.784177	FLOT2;S100A10
membrane repolarization during cardiac muscle cell action potential (GO:0086013)	2/15	0.520743	0.999996	0	0	1.2018	0.784177	KCNN2;ATP1A1
microvillus assembly (GO:0030033)	2/15	0.520743	0.999996	0	0	1.2018	0.784177	SLC9A3R1;ESPN
mitotic intra-S DNA damage checkpoint signaling (GO:0031573)	2/15	0.520743	0.999996	0	0	1.2018	0.784177	HUS1;RAD9A
myoblast fusion (GO:0007520)	2/15	0.520743	0.999996	0	0	1.2018	0.784177	CD9;PTGFRN
negative regulation of chondrocyte differentiation (GO:0032331)	2/15	0.520743	0.999996	0	0	1.2018	0.784177	GDF5;NKX3-2
neurotrophin TRK receptor signaling pathway (GO:0048011)	2/15	0.520743	0.999996	0	0	1.2018	0.784177	CASP3;BCAR1
peptidyl-arginine modification (GO:0018195)	2/15	0.520743	0.999996	0	0	1.2018	0.784177	ART1;PRMT8
peptidyl-tyrosine autophosphorylation (GO:0038083)	2/15	0.520743	0.999996	0	0	1.2018	0.784177	EGFR;MAPK3
positive regulation of cell killing (GO:0031343)	2/15	0.520743	0.999996	0	0	1.2018	0.784177	FZD7;DVL2
positive regulation of chromatin organization (GO:1905269)	2/15	0.520743	0.999996	0	0	1.2018	0.784177	TAL1;TERF1
positive regulation of protein export from nucleus (GO:0046827)	2/15	0.520743	0.999996	0	0	1.2018	0.784177	BAG3;RAPGEF3
positive regulation of response to cytokine stimulus (GO:0060760)	2/15	0.520743	0.999996	0	0	1.2018	0.784177	DDX58;DHX9
protein localization to chromosome, telomeric region (GO:0070198)	2/15	0.520743	0.999996	0	0	1.2018	0.784177	TERT;NABP2
regulation of aerobic respiration (GO:1903715)	2/15	0.520743	0.999996	0	0	1.2018	0.784177	UQCC2;NOP53
regulation of amyloid fibril formation (GO:1905906)	2/15	0.520743	0.999996	0	0	1.2018	0.784177	CHRNA7;CLU
regulation of branching involved in ureteric bud morphogenesis (GO:0090189)	2/15	0.520743	0.999996	0	0	1.2018	0.784177	SIX1;PAX2
regulation of clathrin-dependent endocytosis (GO:2000369)	2/15	0.520743	0.999996	0	0	1.2018	0.784177	TNK2;UNC119
regulation of cytoplasmic translation (GO:2000765)	2/15	0.520743	0.999996	0	0	1.2018	0.784177	CPEB1;DHX9
regulation of extracellular matrix organization (GO:1903053)	2/15	0.520743	0.999996	0	0	1.2018	0.784177	NOTCH1;FGFR4
regulation of neuron projection arborization (GO:0150011)	2/15	0.520743	0.999996	0	0	1.2018	0.784177	DVL2;MFSD2A
regulation of nuclear-transcribed mRNA poly(A) tail shortening (GO:0060211)	2/15	0.520743	0.999996	0	0	1.2018	0.784177	BTG2;AGO2
regulation of phospholipase C activity (GO:1900274)	2/15	0.520743	0.999996	0	0	1.2018	0.784177	RASGRP1;HRAS
regulation of T cell chemotaxis (GO:0010819)	2/15	0.520743	0.999996	0	0	1.2018	0.784177	WNK1;OXSR1
response to acidic pH (GO:0010447)	2/15	0.520743	0.999996	0	0	1.2018	0.784177	IMPACT;RAB11B
stress fiber assembly (GO:0043149)	2/15	0.520743	0.999996	0	0	1.2018	0.784177	ITGB5;ZYX
synaptonemal complex assembly (GO:0007130)	2/15	0.520743	0.999996	0	0	1.2018	0.784177	BAG6;P3H4
synaptonemal complex organization (GO:0070193)	2/15	0.520743	0.999996	0	0	1.2018	0.784177	BAG6;P3H4
mRNA transport (GO:0051028)	12/104	0.521684	0.999996	0	0	1.01887	0.662971	CPSF4;POM121;RBM15B;NUP155;POLDIP3;ALYREF;CPSF2;SYMPK;NUP54;U2AF1;AAAS;THOC6
regulation of insulin secretion (GO:0050796)	12/104	0.521684	0.999996	0	0	1.01887	0.662971	PRKN;MIDN;RFX6;UQCC2;KCNB1;ITPR2;IRS2;INHBB;HADH;MCU;AACS;RAPGEF3
amino acid import across plasma membrane (GO:0089718)	3/24	0.522966	0.999996	0	0	1.11595	0.723403	SLC1A3;SLC1A4;SLC7A2
axon extension (GO:0048675)	3/24	0.522966	0.999996	0	0	1.11595	0.723403	SEMA5B;HSP90AA1;SEMA3F
endocrine system development (GO:0035270)	3/24	0.522966	0.999996	0	0	1.11595	0.723403	MDK;SIX1;STRA6
mammary gland development (GO:0030879)	3/24	0.522966	0.999996	0	0	1.11595	0.723403	FOXB1;CSN3;PRLR
ncRNA 3'-end processing (GO:0043628)	3/24	0.522966	0.999996	0	0	1.11595	0.723403	INTS12;TRNT1;INTS6
negative regulation of ossification (GO:0030279)	3/24	0.522966	0.999996	0	0	1.11595	0.723403	NOTCH1;MDK;KREMEN2
negative regulation of stress fiber assembly (GO:0051497)	3/24	0.522966	0.999996	0	0	1.11595	0.723403	ARHGAP28;ARAP1;PFN1
phospholipid catabolic process (GO:0009395)	3/24	0.522966	0.999996	0	0	1.11595	0.723403	ABHD12;LIPG;PLBD2
porphyrin-containing compound biosynthetic process (GO:0006779)	3/24	0.522966	0.999996	0	0	1.11595	0.723403	ABCB6;UROD;HMBS
positive regulation of p38MAPK cascade (GO:1900745)	3/24	0.522966	0.999996	0	0	1.11595	0.723403	GADD45A;EMC10;RELL1
protein alpha-1,2-demannosylation (GO:0036508)	3/24	0.522966	0.999996	0	0	1.11595	0.723403	EDEM1;UBC;UBA52
protein kinase B signaling (GO:0043491)	3/24	0.522966	0.999996	0	0	1.11595	0.723403	SETX;TYRO3;PAX2
purine ribonucleotide catabolic process (GO:0009154)	3/24	0.522966	0.999996	0	0	1.11595	0.723403	PDE4D;PDE2A;FITM2
regulation of cytokine production involved in immune response (GO:0002718)	3/24	0.522966	0.999996	0	0	1.11595	0.723403	LACC1;SPHK2;NOD2
response to gamma radiation (GO:0010332)	3/24	0.522966	0.999996	0	0	1.11595	0.723403	MAP3K20;HRAS;MEN1
sulfur amino acid metabolic process (GO:0000096)	3/24	0.522966	0.999996	0	0	1.11595	0.723403	ADI1;SMS;CDO1
actin filament bundle assembly (GO:0051017)	4/33	0.524731	0.999996	0	0	1.07746	0.69482	LIMA1;DMTN;FSCN1;ESPN
actin filament bundle organization (GO:0061572)	4/33	0.524731	0.999996	0	0	1.07746	0.69482	LIMA1;DMTN;FSCN1;ESPN
apoptotic cell clearance (GO:0043277)	4/33	0.524731	0.999996	0	0	1.07746	0.69482	RHOG;TYRO3;HMGB1;TXNDC5
keratan sulfate metabolic process (GO:0042339)	4/33	0.524731	0.999996	0	0	1.07746	0.69482	HEXA;ST3GAL4;CHST1;ST3GAL3
negative chemotaxis (GO:0050919)	4/33	0.524731	0.999996	0	0	1.07746	0.69482	SEMA4B;SEMA3G;SEMA3E;SEMA3F
positive regulation of cholesterol transport (GO:0032376)	4/33	0.524731	0.999996	0	0	1.07746	0.69482	PTCH1;LPCAT3;LIPG;PLTP
very long-chain fatty acid metabolic process (GO:0000038)	4/33	0.524731	0.999996	0	0	1.07746	0.69482	TECR;ACOT1;ELOVL6;SLC27A2
cellular respiration (GO:0045333)	5/42	0.526334	0.999996	0	0	1.05561	0.677507	MDH2;ETFA;NDUFS1;ETFB;UQCRH
positive regulation of epithelial to mesenchymal transition (GO:0010718)	5/42	0.526334	0.999996	0	0	1.05561	0.677507	COL1A1;NOTCH1;MDK;BAMBI;PDPN
skeletal system morphogenesis (GO:0048705)	5/42	0.526334	0.999996	0	0	1.05561	0.677507	SKI;HOXB9;SIX1;HOXB3;IFITM5
cholesterol transport (GO:0030301)	6/51	0.52784	0.999996	0	0	1.04152	0.665492	LIMA1;STARD4;SOAT2;LIPG;LCAT;CLU
inositol lipid-mediated signaling (GO:0048017)	6/51	0.52784	0.999996	0	0	1.04152	0.665492	PLCB3;IRS2;PIK3R2;PLCH2;PLCD3;PIRT
positive regulation of actin filament bundle assembly (GO:0032233)	6/51	0.52784	0.999996	0	0	1.04152	0.665492	CARMIL1;RHOC;PFN1;SORBS3;RAPGEF3;S100A10
RNA 3'-end processing (GO:0031123)	8/69	0.530635	0.999996	0	0	1.02442	0.649157	CPSF4;POLDIP3;ALYREF;CPSF2;SYMPK;U2AF1;RPRD2;THOC6
mRNA processing (GO:0006397)	34/300	0.531087	0.999996	0	0	0.998319	0.631766	SF3B2;CCNH;DHX9;POLDIP3;PRCC;U2AF1;DDX41;PRPF19;ESS2;PTBP1;RBM15B;RAVER1;POLR2A;POLR2B;ZMAT5;SYMPK;SNRPB2;CPSF4;SF3A1;RBM14;ALYREF;CPSF2;TFIP11;GTF2H2;RPRD2;THOC6;HNRNPM;XAB2;CD2BP2;SNRNP25;SNRPF;SNRPC;SNRPA;SF1
positive regulation of cellular metabolic process (GO:0031325)	12/105	0.535603	0.999996	0	0	1.00786	0.629267	LIPT2;ACLY;STARD4;RAMP3;GADD45A;RAB1B;SCRIB;RIPK1;IFNLR1;ECE1;ARRB2;DHRS4
mRNA splicing, via spliceosome (GO:0000398)	31/274	0.536232	0.999996	0	0	0.996361	0.62092	SF3B2;DHX9;PRCC;U2AF1;DDX41;PRPF19;ESS2;PTBP1;RBM15B;RAVER1;POLR2A;POLR2B;ZMAT5;SYMPK;SNRPB2;DCPS;CPSF4;SF3A1;RBM14;ALYREF;CPSF2;TFIP11;HNRNPM;XAB2;SCNM1;CD2BP2;SNRNP25;SNRPF;SNRPC;SNRPA;SF1
positive regulation of developmental process (GO:0051094)	20/177	0.543947	0.999996	0	0	0.994933	0.605818	PRKN;RALBP1;RIF1;TFRC;KMT5C;SRF;FOXO6;COBL;PAX2;POU4F2;CORO1C;MDK;PPP1R13L;AGO2;LMNA;DVL2;LLPH;MCU;RAPGEF3;ZBED3
fatty acid beta-oxidation (GO:0006635)	6/52	0.547549	0.999996	0	0	1.01882	0.613639	BDH2;CPT2;ETFA;ETFB;HADH;SLC27A2
negative regulation of protein metabolic process (GO:0051248)	6/52	0.547549	0.999996	0	0	1.01882	0.613639	PRKCG;FLOT2;INHBB;CLU;EGFR;NFKB1
sprouting angiogenesis (GO:0002040)	6/52	0.547549	0.999996	0	0	1.01882	0.613639	NR4A1;RAMP2;ADGRA2;SRF;VEGFB;SEMA3E
carbohydrate homeostasis (GO:0033500)	8/70	0.54761	0.999996	0	0	1.00784	0.606916	RFX6;KCNB1;RPS6;CRY2;PYGL;FGFR4;MCU;PTPN2
establishment of protein localization to membrane (GO:0090150)	8/70	0.54761	0.999996	0	0	1.00784	0.606916	AFDN;GORASP2;ARL6;NACA;EGFR;RAB3GAP1;RAB11B;YIF1B
positive regulation of cell-substrate adhesion (GO:0010811)	8/70	0.54761	0.999996	0	0	1.00784	0.606916	DOCK5;CARMIL1;DMTN;JUP;MDK;UTRN;TRIOBP;S100A10
positive regulation of ubiquitin-dependent protein catabolic process (GO:2000060)	9/79	0.54792	0.999996	0	0	1.00423	0.604173	PRKN;GSK3A;BAG2;PLK1;AXIN1;TRIB1;CLU;KLHL40;NOP53
cellular response to retinoic acid (GO:0071300)	5/43	0.548021	0.999996	0	0	1.02777	0.618142	SETX;WNT6;FZD7;TESC;PAX2
DNA synthesis involved in DNA repair (GO:0000731)	5/43	0.548021	0.999996	0	0	1.02777	0.618142	RFC1;UBC;REV1;TRIM25;UBA52
positive regulation of axonogenesis (GO:0050772)	5/43	0.548021	0.999996	0	0	1.02777	0.618142	TIAM2;DBNL;ARHGDIA;PLXNA1;POU4F2
positive regulation of peptide hormone secretion (GO:0090277)	5/43	0.548021	0.999996	0	0	1.02777	0.618142	HFE;GHRH;IRS2;AACS;MCU
regulation of cytokine production involved in inflammatory response (GO:1900015)	5/43	0.548021	0.999996	0	0	1.02777	0.618142	PER1;CARD9;SIRPA;NLRC3;NOD2
regulation of purine nucleotide metabolic process (GO:1900542)	5/43	0.548021	0.999996	0	0	1.02777	0.618142	LACC1;POM121;NUP155;NUP54;AAAS
spermatid development (GO:0007286)	5/43	0.548021	0.999996	0	0	1.02777	0.618142	ING2;SPINK2;MEIOC;RFX2;ACRBP
tRNA aminoacylation for protein translation (GO:0006418)	5/43	0.548021	0.999996	0	0	1.02777	0.618142	RARS2;AARS2;MARS2;VARS2;FARS2
regulation of establishment of planar polarity (GO:0090175)	10/88	0.54834	0.999996	0	0	1.00136	0.601678	PSMB6;PSMD6;PSMC3;PSMC4;PSME3;FZD7;DVL2;AP2A1;ARRB2;PFN1
cellular response to amino acid stimulus (GO:0071230)	4/34	0.549142	0.999996	0	0	1.04148	0.624262	CPEB1;RRAGD;SH3BP4;LAMTOR1
organelle disassembly (GO:1903008)	4/34	0.549142	0.999996	0	0	1.04148	0.624262	MCTS1;ATG2A;DENR;PELO
positive regulation of DNA binding (GO:0043388)	4/34	0.549142	0.999996	0	0	1.04148	0.624262	PRKN;SKI;HMGB1;POU4F2
positive regulation of mitochondrial outer membrane permeabilization involved in apoptotic signaling pathway (GO:1901030)	4/34	0.549142	0.999996	0	0	1.04148	0.624262	GSK3A;CASP8;BAK1;YWHAG
sister chromatid segregation (GO:0000819)	4/34	0.549142	0.999996	0	0	1.04148	0.624262	NCAPG2;PLK1;TUBG2;TUBG1
tRNA export from nucleus (GO:0006409)	4/34	0.549142	0.999996	0	0	1.04148	0.624262	POM121;NUP155;NUP54;AAAS
tRNA-containing ribonucleoprotein complex export from nucleus (GO:0071431)	4/34	0.549142	0.999996	0	0	1.04148	0.624262	POM121;NUP155;NUP54;AAAS
phosphorylation (GO:0016310)	45/400	0.549289	0.999996	0	0	0.989872	0.593063	GSK3A;PRAG1;TESK2;GK5;LIPE;NUAK2;GRK2;GNPTAB;FASTK;MKNK2;PIM1;MAP3K20;PGK1;PDK3;JAK3;PAK4;MAPK3;PRKCG;CDKL2;BRD2;CDKL4;MORC3;CSNK2A1;GK;NEK4;DAPK1;SPHK2;PLK2;IGFBP3;TNK2;PRKCD;PLK1;OXSR1;MERTK;CDK11B;BCKDK;CDK4;WNK1;STK17B;CDK2;NEK10;SIK1;SGK3;TRIB1;CDKL1
chromosome organization (GO:0051276)	12/106	0.549387	0.999996	0	0	0.997079	0.597203	L3MBTL1;DDB1;CENPV;TCF7L1;HDAC3;NUP155;MSH3;GPS1;UBC;UBA52;SMARCA4;CUL4B
RNA export from nucleus (GO:0006405)	12/106	0.549387	0.999996	0	0	0.997079	0.597203	CPSF4;POM121;RBM15B;NUP155;POLDIP3;ALYREF;CPSF2;SYMPK;NUP54;U2AF1;AAAS;THOC6
non-canonical Wnt signaling pathway (GO:0035567)	14/124	0.550595	0.999996	0	0	0.994036	0.593196	FZD7;FZD9;AP2A1;ARRB2;PSMB6;PSMD6;PLCB3;PSMC3;PSMC4;PSME3;AGO2;CCDC88C;DVL2;PFN1
cellular response to hexose stimulus (GO:0071331)	3/25	0.551483	0.999996	0	0	1.06516	0.633926	KCNB1;PDK3;PAX2
fat-soluble vitamin metabolic process (GO:0006775)	3/25	0.551483	0.999996	0	0	1.06516	0.633926	PIAS4;CUBN;GC
negative regulation of cellular carbohydrate metabolic process (GO:0010677)	3/25	0.551483	0.999996	0	0	1.06516	0.633926	GSK3A;SIK1;GIT1
negative regulation of response to endoplasmic reticulum stress (GO:1903573)	3/25	0.551483	0.999996	0	0	1.06516	0.633926	PRKN;LPCAT3;CLU
organophosphate ester transport (GO:0015748)	3/25	0.551483	0.999996	0	0	1.06516	0.633926	PITPNM1;PLTP;PITPNC1
peroxisome organization (GO:0007031)	3/25	0.551483	0.999996	0	0	1.06516	0.633926	TMEM135;PEX11A;PEX10
positive regulation of ERBB signaling pathway (GO:1901186)	3/25	0.551483	0.999996	0	0	1.06516	0.633926	DOK1;SHKBP1;ARAP1
positive regulation of peptidyl-threonine phosphorylation (GO:0010800)	3/25	0.551483	0.999996	0	0	1.06516	0.633926	PLK1;AXIN1;UBE2K
positive regulation of T cell migration (GO:2000406)	3/25	0.551483	0.999996	0	0	1.06516	0.633926	TMEM102;WNK1;OXSR1
receptor signaling pathway via STAT (GO:0097696)	3/25	0.551483	0.999996	0	0	1.06516	0.633926	STAT5A;STAT4;IL31RA
regulation of mitochondrial fission (GO:0090140)	3/25	0.551483	0.999996	0	0	1.06516	0.633926	PRKN;RALBP1;MCU
regulation of proteolysis involved in cellular protein catabolic process (GO:1903050)	3/25	0.551483	0.999996	0	0	1.06516	0.633926	GPX1;PSME3;UCHL5
apoptotic DNA fragmentation (GO:0006309)	2/16	0.556533	0.999996	0	0	1.1159	0.653948	CASP3;HMGB1
basement membrane organization (GO:0071711)	2/16	0.556533	0.999996	0	0	1.1159	0.653948	RAMP2;NID2
cellular polysaccharide catabolic process (GO:0044247)	2/16	0.556533	0.999996	0	0	1.1159	0.653948	GAA;PYGL
ceramide catabolic process (GO:0046514)	2/16	0.556533	0.999996	0	0	1.1159	0.653948	HEXA;ACER3
dendrite self-avoidance (GO:0070593)	2/16	0.556533	0.999996	0	0	1.1159	0.653948	ROBO3;IGSF9
epiboly involved in wound healing (GO:0090505)	2/16	0.556533	0.999996	0	0	1.1159	0.653948	PDPN;RHOC
glycosphingolipid biosynthetic process (GO:0006688)	2/16	0.556533	0.999996	0	0	1.1159	0.653948	ST8SIA5;B4GALNT1
histone H2A acetylation (GO:0043968)	2/16	0.556533	0.999996	0	0	1.1159	0.653948	SPHK2;BRD8
late endosome to vacuole transport via multivesicular body sorting pathway (GO:0032511)	2/16	0.556533	0.999996	0	0	1.1159	0.653948	VTA1;VPS25
membrane repolarization (GO:0086009)	2/16	0.556533	0.999996	0	0	1.1159	0.653948	ATP1A1;ATP1B2
mRNA cis splicing, via spliceosome (GO:0045292)	2/16	0.556533	0.999996	0	0	1.1159	0.653948	SNRPC;DCPS
N-acetylglucosamine metabolic process (GO:0006044)	2/16	0.556533	0.999996	0	0	1.1159	0.653948	CHST7;CHST1
negative regulation of anoikis (GO:2000811)	2/16	0.556533	0.999996	0	0	1.1159	0.653948	NOTCH1;PTRH2
negative regulation of histone modification (GO:0031057)	2/16	0.556533	0.999996	0	0	1.1159	0.653948	SPHK2;TAF7
negative regulation of platelet activation (GO:0010544)	2/16	0.556533	0.999996	0	0	1.1159	0.653948	PRKCD;CD9
negative regulation of receptor signaling pathway via JAK-STAT (GO:0046426)	2/16	0.556533	0.999996	0	0	1.1159	0.653948	HGS;PTPN2
negative regulation of telomere maintenance (GO:0032205)	2/16	0.556533	0.999996	0	0	1.1159	0.653948	RAD50;TERF1
polyol biosynthetic process (GO:0046173)	2/16	0.556533	0.999996	0	0	1.1159	0.653948	CYP27A1;ACER3
positive regulation of double-strand break repair via nonhomologous end joining (GO:2001034)	2/16	0.556533	0.999996	0	0	1.1159	0.653948	RIF1;KMT5C
positive regulation of leukocyte adhesion to vascular endothelial cell (GO:1904996)	2/16	0.556533	0.999996	0	0	1.1159	0.653948	MDK;ST3GAL4
positive regulation of myeloid leukocyte cytokine production involved in immune response (GO:0061081)	2/16	0.556533	0.999996	0	0	1.1159	0.653948	GPRC5B;DDX58
regulation of amyloid-beta clearance (GO:1900221)	2/16	0.556533	0.999996	0	0	1.1159	0.653948	SRF;CLU
regulation of ATP biosynthetic process (GO:2001169)	2/16	0.556533	0.999996	0	0	1.1159	0.653948	SPHK2;DNAJC30
regulation of ceramide biosynthetic process (GO:2000303)	2/16	0.556533	0.999996	0	0	1.1159	0.653948	SPHK2;PRKCD
regulation of chromatin silencing (GO:0031935)	2/16	0.556533	0.999996	0	0	1.1159	0.653948	CDC45;ASF1A
regulation of ERBB signaling pathway (GO:1901184)	2/16	0.556533	0.999996	0	0	1.1159	0.653948	MVB12A;EGFR
regulation of interleukin-1 production (GO:0032652)	2/16	0.556533	0.999996	0	0	1.1159	0.653948	SIRPA;HMGB1
regulation of intrinsic apoptotic signaling pathway in response to DNA damage (GO:1902229)	2/16	0.556533	0.999996	0	0	1.1159	0.653948	DDIAS;CLU
regulation of mast cell degranulation (GO:0043304)	2/16	0.556533	0.999996	0	0	1.1159	0.653948	SPHK2;STXBP2
regulation of Rac protein signal transduction (GO:0035020)	2/16	0.556533	0.999996	0	0	1.1159	0.653948	SH3BP1;RASGRF1
regulation of systemic arterial blood pressure by hormone (GO:0001990)	2/16	0.556533	0.999996	0	0	1.1159	0.653948	ACE;ECE1
positive regulation of GTPase activity (GO:0043547)	24/214	0.557283	0.999996	0	0	0.986455	0.576763	BCAS3;RALBP1;CCDC125;RASGRF1;RHOG;SCRIB;TBC1D2B;ARAP1;RASGRP1;CORO1C;TIAM2;NET1;AFDN;SH3BP1;SGSM3;SGSM2;TBC1D25;ECT2;TBC1D17;HRAS;RAPGEF3;RAB3GAP1;TBC1D15;S100A10
mRNA export from nucleus (GO:0006406)	12/107	0.563021	0.999996	0	0	0.986527	0.5667	CPSF4;POM121;RBM15B;NUP155;POLDIP3;ALYREF;CPSF2;SYMPK;NUP54;U2AF1;AAAS;THOC6
cytosolic transport (GO:0016482)	13/116	0.563073	0.999996	0	0	0.985719	0.566144	PHETA2;DENND2A;AP2A1;PTPN23;RBSN;RNF126;HEATR5A;VPS51;HOOK1;UBE2O;TBC1D17;WASHC1;SNX5
post-Golgi vesicle-mediated transport (GO:0006892)	10/89	0.563283	0.999996	0	0	0.98863	0.567447	AP1G2;HGS;AP1B1;CLVS2;AP2A1;AP1S3;SH3GL2;LLGL1;SH3D19;TXNDC5
protein import (GO:0017038)	10/89	0.563283	0.999996	0	0	0.98863	0.567447	IPO13;IPO11;HSP90AA1;POM121;NUP155;CSE1L;FAM53B;E2F3;CLU;SPRN
regulation of cation channel activity (GO:2001257)	10/89	0.563283	0.999996	0	0	0.98863	0.567447	GRIA1;FKBP1A;CACNG7;JPH2;DAPK1;PDE4D;HPCA;CAPN1;GRIN2B;PIRT
skin development (GO:0043588)	9/80	0.563677	0.999996	0	0	0.990033	0.56756	COL1A1;CDSN;ABCB6;CASP3;COL5A3;DACT2;GATA6;TXNIP;LSR
receptor-mediated endocytosis (GO:0006898)	16/143	0.563687	0.999996	0	0	0.983896	0.564025	CUBN;HSP90AA1;RAMP2;RAMP3;TFRC;DNAJC13;ADM;AP2A1;ARRB2;TPCN2;GRK2;AP1G2;CD9;HYOU1;SCARF1;PDLIM7
phosphatidylinositol-mediated signaling (GO:0048015)	8/71	0.564329	0.999996	0	0	0.99179	0.56742	PLCB3;PLEKHA1;TYRO3;IRS2;PIK3R2;PLCH2;PLCD3;PIRT
I-kappaB kinase/NF-kappaB signaling (GO:0007249)	7/62	0.565343	0.999996	0	0	0.994055	0.566933	PRDX4;IRAK2;UBC;NLRC3;RIPK1;UBA52;RELB
negative regulation of kinase activity (GO:0033673)	7/62	0.565343	0.999996	0	0	0.994055	0.566933	SPRED1;DUSP19;PPP2R5A;TAF7;IRS2;TRIB1;YWHAG
response to retinoic acid (GO:0032526)	7/62	0.565343	0.999996	0	0	0.994055	0.566933	SETX;WNT6;TESC;FZD7;GATA6;RXRG;PAX2
IRE1-mediated unfolded protein response (GO:0036498)	6/53	0.566879	0.999996	0	0	0.997087	0.565955	GSK3A;EDEM1;LMNA;HYOU1;TLN1;SEC31A
intracellular protein transmembrane transport (GO:0065002)	5/44	0.569218	0.999996	0	0	1.00136	0.564257	SEC61A1;AIFM1;PEX10;TIMM21;TIMM50
mRNA catabolic process (GO:0006402)	5/44	0.569218	0.999996	0	0	1.00136	0.564257	RIDA;RNH1;YTHDF2;EXOSC9;NUDT16L1
positive regulation of stress fiber assembly (GO:0051496)	5/44	0.569218	0.999996	0	0	1.00136	0.564257	CARMIL1;RHOC;SORBS3;RAPGEF3;S100A10
aldehyde biosynthetic process (GO:0046184)	1/7	0.569777	0.999996	0	0	1.3019	0.732329	TPI1
amino-acid betaine metabolic process (GO:0006577)	1/7	0.569777	0.999996	0	0	1.3019	0.732329	CPT2
arginine catabolic process (GO:0006527)	1/7	0.569777	0.999996	0	0	1.3019	0.732329	ARG1
astrocyte differentiation (GO:0048708)	1/7	0.569777	0.999996	0	0	1.3019	0.732329	EIF2B5
atrioventricular valve formation (GO:0003190)	1/7	0.569777	0.999996	0	0	1.3019	0.732329	NOTCH1
AV node cell action potential (GO:0086016)	1/7	0.569777	0.999996	0	0	1.3019	0.732329	SCN4B
cardiac muscle cell-cardiac muscle cell adhesion (GO:0086042)	1/7	0.569777	0.999996	0	0	1.3019	0.732329	JUP
cardiolipin biosynthetic process (GO:0032049)	1/7	0.569777	0.999996	0	0	1.3019	0.732329	PTPMT1
catecholamine catabolic process (GO:0042424)	1/7	0.569777	0.999996	0	0	1.3019	0.732329	MOXD1
cellular response to gonadotropin stimulus (GO:0071371)	1/7	0.569777	0.999996	0	0	1.3019	0.732329	NOTCH1
cellular response to laminar fluid shear stress (GO:0071499)	1/7	0.569777	0.999996	0	0	1.3019	0.732329	SREBF2
chemical homeostasis within a tissue (GO:0048875)	1/7	0.569777	0.999996	0	0	1.3019	0.732329	RCN3
citrulline metabolic process (GO:0000052)	1/7	0.569777	0.999996	0	0	1.3019	0.732329	ALDH18A1
collagen-activated tyrosine kinase receptor signaling pathway (GO:0038063)	1/7	0.569777	0.999996	0	0	1.3019	0.732329	COL1A1
complement activation, alternative pathway (GO:0006957)	1/7	0.569777	0.999996	0	0	1.3019	0.732329	C3
coronary vasculature development (GO:0060976)	1/7	0.569777	0.999996	0	0	1.3019	0.732329	GATA6
deadenylation-dependent decapping of nuclear-transcribed mRNA (GO:0000290)	1/7	0.569777	0.999996	0	0	1.3019	0.732329	DCPS
dendrite arborization (GO:0140059)	1/7	0.569777	0.999996	0	0	1.3019	0.732329	CHRNA7
dense core granule cytoskeletal transport (GO:0099519)	1/7	0.569777	0.999996	0	0	1.3019	0.732329	KIF1C
desmosome organization (GO:0002934)	1/7	0.569777	0.999996	0	0	1.3019	0.732329	JUP
detection of stimulus involved in sensory perception of pain (GO:0062149)	1/7	0.569777	0.999996	0	0	1.3019	0.732329	SCN1A
dolichyl diphosphate biosynthetic process (GO:0006489)	1/7	0.569777	0.999996	0	0	1.3019	0.732329	NUS1
dolichyl diphosphate metabolic process (GO:0046465)	1/7	0.569777	0.999996	0	0	1.3019	0.732329	NUS1
endosome to lysosome transport via multivesicular body sorting pathway (GO:0032510)	1/7	0.569777	0.999996	0	0	1.3019	0.732329	MVB12A
epithelial cell differentiation involved in kidney development (GO:0035850)	1/7	0.569777	0.999996	0	0	1.3019	0.732329	PAX2
excitatory chemical synaptic transmission (GO:0098976)	1/7	0.569777	0.999996	0	0	1.3019	0.732329	GRIN2B
fatty acid elongation, monounsaturated fatty acid (GO:0034625)	1/7	0.569777	0.999996	0	0	1.3019	0.732329	ELOVL6
fatty acid elongation, polyunsaturated fatty acid (GO:0034626)	1/7	0.569777	0.999996	0	0	1.3019	0.732329	ELOVL6
fatty acid elongation, saturated fatty acid (GO:0019367)	1/7	0.569777	0.999996	0	0	1.3019	0.732329	ELOVL6
fatty acid elongation, unsaturated fatty acid (GO:0019368)	1/7	0.569777	0.999996	0	0	1.3019	0.732329	ELOVL6
G-quadruplex DNA unwinding (GO:0044806)	1/7	0.569777	0.999996	0	0	1.3019	0.732329	DHX9
ganglioside catabolic process (GO:0006689)	1/7	0.569777	0.999996	0	0	1.3019	0.732329	HEXA
gland morphogenesis (GO:0022612)	1/7	0.569777	0.999996	0	0	1.3019	0.732329	SLC9A3R1
glial cell migration (GO:0008347)	1/7	0.569777	0.999996	0	0	1.3019	0.732329	CD9
heart trabecula formation (GO:0060347)	1/7	0.569777	0.999996	0	0	1.3019	0.732329	FKBP1A
heme transport (GO:0015886)	1/7	0.569777	0.999996	0	0	1.3019	0.732329	ABCB6
insulin secretion involved in cellular response to glucose stimulus (GO:0035773)	1/7	0.569777	0.999996	0	0	1.3019	0.732329	RAB11B
intermembrane lipid transfer (GO:0120009)	1/7	0.569777	0.999996	0	0	1.3019	0.732329	PLEKHA3
iron coordination entity transport (GO:1901678)	1/7	0.569777	0.999996	0	0	1.3019	0.732329	ABCB6
L-alanine transport (GO:0015808)	1/7	0.569777	0.999996	0	0	1.3019	0.732329	SLC1A4
L-methionine salvage (GO:0071267)	1/7	0.569777	0.999996	0	0	1.3019	0.732329	ADI1
late nucleophagy (GO:0044805)	1/7	0.569777	0.999996	0	0	1.3019	0.732329	ATG2A
long-term synaptic depression (GO:0060292)	1/7	0.569777	0.999996	0	0	1.3019	0.732329	PLK2
lysosomal microautophagy (GO:0016237)	1/7	0.569777	0.999996	0	0	1.3019	0.732329	ATG2A
malate metabolic process (GO:0006108)	1/7	0.569777	0.999996	0	0	1.3019	0.732329	MDH2
membrane fission (GO:0090148)	1/7	0.569777	0.999996	0	0	1.3019	0.732329	CORO1C
membrane invagination (GO:0010324)	1/7	0.569777	0.999996	0	0	1.3019	0.732329	HGS
metanephric nephron tubule development (GO:0072234)	1/7	0.569777	0.999996	0	0	1.3019	0.732329	PAX2
miRNA catabolic process (GO:0010587)	1/7	0.569777	0.999996	0	0	1.3019	0.732329	SND1
miRNA loading onto RISC involved in gene silencing by miRNA (GO:0035280)	1/7	0.569777	0.999996	0	0	1.3019	0.732329	AGO2
modulation by symbiont of host apoptotic process (GO:0052150)	1/7	0.569777	0.999996	0	0	1.3019	0.732329	MAPK3
mRNA pseudouridine synthesis (GO:1990481)	1/7	0.569777	0.999996	0	0	1.3019	0.732329	PUS3
negative regulation by host of viral genome replication (GO:0044828)	1/7	0.569777	0.999996	0	0	1.3019	0.732329	PRKN
negative regulation of centriole replication (GO:0046600)	1/7	0.569777	0.999996	0	0	1.3019	0.732329	RBM14
negative regulation of cytoplasmic translation (GO:2000766)	1/7	0.569777	0.999996	0	0	1.3019	0.732329	CPEB1
negative regulation of glycogen metabolic process (GO:0070874)	1/7	0.569777	0.999996	0	0	1.3019	0.732329	GSK3A
negative regulation of intracellular transport (GO:0032387)	1/7	0.569777	0.999996	0	0	1.3019	0.732329	INSIG1
negative regulation of mitochondrial outer membrane permeabilization involved in apoptotic signaling pathway (GO:1901029)	1/7	0.569777	0.999996	0	0	1.3019	0.732329	FZD9
negative regulation of neurotransmitter secretion (GO:0046929)	1/7	0.569777	0.999996	0	0	1.3019	0.732329	PRKN
negative regulation of NLRP3 inflammasome complex assembly (GO:1900226)	1/7	0.569777	0.999996	0	0	1.3019	0.732329	NLRC3
negative regulation of oligodendrocyte differentiation (GO:0048715)	1/7	0.569777	0.999996	0	0	1.3019	0.732329	NOTCH1
negative regulation of p38MAPK cascade (GO:1903753)	1/7	0.569777	0.999996	0	0	1.3019	0.732329	DUSP1
negative regulation of protein import (GO:1904590)	1/7	0.569777	0.999996	0	0	1.3019	0.732329	MDFIC
negative regulation of protein import into nucleus (GO:0042308)	1/7	0.569777	0.999996	0	0	1.3019	0.732329	MDFIC
negative regulation of protein K63-linked ubiquitination (GO:1900045)	1/7	0.569777	0.999996	0	0	1.3019	0.732329	UBR5
negative regulation of striated muscle tissue development (GO:0045843)	1/7	0.569777	0.999996	0	0	1.3019	0.732329	USP19
negative regulation of telomere capping (GO:1904354)	1/7	0.569777	0.999996	0	0	1.3019	0.732329	RAD50
neuron projection arborization (GO:0140058)	1/7	0.569777	0.999996	0	0	1.3019	0.732329	CHRNA7
neurotransmitter receptor transport, endosome to plasma membrane (GO:0099639)	1/7	0.569777	0.999996	0	0	1.3019	0.732329	SCRIB
nicotinamide nucleotide biosynthetic process (GO:0019359)	1/7	0.569777	0.999996	0	0	1.3019	0.732329	NMNAT1
norepinephrine metabolic process (GO:0042415)	1/7	0.569777	0.999996	0	0	1.3019	0.732329	MOXD1
nuclear-transcribed mRNA catabolic process, deadenylation-independent decay (GO:0031086)	1/7	0.569777	0.999996	0	0	1.3019	0.732329	EDC4
oxygen transport (GO:0015671)	1/7	0.569777	0.999996	0	0	1.3019	0.732329	MB
pantothenate metabolic process (GO:0015939)	1/7	0.569777	0.999996	0	0	1.3019	0.732329	AASDHPPT
pentose metabolic process (GO:0019321)	1/7	0.569777	0.999996	0	0	1.3019	0.732329	RPE
pericardium morphogenesis (GO:0003344)	1/7	0.569777	0.999996	0	0	1.3019	0.732329	NOTCH1
pexophagy (GO:0000425)	1/7	0.569777	0.999996	0	0	1.3019	0.732329	SQSTM1
piecemeal microautophagy of the nucleus (GO:0034727)	1/7	0.569777	0.999996	0	0	1.3019	0.732329	ATG2A
polyamine biosynthetic process (GO:0006596)	1/7	0.569777	0.999996	0	0	1.3019	0.732329	SMS
positive regulation of blood circulation (GO:1903524)	1/7	0.569777	0.999996	0	0	1.3019	0.732329	GSK3A
positive regulation of cardiac epithelial to mesenchymal transition (GO:0062043)	1/7	0.569777	0.999996	0	0	1.3019	0.732329	NOTCH1
positive regulation of cytoplasmic translation (GO:2000767)	1/7	0.569777	0.999996	0	0	1.3019	0.732329	DHX9
positive regulation of epithelial tube formation (GO:1905278)	1/7	0.569777	0.999996	0	0	1.3019	0.732329	SIX1
positive regulation of ER-associated ubiquitin-dependent protein catabolic process (GO:1903071)	1/7	0.569777	0.999996	0	0	1.3019	0.732329	SGTA
positive regulation of fibroblast apoptotic process (GO:2000271)	1/7	0.569777	0.999996	0	0	1.3019	0.732329	STK17B
positive regulation of histone H3-K9 methylation (GO:0051574)	1/7	0.569777	0.999996	0	0	1.3019	0.732329	RIF1
positive regulation of histone H4 acetylation (GO:0090240)	1/7	0.569777	0.999996	0	0	1.3019	0.732329	SMARCB1
positive regulation of integrin-mediated signaling pathway (GO:2001046)	1/7	0.569777	0.999996	0	0	1.3019	0.732329	DMTN
positive regulation of interleukin-5 production (GO:0032754)	1/7	0.569777	0.999996	0	0	1.3019	0.732329	PDE4D
positive regulation of intracellular estrogen receptor signaling pathway (GO:0033148)	1/7	0.569777	0.999996	0	0	1.3019	0.732329	WBP2
positive regulation of IRE1-mediated unfolded protein response (GO:1903896)	1/7	0.569777	0.999996	0	0	1.3019	0.732329	BAK1
positive regulation of lamellipodium morphogenesis (GO:2000394)	1/7	0.569777	0.999996	0	0	1.3019	0.732329	CORO1C
positive regulation of mast cell activation (GO:0033005)	1/7	0.569777	0.999996	0	0	1.3019	0.732329	SPHK2
positive regulation of microtubule nucleation (GO:0090063)	1/7	0.569777	0.999996	0	0	1.3019	0.732329	GIT1
positive regulation of miRNA mediated inhibition of translation (GO:1905618)	1/7	0.569777	0.999996	0	0	1.3019	0.732329	AGO2
positive regulation of mitophagy in response to mitochondrial depolarization (GO:0098779)	1/7	0.569777	0.999996	0	0	1.3019	0.732329	PRKN
positive regulation of mitotic cell cycle spindle assembly checkpoint (GO:0090267)	1/7	0.569777	0.999996	0	0	1.3019	0.732329	DYNC1LI1
positive regulation of mRNA binding (GO:1902416)	1/7	0.569777	0.999996	0	0	1.3019	0.732329	EIF3D
positive regulation of multicellular organism growth (GO:0040018)	1/7	0.569777	0.999996	0	0	1.3019	0.732329	GHRH
positive regulation of oxidative stress-induced cell death (GO:1903209)	1/7	0.569777	0.999996	0	0	1.3019	0.732329	RIPK1
positive regulation of podosome assembly (GO:0071803)	1/7	0.569777	0.999996	0	0	1.3019	0.732329	FSCN1
positive regulation of protein deubiquitination (GO:1903003)	1/7	0.569777	0.999996	0	0	1.3019	0.732329	NOP53
positive regulation of spindle checkpoint (GO:0090232)	1/7	0.569777	0.999996	0	0	1.3019	0.732329	DYNC1LI1
positive regulation of trophoblast cell migration (GO:1901165)	1/7	0.569777	0.999996	0	0	1.3019	0.732329	AGO2
posttranslational protein targeting to membrane, translocation (GO:0031204)	1/7	0.569777	0.999996	0	0	1.3019	0.732329	SEC61A1
proline metabolic process (GO:0006560)	1/7	0.569777	0.999996	0	0	1.3019	0.732329	ALDH18A1
protection from non-homologous end joining at telomere (GO:0031848)	1/7	0.569777	0.999996	0	0	1.3019	0.732329	TFIP11
protein catabolic process in the vacuole (GO:0007039)	1/7	0.569777	0.999996	0	0	1.3019	0.732329	TCIRG1
protein desumoylation (GO:0016926)	1/7	0.569777	0.999996	0	0	1.3019	0.732329	SENP2
protein localization to cytoplasmic stress granule (GO:1903608)	1/7	0.569777	0.999996	0	0	1.3019	0.732329	DHX9
proton-transporting ATP synthase complex assembly (GO:0043461)	1/7	0.569777	0.999996	0	0	1.3019	0.732329	TMEM70
purine ribonucleoside metabolic process (GO:0046128)	1/7	0.569777	0.999996	0	0	1.3019	0.732329	ENPP4
receptor-mediated endocytosis of virus by host cell (GO:0019065)	1/7	0.569777	0.999996	0	0	1.3019	0.732329	TPCN2
regulation by virus of viral protein levels in host cell (GO:0046719)	1/7	0.569777	0.999996	0	0	1.3019	0.732329	DDB1
regulation of bile acid metabolic process (GO:1904251)	1/7	0.569777	0.999996	0	0	1.3019	0.732329	FGFR4
regulation of blood-brain barrier permeability (GO:1905603)	1/7	0.569777	0.999996	0	0	1.3019	0.732329	SH3GL2
regulation of bone remodeling (GO:0046850)	1/7	0.569777	0.999996	0	0	1.3019	0.732329	MDK
regulation of calcidiol 1-monooxygenase activity (GO:0060558)	1/7	0.569777	0.999996	0	0	1.3019	0.732329	NFKB1
regulation of cGMP-mediated signaling (GO:0010752)	1/7	0.569777	0.999996	0	0	1.3019	0.732329	PDE2A
regulation of cilium beat frequency (GO:0003356)	1/7	0.569777	0.999996	0	0	1.3019	0.732329	CFAP206
regulation of dopamine metabolic process (GO:0042053)	1/7	0.569777	0.999996	0	0	1.3019	0.732329	PRKN
regulation of extracellular matrix assembly (GO:1901201)	1/7	0.569777	0.999996	0	0	1.3019	0.732329	NOTCH1
regulation of fat cell proliferation (GO:0070344)	1/7	0.569777	0.999996	0	0	1.3019	0.732329	E2F3
regulation of glial cell apoptotic process (GO:0034350)	1/7	0.569777	0.999996	0	0	1.3019	0.732329	PRKCD
regulation of glial cell differentiation (GO:0045685)	1/7	0.569777	0.999996	0	0	1.3019	0.732329	SLC45A3
regulation of glycogen (starch) synthase activity (GO:2000465)	1/7	0.569777	0.999996	0	0	1.3019	0.732329	GSK3A
regulation of growth hormone secretion (GO:0060123)	1/7	0.569777	0.999996	0	0	1.3019	0.732329	GHRH
regulation of hemoglobin biosynthetic process (GO:0046984)	1/7	0.569777	0.999996	0	0	1.3019	0.732329	SLC25A37
regulation of histone deacetylase activity (GO:1901725)	1/7	0.569777	0.999996	0	0	1.3019	0.732329	SPHK2
regulation of I-kappaB phosphorylation (GO:1903719)	1/7	0.569777	0.999996	0	0	1.3019	0.732329	SIRPA
regulation of ketone biosynthetic process (GO:0010566)	1/7	0.569777	0.999996	0	0	1.3019	0.732329	PPTC7
regulation of lens fiber cell differentiation (GO:1902746)	1/7	0.569777	0.999996	0	0	1.3019	0.732329	SPRED1
regulation of MHC class I biosynthetic process (GO:0045343)	1/7	0.569777	0.999996	0	0	1.3019	0.732329	TAF7
regulation of miRNA mediated inhibition of translation (GO:1905616)	1/7	0.569777	0.999996	0	0	1.3019	0.732329	AGO2
regulation of morphogenesis of an epithelium (GO:1905330)	1/7	0.569777	0.999996	0	0	1.3019	0.732329	RNF207
regulation of necrotic cell death (GO:0010939)	1/7	0.569777	0.999996	0	0	1.3019	0.732329	RIPK1
regulation of oxidative stress-induced neuron intrinsic apoptotic signaling pathway (GO:1903376)	1/7	0.569777	0.999996	0	0	1.3019	0.732329	PRKN
regulation of Rab protein signal transduction (GO:0032483)	1/7	0.569777	0.999996	0	0	1.3019	0.732329	SGSM3
regulation of smooth muscle cell differentiation (GO:0051150)	1/7	0.569777	0.999996	0	0	1.3019	0.732329	SRF
regulation of striated muscle cell differentiation (GO:0051153)	1/7	0.569777	0.999996	0	0	1.3019	0.732329	SIK1
regulation of systemic arterial blood pressure by renin-angiotensin (GO:0003081)	1/7	0.569777	0.999996	0	0	1.3019	0.732329	ACE
regulation of T cell mediated immune response to tumor cell (GO:0002840)	1/7	0.569777	0.999996	0	0	1.3019	0.732329	HMGB1
regulation of T-helper 1 cell differentiation (GO:0045625)	1/7	0.569777	0.999996	0	0	1.3019	0.732329	JAK3
regulation of toll-like receptor 7 signaling pathway (GO:0034155)	1/7	0.569777	0.999996	0	0	1.3019	0.732329	RSAD2
regulation of transforming growth factor beta1 production (GO:0032908)	1/7	0.569777	0.999996	0	0	1.3019	0.732329	GATA6
regulation of transforming growth factor beta2 production (GO:0032909)	1/7	0.569777	0.999996	0	0	1.3019	0.732329	GATA6
regulation of vascular associated smooth muscle cell apoptotic process (GO:1905459)	1/7	0.569777	0.999996	0	0	1.3019	0.732329	E2F3
response to lead ion (GO:0010288)	1/7	0.569777	0.999996	0	0	1.3019	0.732329	PPP1CA
ribonucleoprotein complex disassembly (GO:0032988)	1/7	0.569777	0.999996	0	0	1.3019	0.732329	TFIP11
ribosomal large subunit export from nucleus (GO:0000055)	1/7	0.569777	0.999996	0	0	1.3019	0.732329	NPM1
selenocysteine incorporation (GO:0001514)	1/7	0.569777	0.999996	0	0	1.3019	0.732329	EEFSEC
SMAD protein complex assembly (GO:0007183)	1/7	0.569777	0.999996	0	0	1.3019	0.732329	FKBP1A
somatic recombination of immunoglobulin gene segments (GO:0016447)	1/7	0.569777	0.999996	0	0	1.3019	0.732329	MSH3
surfactant homeostasis (GO:0043129)	1/7	0.569777	0.999996	0	0	1.3019	0.732329	RCN3
T-helper 17 cell differentiation (GO:0072539)	1/7	0.569777	0.999996	0	0	1.3019	0.732329	RORC
tachykinin receptor signaling pathway (GO:0007217)	1/7	0.569777	0.999996	0	0	1.3019	0.732329	GRK2
terpenoid metabolic process (GO:0006721)	1/7	0.569777	0.999996	0	0	1.3019	0.732329	FDFT1
thiamine-containing compound metabolic process (GO:0042723)	1/7	0.569777	0.999996	0	0	1.3019	0.732329	THTPA
translational readthrough (GO:0006451)	1/7	0.569777	0.999996	0	0	1.3019	0.732329	EEFSEC
ureter development (GO:0072189)	1/7	0.569777	0.999996	0	0	1.3019	0.732329	PAX2
very long-chain fatty acid catabolic process (GO:0042760)	1/7	0.569777	0.999996	0	0	1.3019	0.732329	SLC27A2
cellular response to virus (GO:0098586)	4/35	0.572878	0.999996	0	0	1.00783	0.561445	HSP90AA1;IRF3;DDX58;POU2F2
embryonic skeletal system development (GO:0048706)	4/35	0.572878	0.999996	0	0	1.00783	0.561445	COL1A1;HOXB9;SIX1;HOXB3
lung development (GO:0030324)	4/35	0.572878	0.999996	0	0	1.00783	0.561445	BAG6;RCN3;PDPN;STRA6
oxoacid metabolic process (GO:0043436)	4/35	0.572878	0.999996	0	0	1.00783	0.561445	LIPT2;LIPT1;ABHD14B;SULT4A1
protein localization to cilium (GO:0061512)	4/35	0.572878	0.999996	0	0	1.00783	0.561445	EHD1;ARL6;TTC21B;TULP1
regulation of phosphatidylinositol 3-kinase activity (GO:0043551)	4/35	0.572878	0.999996	0	0	1.00783	0.561445	EPHA8;PIK3R2;NOD2;WASHC1
regulation of protein polymerization (GO:0032271)	4/35	0.572878	0.999996	0	0	1.00783	0.561445	HSP90AA1;DBNL;ARHGAP28;PFN1
circulatory system development (GO:0072359)	14/126	0.575696	0.999996	0	0	0.976175	0.53902	KDM6B;RAMP2;NOTCH1;SRF;ECE1;SMG9;CACYBP;POU4F2;CASP8;SOX18;DVL2;BORCS8;PDLIM7;STRA6
regulation of signal transduction (GO:0009966)	22/198	0.575964	0.999996	0	0	0.97609	0.538519	TCF7L1;PRAG1;IGFBP3;CHRNA7;PTCH1;AXIN1;DTX1;RFNG;TSPEAR;SENP2;GDF5;CLU;SREBF2;DHRS3;TSPAN15;GRK2;MDFIC;IRAK2;LLGL1;GIT1;YWHAG;PTPN2
DNA replication (GO:0006260)	12/108	0.576492	0.999996	0	0	0.976196	0.537683	TBRG1;RAD50;CDC45;MCM7;RFC1;ORC2;CDK2;REV1;IGHMBP2;HUS1;TOPBP1;RAD9A
DNA geometric change (GO:0032392)	3/26	0.578962	0.999996	0	0	1.0188	0.55679	RAD50;DHX9;HMGB1
maturation of LSU-rRNA (GO:0000470)	3/26	0.578962	0.999996	0	0	1.0188	0.55679	RPL10A;RPF1;RPL7
meiosis I (GO:0007127)	3/26	0.578962	0.999996	0	0	1.0188	0.55679	ING2;DDX4;MEIOC
metanephros development (GO:0001656)	3/26	0.578962	0.999996	0	0	1.0188	0.55679	PTCH1;SIX1;PAX2
mononuclear cell differentiation (GO:1903131)	3/26	0.578962	0.999996	0	0	1.0188	0.55679	PDE1B;IL31RA;RELB
negative regulation of intrinsic apoptotic signaling pathway in response to DNA damage (GO:1902230)	3/26	0.578962	0.999996	0	0	1.0188	0.55679	ING2;DDIAS;CLU
negative regulation of signaling receptor activity (GO:2000272)	3/26	0.578962	0.999996	0	0	1.0188	0.55679	RAMP3;HFE;VPS25
organelle fission (GO:0048285)	3/26	0.578962	0.999996	0	0	1.0188	0.55679	PRKN;PEX11A;CORO1C
positive regulation of filopodium assembly (GO:0051491)	3/26	0.578962	0.999996	0	0	1.0188	0.55679	BCAS3;FSCN1;ARAP1
positive regulation of ion transmembrane transporter activity (GO:0032414)	3/26	0.578962	0.999996	0	0	1.0188	0.55679	WNK1;ATP1B2;PIRT
regulation of chondrocyte differentiation (GO:0032330)	3/26	0.578962	0.999996	0	0	1.0188	0.55679	MDK;GDF5;NKX3-2
TOR signaling (GO:0031929)	3/26	0.578962	0.999996	0	0	1.0188	0.55679	RPS6;EIF4EBP2;PRR5L
extrinsic apoptotic signaling pathway (GO:0097191)	8/72	0.580773	0.999996	0	0	0.976238	0.530484	GSK3A;CASP8;BAG3;CASP3;FAS;RIPK1;BAK1;FADD
amyloid fibril formation (GO:1990000)	7/63	0.582895	0.999996	0	0	0.976248	0.526928	PRKN;GGA2;FKBP1A;TSPAN15;UBC;RIPK1;UBA52
positive regulation of Ras protein signal transduction (GO:0046579)	7/63	0.582895	0.999996	0	0	0.976248	0.526928	NET1;LRRC59;NOTCH1;PRAG1;RASGRF1;IRS2;RASGRP1
positive regulation of viral process (GO:0048524)	7/63	0.582895	0.999996	0	0	0.976248	0.526928	DDB1;MDFIC;POLR2A;DHX9;POLR2B;TYRO3;PPID
regulation of cellular amino acid metabolic process (GO:0006521)	6/54	0.585801	0.999996	0	0	0.976259	0.522079	PSMB6;BCKDK;PSMD6;PSMC3;PSMC4;PSME3
DNA repair (GO:0006281)	33/298	0.587653	0.999996	0	0	0.972234	0.516857	FTO;BTG2;IGHMBP2;ALKBH3;BABAM1;UBE2NL;UBC;TOPBP1;MEN1;PIAS4;NPM1;GADD45A;KMT5C;HUS1;XRCC1;FANCC;GTF2H2;FANCB;TRAIP;SETX;DDB1;RAD50;MSH3;NABP2;NABP1;UBE2V1;UBA52;NOP53;ASF1A;RAD18;CENPS;RAD9A;CUL4B
cellular response to radiation (GO:0071478)	5/45	0.589889	0.999996	0	0	0.976269	0.515296	NET1;GADD45A;HUS1;ECT2;RAD9A
regulation of DNA repair (GO:0006282)	5/45	0.589889	0.999996	0	0	0.976269	0.515296	BABAM1;DHX9;UBR5;UBE2V1;EGFR
cell communication by electrical coupling involved in cardiac conduction (GO:0086064)	2/17	0.590377	0.999996	0	0	1.04145	0.548835	ATP1A1;ATP1B2
cellular response to fatty acid (GO:0071398)	2/17	0.590377	0.999996	0	0	1.04145	0.548835	LPL;PDK3
cellular response to gamma radiation (GO:0071480)	2/17	0.590377	0.999996	0	0	1.04145	0.548835	MAP3K20;HRAS
copper ion homeostasis (GO:0055070)	2/17	0.590377	0.999996	0	0	1.04145	0.548835	ATP7B;ABCB6
diol biosynthetic process (GO:0034312)	2/17	0.590377	0.999996	0	0	1.04145	0.548835	SPHK2;ACER3
dolichol-linked oligosaccharide biosynthetic process (GO:0006488)	2/17	0.590377	0.999996	0	0	1.04145	0.548835	NUS1;ALG3
epithelial cell morphogenesis (GO:0003382)	2/17	0.590377	0.999996	0	0	1.04145	0.548835	CCDC88C;DACT2
gliogenesis (GO:0042063)	2/17	0.590377	0.999996	0	0	1.04145	0.548835	CD9;PAX2
mitochondrial electron transport, cytochrome c to oxygen (GO:0006123)	2/17	0.590377	0.999996	0	0	1.04145	0.548835	COX5B;COX6A1
muscle tissue morphogenesis (GO:0060415)	2/17	0.590377	0.999996	0	0	1.04145	0.548835	NOTCH1;ACTC1
negative regulation of amyloid-beta formation (GO:1902430)	2/17	0.590377	0.999996	0	0	1.04145	0.548835	CHRNA7;CLU
negative regulation of cell aging (GO:0090344)	2/17	0.590377	0.999996	0	0	1.04145	0.548835	TERT;SLC30A10
negative regulation of cytokine production involved in immune response (GO:0002719)	2/17	0.590377	0.999996	0	0	1.04145	0.548835	HFE;JAK3
negative regulation of intrinsic apoptotic signaling pathway by p53 class mediator (GO:1902254)	2/17	0.590377	0.999996	0	0	1.04145	0.548835	PRKN;ING2
negative regulation of peptidyl-threonine phosphorylation (GO:0010801)	2/17	0.590377	0.999996	0	0	1.04145	0.548835	SPRED1;DMTN
negative regulation of phagocytosis (GO:0050765)	2/17	0.590377	0.999996	0	0	1.04145	0.548835	SIRPA;HMGB1
positive regulation of cardiac muscle tissue growth (GO:0055023)	2/17	0.590377	0.999996	0	0	1.04145	0.548835	NOTCH1;PIM1
positive regulation of cytokine production involved in inflammatory response (GO:1900017)	2/17	0.590377	0.999996	0	0	1.04145	0.548835	CARD9;NOD2
positive regulation of heart rate (GO:0010460)	2/17	0.590377	0.999996	0	0	1.04145	0.548835	PDE4D;ADM
positive regulation of regulated secretory pathway (GO:1903307)	2/17	0.590377	0.999996	0	0	1.04145	0.548835	KCNB1;RAB15
positive regulation of smooth muscle cell migration (GO:0014911)	2/17	0.590377	0.999996	0	0	1.04145	0.548835	DOCK5;MDK
positive regulation of telomere capping (GO:1904355)	2/17	0.590377	0.999996	0	0	1.04145	0.548835	NABP2;MAPK3
preassembly of GPI anchor in ER membrane (GO:0016254)	2/17	0.590377	0.999996	0	0	1.04145	0.548835	PIGV;PIGX
protein heterooligomerization (GO:0051291)	2/17	0.590377	0.999996	0	0	1.04145	0.548835	KRT1;GRIN2B
pulmonary valve morphogenesis (GO:0003184)	2/17	0.590377	0.999996	0	0	1.04145	0.548835	NOTCH1;STRA6
regulation of cell killing (GO:0031341)	2/17	0.590377	0.999996	0	0	1.04145	0.548835	FZD7;DVL2
regulation of cellular respiration (GO:0043457)	2/17	0.590377	0.999996	0	0	1.04145	0.548835	IFNLR1;NOP53
retrograde protein transport, ER to cytosol (GO:0030970)	2/17	0.590377	0.999996	0	0	1.04145	0.548835	NPLOC4;AUP1
vasculature development (GO:0001944)	2/17	0.590377	0.999996	0	0	1.04145	0.548835	SOX18;STRA6
regulation of transforming growth factor beta receptor signaling pathway (GO:0017015)	11/100	0.591007	0.999996	0	0	0.965183	0.507616	FKBP1A;SKI;ING2;SPRED1;BAMBI;CD109;UBC;UBA52;SKIL;VASN;MEN1
positive regulation of protein ubiquitination (GO:0031398)	9/82	0.594464	0.999996	0	0	0.9628	0.500748	FKBP1A;GSK3A;HDAC3;PLK1;AXIN1;SENP2;KLHL40;TOPORS;CENPS
cyclic-nucleotide-mediated signaling (GO:0019935)	4/36	0.595892	0.999996	0	0	0.97628	0.505416	GAL;PDE4D;PDE2A;RAPGEF3
embryonic limb morphogenesis (GO:0030326)	4/36	0.595892	0.999996	0	0	0.97628	0.505416	SKI;PTCH1;MAP3K20;ECE1
establishment of protein localization to plasma membrane (GO:0061951)	4/36	0.595892	0.999996	0	0	0.97628	0.505416	GGA2;AFDN;GORASP2;RAB34
mitochondrion disassembly (GO:0061726)	4/36	0.595892	0.999996	0	0	0.97628	0.505416	PRKN;FUNDC2;ATG2A;SQSTM1
positive regulation of cytokine-mediated signaling pathway (GO:0001961)	4/36	0.595892	0.999996	0	0	0.97628	0.505416	PRKN;RIPK1;FADD;UBE2K
positive regulation of interferon-beta production (GO:0032728)	4/36	0.595892	0.999996	0	0	0.97628	0.505416	HSP90AA1;IRF3;DHX9;DDX58
regulation of androgen receptor signaling pathway (GO:0060765)	4/36	0.595892	0.999996	0	0	0.97628	0.505416	NCOR2;KDM4C;PIAS2;SMARCA4
regulation of ossification (GO:0030278)	4/36	0.595892	0.999996	0	0	0.97628	0.505416	NOTCH1;MDK;TXLNG;KREMEN2
retina homeostasis (GO:0001895)	4/36	0.595892	0.999996	0	0	0.97628	0.505416	KRT1;TULP1;ATP1B2;ACTB
transferrin transport (GO:0033572)	4/36	0.595892	0.999996	0	0	0.97628	0.505416	TFRC;HFE;TCIRG1;RAB11B
transition metal ion transport (GO:0000041)	4/36	0.595892	0.999996	0	0	0.97628	0.505416	ATP7B;TFRC;TTYH1;SLC30A10
ubiquitin-dependent ERAD pathway (GO:0030433)	8/73	0.596919	0.999996	0	0	0.961164	0.495935	BAG6;NPLOC4;FBXO2;EDEM1;SGTA;TRIM25;AUP1;USP19
regulation of cellular ketone metabolic process (GO:0010565)	7/64	0.600094	0.999996	0	0	0.959067	0.489766	NCOR2;PSMB6;PSMD6;PSMC3;PSMC4;PSME3;FGFR4
regulation of cilium assembly (GO:1902017)	7/64	0.600094	0.999996	0	0	0.959067	0.489766	RABEP2;SGSM3;TBC1D2B;KCTD17;TBC1D17;TBC1D15;CDKL1
tRNA processing (GO:0008033)	7/64	0.600094	0.999996	0	0	0.959067	0.489766	PUS3;CPSF4;AARS2;TYW5;TRNT1;TRDMT1;FARS2
glycoprotein metabolic process (GO:0009100)	6/55	0.604287	0.999996	0	0	0.956281	0.481685	MAN2A1;FBXO2;ST3GAL4;ST8SIA5;PCSK6;GAL3ST2
negative regulation of cytokine-mediated signaling pathway (GO:0001960)	6/55	0.604287	0.999996	0	0	0.956281	0.481685	YTHDF2;ARG1;TTLL12;CCDC3;PTPN2;TRAIP
pyruvate metabolic process (GO:0006090)	6/55	0.604287	0.999996	0	0	0.956281	0.481685	TPI1;PGK1;ALDOA;ENO3;PFKM;LDHAL6B
triglyceride metabolic process (GO:0006641)	6/55	0.604287	0.999996	0	0	0.956281	0.481685	GK5;GK;LIPG;PNPLA3;LPL;PNPLA2
cellular response to unfolded protein (GO:0034620)	3/27	0.605353	0.999996	0	0	0.97629	0.490043	PRKN;BAG3;BAK1
cellular senescence (GO:0090398)	3/27	0.605353	0.999996	0	0	0.97629	0.490043	SRF;PRKCD;HRAS
negative regulation of insulin receptor signaling pathway (GO:0046627)	3/27	0.605353	0.999996	0	0	0.97629	0.490043	GSK3A;PRKCD;PTPN2
negative regulation of protein polymerization (GO:0032272)	3/27	0.605353	0.999996	0	0	0.97629	0.490043	PRKCD;TBCD;PFN1
positive regulation of BMP signaling pathway (GO:0030513)	3/27	0.605353	0.999996	0	0	0.97629	0.490043	NOTCH1;UBE2O;GDF5
positive regulation of cellular component movement (GO:0051272)	3/27	0.605353	0.999996	0	0	0.97629	0.490043	CAVIN1;CCDC25;PDPN
regulation of blood coagulation (GO:0030193)	3/27	0.605353	0.999996	0	0	0.97629	0.490043	DMTN;ST3GAL4;ENPP4
regulation of transcription elongation from RNA polymerase II promoter (GO:0034243)	3/27	0.605353	0.999996	0	0	0.97629	0.490043	LEO1;LARP7;CDC73
regulation of vasculature development (GO:1901342)	3/27	0.605353	0.999996	0	0	0.97629	0.490043	RNH1;ADGRA2;KRT1
glycoprotein biosynthetic process (GO:0009101)	9/83	0.609461	0.999996	0	0	0.949735	0.470291	NUS1;DAD1;CHST12;ST3GAL4;ALG3;ST8SIA5;GAL3ST2;DDOST;ST3GAL3
long-chain fatty acid metabolic process (GO:0001676)	9/83	0.609461	0.999996	0	0	0.949735	0.470291	FADS2;FAAH;GSTM2;GPX1;CPT2;PNPLA3;ACOT1;ELOVL6;SLC27A2
erythrocyte differentiation (GO:0030218)	5/46	0.610001	0.999996	0	0	0.952404	0.470769	DMTN;TAL1;CASP3;JAK3;PTPN2
positive regulation of response to stimulus (GO:0048584)	5/46	0.610001	0.999996	0	0	0.952404	0.470769	RSAD2;DHX9;DDX58;PRKCD;YPEL3
regulation of cellular protein localization (GO:1903827)	5/46	0.610001	0.999996	0	0	0.952404	0.470769	HSP90AA1;HFE;SUMO3;GPC5;RAB11B
regulation of stress fiber assembly (GO:0051492)	8/74	0.612751	0.999996	0	0	0.946548	0.463616	CARMIL1;ARHGAP28;ARAP1;RHOC;PFN1;SORBS3;RAPGEF3;S100A10
BMP signaling pathway (GO:0030509)	7/65	0.616917	0.999996	0	0	0.942478	0.455237	TMEM100;HFE;USP9Y;SLC33A1;GDF5;MAPK3;GDF7
chemical homeostasis (GO:0048878)	7/65	0.616917	0.999996	0	0	0.942478	0.455237	WNK1;PNPLA3;IRS2;FITM2;NR1D2;USF2;PNPLA2
mitotic G1 DNA damage checkpoint signaling (GO:0031571)	7/65	0.616917	0.999996	0	0	0.942478	0.455237	BTG2;GADD45A;PLK2;CARM1;CDK2;CNOT3;FBXO31
regulation of cellular catabolic process (GO:0031329)	7/65	0.616917	0.999996	0	0	0.942478	0.455237	PRKN;USP13;DAPK1;RRAGD;TYSND1;PIK3R2;TPCN2
regulation of RNA metabolic process (GO:0051252)	7/65	0.616917	0.999996	0	0	0.942478	0.455237	RBM38;PTBP1;YTHDF2;FASTK;AHNAK2;METTL4;MBNL3
steroid biosynthetic process (GO:0006694)	7/65	0.616917	0.999996	0	0	0.942478	0.455237	CYP27A1;INSIG1;DHCR7;LSS;PRLR;SLC27A2;FDFT1
acyl-CoA metabolic process (GO:0006637)	4/37	0.618149	0.999996	0	0	0.946642	0.45536	ACBD6;ACOT7;OGDH;ACOT1
ncRNA metabolic process (GO:0034660)	4/37	0.618149	0.999996	0	0	0.946642	0.45536	DDX4;KHSRP;MEPCE;AGO2
phagosome maturation (GO:0090382)	4/37	0.618149	0.999996	0	0	0.946642	0.45536	RAB20;MREG;RAB34;TCIRG1
protein insertion into ER membrane (GO:0045048)	4/37	0.618149	0.999996	0	0	0.946642	0.45536	BAG6;SGTA;EMC10;EMC6
tRNA transport (GO:0051031)	4/37	0.618149	0.999996	0	0	0.946642	0.45536	POM121;NUP155;NUP54;AAAS
adenylate cyclase-inhibiting G protein-coupled acetylcholine receptor signaling pathway (GO:0007197)	1/8	0.618624	0.999996	0	0	1.11585	0.535893	HRH3
alpha-beta T cell activation (GO:0046631)	1/8	0.618624	0.999996	0	0	1.11585	0.535893	RSAD2
axon extension involved in axon guidance (GO:0048846)	1/8	0.618624	0.999996	0	0	1.11585	0.535893	SEMA3F
carbohydrate phosphorylation (GO:0046835)	1/8	0.618624	0.999996	0	0	1.11585	0.535893	GNPTAB
cardiac atrium development (GO:0003230)	1/8	0.618624	0.999996	0	0	1.11585	0.535893	NOTCH1
cell migration involved in heart development (GO:0060973)	1/8	0.618624	0.999996	0	0	1.11585	0.535893	NOTCH1
cell-cell adhesion mediated by cadherin (GO:0044331)	1/8	0.618624	0.999996	0	0	1.11585	0.535893	AFDN
cellular response to hepatocyte growth factor stimulus (GO:0035729)	1/8	0.618624	0.999996	0	0	1.11585	0.535893	BCAR1
chromatin silencing at telomere (GO:0006348)	1/8	0.618624	0.999996	0	0	1.11585	0.535893	RIF1
cysteine metabolic process (GO:0006534)	1/8	0.618624	0.999996	0	0	1.11585	0.535893	CDO1
diacylglycerol biosynthetic process (GO:0006651)	1/8	0.618624	0.999996	0	0	1.11585	0.535893	PNPLA2
DNA damage induced protein phosphorylation (GO:0006975)	1/8	0.618624	0.999996	0	0	1.11585	0.535893	MAPK3
establishment of Golgi localization (GO:0051683)	1/8	0.618624	0.999996	0	0	1.11585	0.535893	SLC9A3R1
glycoside catabolic process (GO:0016139)	1/8	0.618624	0.999996	0	0	1.11585	0.535893	GUSB
histidine catabolic process (GO:0006548)	1/8	0.618624	0.999996	0	0	1.11585	0.535893	AMDHD1
histidine metabolic process (GO:0006547)	1/8	0.618624	0.999996	0	0	1.11585	0.535893	AMDHD1
internal protein amino acid acetylation (GO:0006475)	1/8	0.618624	0.999996	0	0	1.11585	0.535893	BAG6
lipid import into cell (GO:0140354)	1/8	0.618624	0.999996	0	0	1.11585	0.535893	SLC27A2
macromolecule modification (GO:0043412)	1/8	0.618624	0.999996	0	0	1.11585	0.535893	ST3GAL4
mammary gland epithelial cell differentiation (GO:0060644)	1/8	0.618624	0.999996	0	0	1.11585	0.535893	FOXB1
mitochondrial DNA replication (GO:0006264)	1/8	0.618624	0.999996	0	0	1.11585	0.535893	SSBP1
mitochondrial respiratory chain complex III assembly (GO:0034551)	1/8	0.618624	0.999996	0	0	1.11585	0.535893	UQCC2
mitochondrial tRNA processing (GO:0090646)	1/8	0.618624	0.999996	0	0	1.11585	0.535893	TRNT1
myoblast migration (GO:0051451)	1/8	0.618624	0.999996	0	0	1.11585	0.535893	SIX1
negative regulation by symbiont of host apoptotic process (GO:0033668)	1/8	0.618624	0.999996	0	0	1.11585	0.535893	MAPK3
negative regulation by symbiont of host programmed cell death (GO:0052041)	1/8	0.618624	0.999996	0	0	1.11585	0.535893	MAPK3
negative regulation of alpha-beta T cell differentiation (GO:0046639)	1/8	0.618624	0.999996	0	0	1.11585	0.535893	HMGB1
negative regulation of amyloid-beta clearance (GO:1900222)	1/8	0.618624	0.999996	0	0	1.11585	0.535893	SRF
negative regulation of appetite (GO:0032099)	1/8	0.618624	0.999996	0	0	1.11585	0.535893	NENF
negative regulation of B cell apoptotic process (GO:0002903)	1/8	0.618624	0.999996	0	0	1.11585	0.535893	IRS2
negative regulation of chromosome organization (GO:2001251)	1/8	0.618624	0.999996	0	0	1.11585	0.535893	WAPL
negative regulation of fatty acid oxidation (GO:0046322)	1/8	0.618624	0.999996	0	0	1.11585	0.535893	MFSD2A
negative regulation of glial cell apoptotic process (GO:0034351)	1/8	0.618624	0.999996	0	0	1.11585	0.535893	PRKCD
negative regulation of glucose import (GO:0046325)	1/8	0.618624	0.999996	0	0	1.11585	0.535893	GSK3A
negative regulation of keratinocyte proliferation (GO:0010839)	1/8	0.618624	0.999996	0	0	1.11585	0.535893	PTPRK
negative regulation of muscle cell apoptotic process (GO:0010656)	1/8	0.618624	0.999996	0	0	1.11585	0.535893	BAG3
negative regulation of muscle cell differentiation (GO:0051148)	1/8	0.618624	0.999996	0	0	1.11585	0.535893	PTBP1
negative regulation of muscle hypertrophy (GO:0014741)	1/8	0.618624	0.999996	0	0	1.11585	0.535893	NOTCH1
negative regulation of nitrogen compound metabolic process (GO:0051172)	1/8	0.618624	0.999996	0	0	1.11585	0.535893	AP2A1
negative regulation of sodium ion transport (GO:0010766)	1/8	0.618624	0.999996	0	0	1.11585	0.535893	WNK1
neuron projection extension involved in neuron projection guidance (GO:1902284)	1/8	0.618624	0.999996	0	0	1.11585	0.535893	SEMA3F
neurotransmitter receptor diffusion trapping (GO:0099628)	1/8	0.618624	0.999996	0	0	1.11585	0.535893	CACNG7
osteoblast development (GO:0002076)	1/8	0.618624	0.999996	0	0	1.11585	0.535893	MEN1
peptidyl-lysine hydroxylation (GO:0017185)	1/8	0.618624	0.999996	0	0	1.11585	0.535893	P3H4
peptidyl-proline hydroxylation to 4-hydroxy-L-proline (GO:0018401)	1/8	0.618624	0.999996	0	0	1.11585	0.535893	EGLN3
peptidyl-serine autophosphorylation (GO:0036289)	1/8	0.618624	0.999996	0	0	1.11585	0.535893	RIPK1
positive regulation of adaptive immune response (GO:0002821)	1/8	0.618624	0.999996	0	0	1.11585	0.535893	FADD
positive regulation of apoptotic cell clearance (GO:2000427)	1/8	0.618624	0.999996	0	0	1.11585	0.535893	C3
positive regulation of astrocyte differentiation (GO:0048711)	1/8	0.618624	0.999996	0	0	1.11585	0.535893	NOTCH1
positive regulation of chromosome segregation (GO:0051984)	1/8	0.618624	0.999996	0	0	1.11585	0.535893	RAD18
positive regulation of dendritic cell cytokine production (GO:0002732)	1/8	0.618624	0.999996	0	0	1.11585	0.535893	DDX58
positive regulation of early endosome to late endosome transport (GO:2000643)	1/8	0.618624	0.999996	0	0	1.11585	0.535893	PTPN23
positive regulation of epithelial cell proliferation involved in wound healing (GO:0060054)	1/8	0.618624	0.999996	0	0	1.11585	0.535893	FZD7
positive regulation of fibroblast migration (GO:0010763)	1/8	0.618624	0.999996	0	0	1.11585	0.535893	DMTN
positive regulation of insulin-like growth factor receptor signaling pathway (GO:0043568)	1/8	0.618624	0.999996	0	0	1.11585	0.535893	GHRH
positive regulation of intracellular steroid hormone receptor signaling pathway (GO:0033145)	1/8	0.618624	0.999996	0	0	1.11585	0.535893	WBP2
positive regulation of leukocyte differentiation (GO:1902107)	1/8	0.618624	0.999996	0	0	1.11585	0.535893	HMGB1
positive regulation of membrane invagination (GO:1905155)	1/8	0.618624	0.999996	0	0	1.11585	0.535893	C3
positive regulation of muscle contraction (GO:0045933)	1/8	0.618624	0.999996	0	0	1.11585	0.535893	SRF
positive regulation of neuron projection arborization (GO:0150012)	1/8	0.618624	0.999996	0	0	1.11585	0.535893	DVL2
positive regulation of oligodendrocyte differentiation (GO:0048714)	1/8	0.618624	0.999996	0	0	1.11585	0.535893	MDK
positive regulation of peptide secretion (GO:0002793)	1/8	0.618624	0.999996	0	0	1.11585	0.535893	HFE
positive regulation of T-helper 2 cell cytokine production (GO:2000553)	1/8	0.618624	0.999996	0	0	1.11585	0.535893	RSAD2
positive regulation of triglyceride catabolic process (GO:0010898)	1/8	0.618624	0.999996	0	0	1.11585	0.535893	PNPLA2
positive regulation of vascular associated smooth muscle cell migration (GO:1904754)	1/8	0.618624	0.999996	0	0	1.11585	0.535893	DOCK5
postsynapse organization (GO:0099173)	1/8	0.618624	0.999996	0	0	1.11585	0.535893	CHRNA7
postsynaptic neurotransmitter receptor diffusion trapping (GO:0098970)	1/8	0.618624	0.999996	0	0	1.11585	0.535893	CACNG7
pre-replicative complex assembly involved in nuclear cell cycle DNA replication (GO:0006267)	1/8	0.618624	0.999996	0	0	1.11585	0.535893	MCM7
protein deglycosylation (GO:0006517)	1/8	0.618624	0.999996	0	0	1.11585	0.535893	MAN2A1
protein retention in ER lumen (GO:0006621)	1/8	0.618624	0.999996	0	0	1.11585	0.535893	ANKRD13C
proximal/distal pattern formation (GO:0009954)	1/8	0.618624	0.999996	0	0	1.11585	0.535893	HOXB9
pyrimidine nucleobase catabolic process (GO:0006208)	1/8	0.618624	0.999996	0	0	1.11585	0.535893	ALDH6A1
regulation of acetyl-CoA biosynthetic process from pyruvate (GO:0010510)	1/8	0.618624	0.999996	0	0	1.11585	0.535893	PDK3
regulation of acyl-CoA biosynthetic process (GO:0050812)	1/8	0.618624	0.999996	0	0	1.11585	0.535893	PDK3
regulation of Cdc42 protein signal transduction (GO:0032489)	1/8	0.618624	0.999996	0	0	1.11585	0.535893	RALBP1
regulation of chemokine (C-C motif) ligand 5 production (GO:0071649)	1/8	0.618624	0.999996	0	0	1.11585	0.535893	SIRPA
regulation of cytoplasmic translational elongation (GO:1900247)	1/8	0.618624	0.999996	0	0	1.11585	0.535893	DPH6
regulation of dendritic spine maintenance (GO:1902950)	1/8	0.618624	0.999996	0	0	1.11585	0.535893	GRIN2B
regulation of establishment of protein localization to mitochondrion (GO:1903747)	1/8	0.618624	0.999996	0	0	1.11585	0.535893	PRKN
regulation of extracellular matrix constituent secretion (GO:0003330)	1/8	0.618624	0.999996	0	0	1.11585	0.535893	NOTCH1
regulation of interleukin-18 production (GO:0032661)	1/8	0.618624	0.999996	0	0	1.11585	0.535893	DHX9
regulation of intestinal cholesterol absorption (GO:0030300)	1/8	0.618624	0.999996	0	0	1.11585	0.535893	LPCAT3
regulation of intrinsic apoptotic signaling pathway by p53 class mediator (GO:1902253)	1/8	0.618624	0.999996	0	0	1.11585	0.535893	PRKN
regulation of lymphocyte apoptotic process (GO:0070228)	1/8	0.618624	0.999996	0	0	1.11585	0.535893	JAK3
regulation of metaphase/anaphase transition of cell cycle (GO:1902099)	1/8	0.618624	0.999996	0	0	1.11585	0.535893	PLK1
regulation of mitochondrial gene expression (GO:0062125)	1/8	0.618624	0.999996	0	0	1.11585	0.535893	METTL4
regulation of nitric oxide metabolic process (GO:0080164)	1/8	0.618624	0.999996	0	0	1.11585	0.535893	SIRPA
regulation of nitrogen compound metabolic process (GO:0051171)	1/8	0.618624	0.999996	0	0	1.11585	0.535893	MFSD2A
regulation of protein ADP-ribosylation (GO:0010835)	1/8	0.618624	0.999996	0	0	1.11585	0.535893	XRCC1
regulation of protein K63-linked ubiquitination (GO:1900044)	1/8	0.618624	0.999996	0	0	1.11585	0.535893	NOD2
regulation of protein localization to cell cortex (GO:1904776)	1/8	0.618624	0.999996	0	0	1.11585	0.535893	PLK1
regulation of protein localization to chromatin (GO:1905634)	1/8	0.618624	0.999996	0	0	1.11585	0.535893	WAPL
regulation of toll-like receptor 3 signaling pathway (GO:0034139)	1/8	0.618624	0.999996	0	0	1.11585	0.535893	FLOT2
respiratory chain complex III assembly (GO:0017062)	1/8	0.618624	0.999996	0	0	1.11585	0.535893	UQCC2
response to hepatocyte growth factor (GO:0035728)	1/8	0.618624	0.999996	0	0	1.11585	0.535893	BCAR1
skeletal myofibril assembly (GO:0014866)	1/8	0.618624	0.999996	0	0	1.11585	0.535893	ACTC1
spleen development (GO:0048536)	1/8	0.618624	0.999996	0	0	1.11585	0.535893	FADD
store-operated calcium entry (GO:0002115)	1/8	0.618624	0.999996	0	0	1.11585	0.535893	ORAI3
sulfur amino acid biosynthetic process (GO:0000097)	1/8	0.618624	0.999996	0	0	1.11585	0.535893	CDO1
telomeric D-loop disassembly (GO:0061820)	1/8	0.618624	0.999996	0	0	1.11585	0.535893	TERF1
thyroid gland development (GO:0030878)	1/8	0.618624	0.999996	0	0	1.11585	0.535893	SIX1
tRNA aminoacylation for mitochondrial protein translation (GO:0070127)	1/8	0.618624	0.999996	0	0	1.11585	0.535893	AARS2
tyrosine phosphorylation of STAT protein (GO:0007260)	1/8	0.618624	0.999996	0	0	1.11585	0.535893	JAK3
U4 snRNA 3'-end processing (GO:0034475)	1/8	0.618624	0.999996	0	0	1.11585	0.535893	EXOSC9
ventricular trabecula myocardium morphogenesis (GO:0003222)	1/8	0.618624	0.999996	0	0	1.11585	0.535893	NOTCH1
carbohydrate derivative transport (GO:1901264)	2/18	0.622255	0.999996	0	0	0.976301	0.463162	PLTP;MFSD2A
cell migration involved in sprouting angiogenesis (GO:0002042)	2/18	0.622255	0.999996	0	0	0.976301	0.463162	NR4A1;SRF
cellular response to pH (GO:0071467)	2/18	0.622255	0.999996	0	0	0.976301	0.463162	IMPACT;RAB11B
embryonic axis specification (GO:0000578)	2/18	0.622255	0.999996	0	0	0.976301	0.463162	PTCH1;COBL
embryonic digit morphogenesis (GO:0042733)	2/18	0.622255	0.999996	0	0	0.976301	0.463162	MAP3K20;ECE1
G protein-coupled acetylcholine receptor signaling pathway (GO:0007213)	2/18	0.622255	0.999996	0	0	0.976301	0.463162	GRK2;HRH3
glycoprotein catabolic process (GO:0006516)	2/18	0.622255	0.999996	0	0	0.976301	0.463162	EDEM1;FBXO2
long-chain fatty-acyl-CoA biosynthetic process (GO:0035338)	2/18	0.622255	0.999996	0	0	0.976301	0.463162	TECR;ELOVL6
negative regulation of double-strand break repair via homologous recombination (GO:2000042)	2/18	0.622255	0.999996	0	0	0.976301	0.463162	RIF1;FANCB
negative regulation of leukocyte cell-cell adhesion (GO:1903038)	2/18	0.622255	0.999996	0	0	0.976301	0.463162	WNK1;JAK3
positive regulation of cartilage development (GO:0061036)	2/18	0.622255	0.999996	0	0	0.976301	0.463162	MDK;GDF5
positive regulation of cell cycle phase transition (GO:1901989)	2/18	0.622255	0.999996	0	0	0.976301	0.463162	NPM1;CDC73
positive regulation of extracellular matrix organization (GO:1903055)	2/18	0.622255	0.999996	0	0	0.976301	0.463162	PDPN;FSCN1
positive regulation of glial cell differentiation (GO:0045687)	2/18	0.622255	0.999996	0	0	0.976301	0.463162	NOTCH1;MDK
positive regulation of lymphocyte chemotaxis (GO:0140131)	2/18	0.622255	0.999996	0	0	0.976301	0.463162	WNK1;OXSR1
positive regulation of macrophage derived foam cell differentiation (GO:0010744)	2/18	0.622255	0.999996	0	0	0.976301	0.463162	LPL;NFKB1
positive regulation of nitric-oxide synthase activity (GO:0051000)	2/18	0.622255	0.999996	0	0	0.976301	0.463162	NUS1;TERT
positive regulation of stress-activated protein kinase signaling cascade (GO:0070304)	2/18	0.622255	0.999996	0	0	0.976301	0.463162	CARD9;NOD2
pulmonary valve development (GO:0003177)	2/18	0.622255	0.999996	0	0	0.976301	0.463162	NOTCH1;STRA6
regulation of chromosome segregation (GO:0051983)	2/18	0.622255	0.999996	0	0	0.976301	0.463162	CSNK2A1;RAD18
regulation of establishment or maintenance of cell polarity (GO:0032878)	2/18	0.622255	0.999996	0	0	0.976301	0.463162	BCAS3;LLGL1
triglyceride biosynthetic process (GO:0019432)	2/18	0.622255	0.999996	0	0	0.976301	0.463162	GK;PNPLA3
regulation of ATP metabolic process (GO:1903578)	6/56	0.622313	0.999996	0	0	0.937102	0.444479	POM121;NUP155;SPHK2;UQCC2;NUP54;AAAS
telomere maintenance (GO:0000723)	6/56	0.622313	0.999996	0	0	0.937102	0.444479	STN1;RAD50;RIF1;TERT;HUS1;TERF1
response to insulin (GO:0032868)	9/84	0.624173	0.999996	0	0	0.937019	0.441643	GSK3A;CPEB1;RAB15;INSIG1;IRS2;PIK3R2;INHBB;KHK;ZBED3
regulation of angiogenesis (GO:0045765)	22/203	0.624499	0.999996	0	0	0.948856	0.446727	RAMP2;RNH1;JUP;HSPB6;CEMIP2;CHRNA7;KRT1;GATA6;VEGFB;ECSCR;EMC10;SEMA3E;MTDH;SPRED1;ADGRA2;HGS;SP1;AGO2;PGK1;AGGF1;RAPGEF3;PAK4
positive regulation of cell-cell adhesion (GO:0022409)	5/47	0.629528	0.999996	0	0	0.929675	0.43024	ADAM19;AFDN;MDK;PTPN23;PLPP3
positive regulation of pathway-restricted SMAD protein phosphorylation (GO:0010862)	5/47	0.629528	0.999996	0	0	0.929675	0.43024	HFE;CSNK2B;INHBB;GDF5;GDF7
regulation of DNA binding (GO:0051101)	5/47	0.629528	0.999996	0	0	0.929675	0.43024	PRKN;SKI;SUMO3;CSNK2B;HMGB1
cytosolic calcium ion transport (GO:0060401)	3/28	0.630619	0.999996	0	0	0.937186	0.432092	JPH2;ATP2A3;MCU
glycogen metabolic process (GO:0005977)	3/28	0.630619	0.999996	0	0	0.937186	0.432092	GYS1;GAA;PYGL
keratan sulfate biosynthetic process (GO:0018146)	3/28	0.630619	0.999996	0	0	0.937186	0.432092	ST3GAL4;CHST1;ST3GAL3
negative regulation of axonogenesis (GO:0050771)	3/28	0.630619	0.999996	0	0	0.937186	0.432092	MAG;ARHGDIA;SEMA3G
negative regulation of cellular response to insulin stimulus (GO:1900077)	3/28	0.630619	0.999996	0	0	0.937186	0.432092	GSK3A;PRKCD;PTPN2
neutral amino acid transport (GO:0015804)	3/28	0.630619	0.999996	0	0	0.937186	0.432092	SLC43A2;SLC1A4;SLC38A2
positive regulation of defense response to virus by host (GO:0002230)	3/28	0.630619	0.999996	0	0	0.937186	0.432092	HSP90AA1;AIM2;DDX58
positive regulation of monooxygenase activity (GO:0032770)	3/28	0.630619	0.999996	0	0	0.937186	0.432092	NUS1;POR;TERT
protein localization to lysosome (GO:0061462)	3/28	0.630619	0.999996	0	0	0.937186	0.432092	HGS;SH3BP4;GLMP
regulation of sodium ion transmembrane transport (GO:1902305)	3/28	0.630619	0.999996	0	0	0.937186	0.432092	FXYD2;UTRN;SCN4B
response to interferon-beta (GO:0035456)	3/28	0.630619	0.999996	0	0	0.937186	0.432092	IFITM2;AIM2;UBE2K
apoptotic process (GO:0006915)	25/231	0.631265	0.999996	0	0	0.947305	0.435788	PDE1B;MRPS30;DDX41;BAG6;CASP8;AIFM1;CASP3;DPF1;RIPK1;FADD;BAK1;PAK4;EGLN3;GSDMA;DAPK1;GADD45A;PRKCD;CDK11B;TRAIP;TRAF7;ADORA2A;IRF3;ELMO1;FAS;NDUFS1
cellular response to organonitrogen compound (GO:0071417)	11/103	0.63131	0.999996	0	0	0.933551	0.429394	CPEB1;IMPACT;DMTN;JUP;RRAGD;PDE2A;P2RY1;SH3BP4;LAMTOR1;ACTB;RAPGEF3
cellular response to nutrient levels (GO:0031669)	7/66	0.633347	0.999996	0	0	0.926451	0.423145	KLF10;KCNB1;RRAGD;LPL;INHBB;SREBF2;MFSD2A
[truncated: 2,242 more rows]

## Sheet: Cluster1 GO MF
Term	Overlap	P-value	Adjusted P-value	Old P-value	Old Adjusted P-value	Odds Ratio	Combined Score	Genes
folic acid transmembrane transporter activity (GO:0008517)	4/5	0.000752751	0.618761	0	0	31.2957	225.071	SLC46A1;PDPN;SLC25A32;SLC19A1
Tat protein binding (GO:0030957)	5/10	0.00288879	0.999993	0	0	7.82561	45.7557	NPM1;SMARCB1;MDFIC;ACTB;SMARCA4
serine transmembrane transporter activity (GO:0022889)	4/8	0.00794419	0.999993	0	0	7.82259	37.8247	SLC38A7;SLC1A4;SFXN2;SLC38A2
benzodiazepine receptor activity (GO:0008503)	4/10	0.0197828	0.999993	0	0	5.21447	20.4561	GABRA5;GABRA4;GABRA3;GABRG3
L-serine transmembrane transporter activity (GO:0015194)	3/6	0.0224121	0.999993	0	0	7.81959	29.7	SLC38A7;SLC1A4;SLC38A2
extracellular ligand-gated ion channel activity (GO:0005230)	4/11	0.0283422	0.999993	0	0	4.4693	15.9259	GABRA5;GABRA4;GABRA3;GABRG3
vinculin binding (GO:0017166)	4/11	0.0283422	0.999993	0	0	4.4693	15.9259	SYNM;TLN1;UTRN;SORBS3
translation initiation factor activity (GO:0003743)	9/41	0.037463	0.999993	0	0	2.20149	7.23057	EIF2B5;EIF2B4;EIF3M;EIF2B2;EIF3L;AGO2;EIF3F;EIF3D;EIF2A
3',5'-cyclic-AMP phosphodiesterase activity (GO:0004115)	4/12	0.0387773	0.999993	0	0	3.91041	12.7085	PDE1B;PDE4D;PDE2A;PDE4A
single-stranded telomeric DNA binding (GO:0043047)	4/12	0.0387773	0.999993	0	0	3.91041	12.7085	RAD50;STN1;NABP2;TERF1
cyclin-dependent protein kinase activity (GO:0097472)	6/23	0.0391874	0.999993	0	0	2.76133	8.94505	CDKL2;CDKL4;CDK4;CDK2;CDK11B;CDKL1
cyclin-dependent protein serine/threonine kinase activity (GO:0004693)	6/23	0.0391874	0.999993	0	0	2.76133	8.94505	CDKL2;CDKL4;CDK4;CDK2;CDK11B;CDKL1
semaphorin receptor binding (GO:0030215)	6/23	0.0391874	0.999993	0	0	2.76133	8.94505	SEMA5B;SH3BP1;SEMA4B;SEMA3G;SEMA3E;SEMA3F
triglyceride lipase activity (GO:0004806)	6/23	0.0391874	0.999993	0	0	2.76133	8.94505	LIPE;LIPG;PNPLA3;LCAT;LPL;PNPLA2
dicarboxylic acid transmembrane transporter activity (GO:0005310)	7/29	0.0397744	0.999993	0	0	2.48978	8.02837	SLC26A2;SLC46A1;SLC26A1;SLC38A7;SLC1A4;SLC25A22;SLC19A1
GABA-gated chloride ion channel activity (GO:0022851)	4/13	0.0511134	0.999993	0	0	3.47573	10.3358	GABRA5;GABRA4;GABRA3;GABRG3
G protein-coupled glutamate receptor binding (GO:0035256)	3/8	0.0527523	0.999993	0	0	4.69122	13.8023	NECAB2;SLC9A3R2;SLC9A3R1
L-glutamine transmembrane transporter activity (GO:0015186)	3/8	0.0527523	0.999993	0	0	4.69122	13.8023	SLC38A7;SLC1A4;SLC38A2
lysophospholipid acyltransferase activity (GO:0071617)	3/8	0.0527523	0.999993	0	0	4.69122	13.8023	LPCAT3;MBOAT7;PNPLA3
U1 snRNA binding (GO:0030619)	3/8	0.0527523	0.999993	0	0	4.69122	13.8023	SNRPB2;SNRPC;SNRPA
inhibitory extracellular ligand-gated ion channel activity (GO:0005237)	4/14	0.0653321	0.999993	0	0	3.12798	8.53398	GABRA5;GABRA4;GABRA3;GABRG3
L-glutamate transmembrane transporter activity (GO:0005313)	4/14	0.0653321	0.999993	0	0	3.12798	8.53398	SLC38A7;SLC1A3;SLC7A11;SLC25A22
vitamin D receptor binding (GO:0042809)	4/14	0.0653321	0.999993	0	0	3.12798	8.53398	MED14;MED24;TAF7;MED16
dipeptidase activity (GO:0016805)	3/9	0.0726158	0.999993	0	0	3.90913	10.252	ACE;NAALAD2;CNDP2
double-stranded telomeric DNA binding (GO:0003691)	3/9	0.0726158	0.999993	0	0	3.90913	10.252	PURA;RAD50;TERF1
L-aspartate transmembrane transporter activity (GO:0015183)	3/9	0.0726158	0.999993	0	0	3.90913	10.252	SLC38A7;SLC1A4;SLC25A22
phosphatidylinositol transfer activity (GO:0008526)	3/9	0.0726158	0.999993	0	0	3.90913	10.252	PITPNM1;PLTP;PITPNC1
basal RNA polymerase II transcription machinery binding (GO:0001099)	7/33	0.0733179	0.999993	0	0	2.10626	5.50355	DRAP1;SCAF8;DHX9;AGO2;LLPH;RPRD2;CDC73
RNA polymerase core enzyme binding (GO:0043175)	7/33	0.0733179	0.999993	0	0	2.10626	5.50355	SCAF8;DHX9;AGO2;RPRD2;SPTY2D1;MAF1;CDC73
sulfotransferase activity (GO:0008146)	8/40	0.0771667	0.999993	0	0	1.95601	5.01089	CHST7;CHST12;CHST15;CHST1;CHST14;GAL3ST2;HS6ST1;SULT4A1
acidic amino acid transmembrane transporter activity (GO:0015172)	4/15	0.0813769	0.999993	0	0	2.84346	7.13328	SLC38A7;SLC1A3;SLC1A4;SLC25A22
chloride channel regulator activity (GO:0017081)	4/15	0.0813769	0.999993	0	0	2.84346	7.13328	SLC9A3R1;WNK1;CHRNA7;SGK3
ribosome binding (GO:0043022)	9/48	0.0881849	0.999993	0	0	1.80563	4.38466	BAG6;SRP19;SEC61A1;CPEB1;SERBP1;IGHMBP2;RPSA;ETF1;EIF2A
lipase activity (GO:0016298)	9/49	0.0976996	0.999993	0	0	1.76039	4.09443	ABHD12;LIPE;FAAH;LIPG;PNPLA3;LCAT;LPL;PLBD2;PNPLA2
beta-2 adrenergic receptor binding (GO:0031698)	2/5	0.101972	0.999993	0	0	5.21076	11.8965	SLC9A3R1;PDE4D
calcitonin family receptor activity (GO:0097642)	2/5	0.101972	0.999993	0	0	5.21076	11.8965	RAMP2;RAMP3
chondroitin sulfotransferase activity (GO:0034481)	2/5	0.101972	0.999993	0	0	5.21076	11.8965	CHST7;CHST12
lipoprotein lipase activity (GO:0004465)	2/5	0.101972	0.999993	0	0	5.21076	11.8965	LIPG;LPL
opioid receptor binding (GO:0031628)	2/5	0.101972	0.999993	0	0	5.21076	11.8965	PENK;PNOC
pyruvate dehydrogenase (acetyl-transferring) kinase activity (GO:0004740)	2/5	0.101972	0.999993	0	0	5.21076	11.8965	BCKDK;PDK3
RNA polymerase II C-terminal domain phosphoserine binding (GO:1990269)	2/5	0.101972	0.999993	0	0	5.21076	11.8965	SCAF8;LEO1
sequence-specific single stranded DNA binding (GO:0098847)	2/5	0.101972	0.999993	0	0	5.21076	11.8965	RAD50;STN1
TPR domain binding (GO:0030911)	2/5	0.101972	0.999993	0	0	5.21076	11.8965	HSP90AA1;PDE2A
Y-form DNA binding (GO:0000403)	2/5	0.101972	0.999993	0	0	5.21076	11.8965	RAD18;MEN1
transition metal ion transmembrane transporter activity (GO:0046915)	6/30	0.117398	0.999993	0	0	1.95517	4.18833	SLC25A37;ATP7B;SLC30A3;TTYH1;SLC39A7;SLC30A10
ribosomal small subunit binding (GO:0043024)	4/17	0.118563	0.999993	0	0	2.40573	5.12977	PTCD3;NPM1;PIM1;ABCE1
adenyl nucleotide binding (GO:0030554)	3/11	0.120352	0.999993	0	0	2.93152	6.207	BAG2;BAG3;PFN1
adenyl-nucleotide exchange factor activity (GO:0000774)	3/11	0.120352	0.999993	0	0	2.93152	6.207	BAG2;BAG3;PFN1
dipeptidyl-peptidase activity (GO:0008239)	3/11	0.120352	0.999993	0	0	2.93152	6.207	NAALAD2;PRCP;DPP3
MAP kinase kinase kinase activity (GO:0004709)	3/11	0.120352	0.999993	0	0	2.93152	6.207	MAP3K15;MAP3K20;EGFR
phosphotransferase activity, for other substituted phosphate groups (GO:0016780)	3/11	0.120352	0.999993	0	0	2.93152	6.207	GNPTAB;SGMS1;AASDHPPT
ubiquitin-ubiquitin ligase activity (GO:0034450)	3/11	0.120352	0.999993	0	0	2.93152	6.207	UBR5;PRPF19;UBE2K
DNA polymerase binding (GO:0070182)	4/18	0.139453	0.999993	0	0	2.23377	4.40059	HSP90AA1;NABP2;HMGB1;SMARCA4
ligand-gated anion channel activity (GO:0099095)	4/18	0.139453	0.999993	0	0	2.23377	4.40059	GABRA5;GABRA4;GABRA3;GABRG3
phosphatidylcholine transporter activity (GO:0008525)	4/18	0.139453	0.999993	0	0	2.23377	4.40059	PITPNM1;ATP8B1;PLTP;PITPNC1
nuclear receptor coactivator activity (GO:0030374)	9/53	0.141345	0.999993	0	0	1.6	3.13048	CALCOCO1;MED14;RBM14;MED24;ZMIZ2;CARM1;TACC1;BRD8;ELK1
fructose binding (GO:0070061)	2/6	0.141752	0.999993	0	0	3.90785	7.63468	ALDOA;PFKM
leukemia inhibitory factor receptor activity (GO:0004923)	2/6	0.141752	0.999993	0	0	3.90785	7.63468	PRLR;IL13RA1
long-chain fatty acyl-CoA binding (GO:0036042)	2/6	0.141752	0.999993	0	0	3.90785	7.63468	ACOT7;PNPLA3
nucleosomal histone binding (GO:0031493)	2/6	0.141752	0.999993	0	0	3.90785	7.63468	L3MBTL1;SPHK2
oncostatin-M receptor activity (GO:0004924)	2/6	0.141752	0.999993	0	0	3.90785	7.63468	PRLR;IL13RA1
RNA-directed DNA polymerase activity (GO:0003964)	2/6	0.141752	0.999993	0	0	3.90785	7.63468	TERT;TERF1
sulfatide binding (GO:0120146)	2/6	0.141752	0.999993	0	0	3.90785	7.63468	CLN6;MANF
telomerase activity (GO:0003720)	2/6	0.141752	0.999993	0	0	3.90785	7.63468	TERT;TERF1
chemorepellent activity (GO:0045499)	5/25	0.146517	0.999993	0	0	1.95475	3.75431	SEMA5B;SEMA4B;SEMA3G;SEMA3E;SEMA3F
2 iron, 2 sulfur cluster binding (GO:0051537)	3/12	0.147544	0.999993	0	0	2.60565	4.98624	ISCA2;FDX1;CISD3
cAMP binding (GO:0030552)	3/12	0.147544	0.999993	0	0	2.60565	4.98624	PDE4D;PDE2A;PDE4A
GABA-A receptor activity (GO:0004890)	4/19	0.161678	0.999993	0	0	2.08473	3.79869	GABRA5;GABRA4;GABRA3;GABRG3
phosphatidic acid binding (GO:0070300)	4/19	0.161678	0.999993	0	0	2.08473	3.79869	JPH2;PITPNM1;PLTP;PITPNC1
telomeric DNA binding (GO:0042162)	6/33	0.16487	0.999993	0	0	1.73763	3.13225	PURA;STN1;RAD50;TERT;NCL;TERF1
neuropeptide hormone activity (GO:0005184)	5/26	0.165498	0.999993	0	0	1.86156	3.34856	CALCB;GAL;GHRH;PENK;PNOC
guanyl-nucleotide exchange factor activity (GO:0005085)	21/149	0.174678	0.999993	0	0	1.28405	2.24042	EIF2B5;DENND1C;EIF2B4;DOCK5;EIF2B2;DIS3;RASGRF2;ARHGEF17;HPS1;RASGRF1;DENND2A;CCZ1;RASGRP1;PREX2;CCDC88C;ELMO1;NUCB1;LAMTOR1;ECT2;RAPGEF3;RAB3GAP1
acid-thiol ligase activity (GO:0016878)	3/13	0.176473	0.999993	0	0	2.34495	4.06752	ACSS1;SLC27A2;AACS
acylglycerol lipase activity (GO:0047372)	3/13	0.176473	0.999993	0	0	2.34495	4.06752	ABHD12;LIPE;FAAH
basic amino acid transmembrane transporter activity (GO:0015174)	3/13	0.176473	0.999993	0	0	2.34495	4.06752	SLC7A4;SLC38A7;SLC7A2
protein phosphatase activator activity (GO:0072542)	3/13	0.176473	0.999993	0	0	2.34495	4.06752	IGFBP3;PPP2R5A;PPP2R5D
pseudouridine synthase activity (GO:0009982)	3/13	0.176473	0.999993	0	0	2.34495	4.06752	PUS3;RPUSD1;PUS7L
frizzled binding (GO:0005109)	6/34	0.182264	0.999993	0	0	1.67548	2.85217	WNT6;BAMBI;FZD7;CCDC88C;DVL2;NDP
3',5'-cyclic-GMP phosphodiesterase activity (GO:0047555)	2/7	0.184073	0.999993	0	0	3.1261	5.29069	PDE1B;PDE2A
ABC-type glutathione S-conjugate transporter activity (GO:0015431)	2/7	0.184073	0.999993	0	0	3.1261	5.29069	ABCC3;ABCC6
alcohol dehydrogenase [NAD(P)+] activity (GO:0018455)	2/7	0.184073	0.999993	0	0	3.1261	5.29069	ADHFE1;DHRS4
histone-arginine N-methyltransferase activity (GO:0008469)	2/7	0.184073	0.999993	0	0	3.1261	5.29069	PRMT8;CARM1
N-acetylglucosamine 6-O-sulfotransferase activity (GO:0001517)	2/7	0.184073	0.999993	0	0	3.1261	5.29069	CHST7;CHST1
oxysterol binding (GO:0008142)	2/7	0.184073	0.999993	0	0	3.1261	5.29069	INSIG1;RORC
peroxisome proliferator activated receptor binding (GO:0042975)	2/7	0.184073	0.999993	0	0	3.1261	5.29069	ASXL2;TACC1
phosphatidic acid transfer activity (GO:1990050)	2/7	0.184073	0.999993	0	0	3.1261	5.29069	PLTP;PITPNC1
phosphofructokinase activity (GO:0008443)	2/7	0.184073	0.999993	0	0	3.1261	5.29069	PFKFB3;PFKM
ubiquitin-protein transferase activator activity (GO:0097027)	2/7	0.184073	0.999993	0	0	3.1261	5.29069	FZR1;AUP1
amino acid transmembrane transporter activity (GO:0015171)	8/49	0.186628	0.999993	0	0	1.52587	2.56138	SLC7A4;SLC9A3R1;SLC43A2;PDPN;SLC38A7;SLC7A11;SLC38A2;SLC7A2
carboxylic acid transmembrane transporter activity (GO:0046943)	9/57	0.193246	0.999993	0	0	1.46633	2.41034	SLC7A4;SLC46A1;PDPN;SLC38A7;SLC16A11;SLC25A32;SLC38A2;SLC7A2;SLC19A1
thyroid hormone receptor binding (GO:0046966)	5/28	0.206086	0.999993	0	0	1.69949	2.68428	MED24;TAF7;TACC1;BRD8;MED16
4 iron, 4 sulfur cluster binding (GO:0051539)	3/14	0.206784	0.999993	0	0	2.13165	3.35965	ISCA2;RSAD2;NDUFS1
5'-nucleotidase activity (GO:0008253)	3/14	0.206784	0.999993	0	0	2.13165	3.35965	NT5C3B;NT5DC1;NT5DC2
CoA-ligase activity (GO:0016405)	3/14	0.206784	0.999993	0	0	2.13165	3.35965	ACSS1;SLC27A2;AACS
single-stranded DNA binding (GO:0003697)	14/97	0.207615	0.999993	0	0	1.31942	2.07422	SWSAP1;STN1;MCM7;DHX9;IGHMBP2;HMGB1;PURA;CDC45;MSH3;SUB1;CRY2;NABP2;NABP1;SSBP1
3',5'-cyclic-nucleotide phosphodiesterase activity (GO:0004114)	4/21	0.209484	0.999993	0	0	1.83926	2.87496	PDE1B;PDE4D;PDE2A;PDE4A
actinin binding (GO:0042805)	4/21	0.209484	0.999993	0	0	1.83926	2.87496	CSRP2;CSRP1;KCNN2;NFKB1
neurotransmitter receptor activity involved in regulation of postsynaptic membrane potential (GO:0099529)	4/21	0.209484	0.999993	0	0	1.83926	2.87496	GABRA5;GABRA4;GABRA3;GABRG3
purine ribonucleoside triphosphate binding (GO:0035639)	58/460	0.213669	0.999993	0	0	1.13023	1.74431	PRAG1;NVL;RASEF;PYGL;RND2;TUBA1C;TUBA1B;TUBB6;ARL5C;ATP7B;PIM1;PDK3;HRAS;HSP90AA1;DAPK1;ABCC6;RHOG;TUBG2;TRNT1;OXSR1;GNL2;RHOC;TUBG1;GTPBP4;DYNC1LI1;ACLY;RRAGD;SIK1;TRIB1;ARF5;AARS2;ABCB6;ATL3;ARL6;DHX9;RAB1B;ATL2;ATP10D;GTPBP10;IGHMBP2;ATP1A1;NUAK2;P2RY1;MKNK2;MAP3K20;PGK1;GBP3;EIF2B2;PLK1;CDK11B;RAB11B;BCKDK;ACTC1;WNK1;STK17B;KRAS;ABCE1;PFKM
7SK snRNA binding (GO:0097322)	2/8	0.227846	0.999993	0	0	2.60494	3.85292	MEPCE;LARP7
ceramide transfer activity (GO:0120017)	2/8	0.227846	0.999993	0	0	2.60494	3.85292	PLEKHA3;PLTP
ciliary neurotrophic factor receptor activity (GO:0004897)	2/8	0.227846	0.999993	0	0	2.60494	3.85292	PRLR;IL13RA1
glycogen binding (GO:2001069)	2/8	0.227846	0.999993	0	0	2.60494	3.85292	PPP1R3G;PPP1R3B
iron ion transmembrane transporter activity (GO:0005381)	2/8	0.227846	0.999993	0	0	2.60494	3.85292	SLC25A37;TTYH1
mitogen-activated protein kinase kinase binding (GO:0031434)	2/8	0.227846	0.999993	0	0	2.60494	3.85292	ACE;TRIB1
oxidized DNA binding (GO:0032356)	2/8	0.227846	0.999993	0	0	2.60494	3.85292	MSH3;XRCC1
RNA polymerase I core promoter sequence-specific DNA binding (GO:0001164)	2/8	0.227846	0.999993	0	0	2.60494	3.85292	SMARCB1;SMARCA4
RNA polymerase I transcription regulatory region sequence-specific DNA binding (GO:0001163)	2/8	0.227846	0.999993	0	0	2.60494	3.85292	SMARCB1;SMARCA4
RNA polymerase II C-terminal domain binding (GO:0099122)	2/8	0.227846	0.999993	0	0	2.60494	3.85292	SCAF8;LEO1
siRNA binding (GO:0035197)	2/8	0.227846	0.999993	0	0	2.60494	3.85292	DHX9;AGO2
ubiquitin ligase inhibitor activity (GO:1990948)	2/8	0.227846	0.999993	0	0	2.60494	3.85292	RPS15;RPS20
GABA receptor activity (GO:0016917)	4/22	0.234729	0.999993	0	0	1.73698	2.51745	GABRA5;GABRA4;GABRA3;GABRG3
phospholipid transfer activity (GO:0120014)	4/22	0.234729	0.999993	0	0	1.73698	2.51745	PITPNM1;PLEKHA3;PLTP;PITPNC1
GTP binding (GO:0005525)	25/189	0.236606	0.999993	0	0	1.19276	1.71919	ATL3;ARL6;RAB1B;RASEF;ATL2;GTPBP10;RND2;TUBA1C;TUBB6;TUBA1B;ARL5C;HRAS;GBP3;EIF2B2;RHOG;TUBG2;GNL2;RHOC;TUBG1;GTPBP4;RAB11B;DYNC1LI1;RRAGD;KRAS;ARF5
solute:anion antiporter activity (GO:0140323)	3/15	0.238136	0.999993	0	0	1.9539	2.80368	SLC26A2;SLC26A1;SLC7A11
Wnt-activated receptor activity (GO:0042813)	3/15	0.238136	0.999993	0	0	1.9539	2.80368	FZD7;FZD9;ROR1
core promoter sequence-specific DNA binding (GO:0001046)	6/37	0.238301	0.999993	0	0	1.51308	2.17009	KLF10;DRAP1;NPM1;SMARCB1;AGO2;SMARCA4
cadherin binding (GO:0045296)	41/322	0.238404	0.999993	0	0	1.14219	1.63766	LRRC59;EGFR;PSMB6;CNN2;SLC9A3R2;LIMA1;BAG3;PPP1R13L;EFHD2;TRIM25;CCT8;SNX5;EIF2A;PAK4;SH3GL1;SH3GLB2;DBNL;JUP;CEMIP2;SCRIB;RPL23A;CGN;SND1;VASN;PPP1CA;RAB11B;EHD1;RPS26;EEF1G;AFDN;PLCB3;CDH10;SERBP1;FSCN1;PLIN3;TAGLN2;PFN1;RPL29;TLN1;ALDOA;CC2D1A
ubiquitin protein ligase binding (GO:0031625)	34/265	0.247994	0.999993	0	0	1.15188	1.60613	PRKN;USP13;DTX1;PRR5L;AUP1;ARRB2;CLU;TRIOBP;EGFR;BAG6;TUBA1B;CASP8;POLR2A;UBC;DBT;SPOP;RIPK1;WASHC1;PIAS4;HSP90AA1;TPI1;DDX58;TNK2;AXIN1;SKI;PER1;NPLOC4;TXNIP;TRIB1;UBA52;SQSTM1;UBE2K;RAD18;CUL4B
exopeptidase activity (GO:0008238)	8/53	0.249343	0.999993	0	0	1.38992	1.9305	CPM;ACE;CTSZ;NAALAD2;PRCP;CNDP2;DPP3;METAP2
L-amino acid transmembrane transporter activity (GO:0015179)	8/53	0.249343	0.999993	0	0	1.38992	1.9305	SLC43A2;SLC38A7;SLC1A3;SLC1A4;SLC7A11;SLC25A22;SLC38A2;SLC7A2
transmitter-gated ion channel activity involved in regulation of postsynaptic membrane potential (GO:1904315)	5/30	0.249517	0.999993	0	0	1.56336	2.17029	GABRA5;CHRNA7;GABRA4;GABRA3;GABRG3
ubiquitin-like protein ligase binding (GO:0044389)	36/282	0.250229	0.999993	0	0	1.14532	1.5867	PRKN;USP13;DTX1;PRR5L;AUP1;ARRB2;CLU;TRIOBP;EGFR;BAG6;TUBA1B;CASP8;POLR2A;SUMO3;UBC;DBT;SPOP;RIPK1;WASHC1;PIAS4;HSP90AA1;TPI1;DDX58;TNK2;AXIN1;SKI;PER1;NPLOC4;HGS;TXNIP;TRIB1;UBA52;SQSTM1;UBE2K;RAD18;CUL4B
ATPase regulator activity (GO:0060590)	6/38	0.25804	0.999993	0	0	1.46571	1.98551	BAG2;BAG3;FXYD2;DNAJA2;ATP1B2;PFN1
cyclic nucleotide binding (GO:0030551)	4/23	0.260644	0.999993	0	0	1.64547	2.2125	PDE4D;PDE2A;PDE4A;SLC19A1
cyclic-nucleotide phosphodiesterase activity (GO:0004112)	4/23	0.260644	0.999993	0	0	1.64547	2.2125	PDE1B;PDE4D;PDE2A;PDE4A
DNA replication origin binding (GO:0003688)	4/23	0.260644	0.999993	0	0	1.64547	2.2125	CDC45;MCM7;DHX9;ORC2
iron ion binding (GO:0005506)	8/54	0.265995	0.999993	0	0	1.35963	1.80052	ALKBH3;FTO;ISCA2;EGLN3;TYW5;FDX1;ABCE1;CDO1
3'-5' DNA helicase activity (GO:0043138)	3/16	0.270208	0.999993	0	0	1.8035	2.36	MCM7;DHX9;NAV2
C4-dicarboxylate transmembrane transporter activity (GO:0015556)	3/16	0.270208	0.999993	0	0	1.8035	2.36	SLC38A7;SLC1A4;SLC25A22
CARD domain binding (GO:0050700)	3/16	0.270208	0.999993	0	0	1.8035	2.36	CARD19;CARD9;NOD2
DNA binding, bending (GO:0008301)	3/16	0.270208	0.999993	0	0	1.8035	2.36	TFAM;HMGB1;TERF1
nucleotidase activity (GO:0008252)	3/16	0.270208	0.999993	0	0	1.8035	2.36	NT5C3B;NT5DC1;NT5DC2
armadillo repeat domain binding (GO:0070016)	2/9	0.272198	0.999993	0	0	2.23268	2.90522	CALCOCO1;AXIN1
ciliary neurotrophic factor receptor binding (GO:0005127)	2/9	0.272198	0.999993	0	0	2.23268	2.90522	PRLR;IL13RA1
glucocorticoid receptor binding (GO:0035259)	2/9	0.272198	0.999993	0	0	2.23268	2.90522	NR4A1;TACC1
L-alanine transmembrane transporter activity (GO:0015180)	2/9	0.272198	0.999993	0	0	2.23268	2.90522	SLC38A7;SLC1A4
oxalate transmembrane transporter activity (GO:0019531)	2/9	0.272198	0.999993	0	0	2.23268	2.90522	SLC26A2;SLC26A1
phosphoserine residue binding (GO:0050815)	2/9	0.272198	0.999993	0	0	2.23268	2.90522	SCAF8;LEO1
tumor necrosis factor-activated receptor activity (GO:0005031)	2/9	0.272198	0.999993	0	0	2.23268	2.90522	FAS;EDA2R
ubiquitin-protein transferase inhibitor activity (GO:0055105)	2/9	0.272198	0.999993	0	0	2.23268	2.90522	RPS15;RPS20
volume-sensitive anion channel activity (GO:0005225)	2/9	0.272198	0.999993	0	0	2.23268	2.90522	TTYH1;LRRC8E
ferrous iron binding (GO:0008198)	4/24	0.287066	0.999993	0	0	1.56311	1.95082	FTO;ALKBH3;EGLN3;CDO1
histone methyltransferase activity (GO:0042054)	5/32	0.294972	0.999993	0	0	1.44739	1.76708	SUZ12;PRMT8;CARM1;TTLL12;MEN1
neutral amino acid transmembrane transporter activity (GO:0015175)	5/32	0.294972	0.999993	0	0	1.44739	1.76708	SLC43A2;SLC38A7;SLC1A4;SFXN2;SLC38A2
RNA polymerase II complex binding (GO:0000993)	5/32	0.294972	0.999993	0	0	1.44739	1.76708	SCAF8;DHX9;AGO2;RPRD2;CDC73
adenyl ribonucleotide binding (GO:0032559)	38/306	0.30163	0.999993	0	0	1.1093	1.32956	AARS2;ABCB6;PRAG1;DHX9;NVL;ATP10D;IGHMBP2;PYGL;ATP1A1;NUAK2;ATP7B;MKNK2;P2RY1;PIM1;MAP3K20;PGK1;PDK3;PDE4A;SLC19A1;HSP90AA1;EIF2B2;DAPK1;PDE4D;PDE2A;PLK1;ABCC6;TRNT1;OXSR1;CDK11B;BCKDK;ACLY;ACTC1;WNK1;STK17B;SIK1;TRIB1;ABCE1;PFKM
adrenergic receptor binding (GO:0031690)	3/17	0.302703	0.999993	0	0	1.67459	2.00114	SLC9A3R1;GRK2;PDE4D
guanyl ribonucleotide binding (GO:0032561)	27/214	0.308559	0.999993	0	0	1.12927	1.32784	ATL3;ARL6;RAB1B;ATL2;RASEF;GTPBP10;RND2;TUBA1C;TUBA1B;TUBB6;ARL5C;HRAS;SLC19A1;GBP3;EIF2B2;PDE2A;RHOG;TUBG2;GNL2;RHOC;TUBG1;GTPBP4;RAB11B;DYNC1LI1;RRAGD;KRAS;ARF5
cysteine-type endopeptidase activity involved in apoptotic signaling pathway (GO:0097199)	2/10	0.316432	0.999993	0	0	1.95348	2.24777	CASP8;CASP3
G-rich strand telomeric DNA binding (GO:0098505)	2/10	0.316432	0.999993	0	0	1.95348	2.24777	NABP2;TERF1
leucine zipper domain binding (GO:0043522)	2/10	0.316432	0.999993	0	0	1.95348	2.24777	NRL;PMF1
phosphate ion binding (GO:0042301)	2/10	0.316432	0.999993	0	0	1.95348	2.24777	PDE2A;CHST14
phospholipase A1 activity (GO:0008970)	2/10	0.316432	0.999993	0	0	1.95348	2.24777	LIPG;LPL
protein binding involved in heterotypic cell-cell adhesion (GO:0086080)	2/10	0.316432	0.999993	0	0	1.95348	2.24777	JUP;SIRPA
sequence-specific mRNA binding (GO:1990825)	2/10	0.316432	0.999993	0	0	1.95348	2.24777	DHX9;ETF1
SUMO ligase activity (GO:0061665)	2/10	0.316432	0.999993	0	0	1.95348	2.24777	PIAS4;PIAS2
2-oxoglutarate-dependent dioxygenase activity (GO:0016706)	5/33	0.318204	0.999993	0	0	1.39562	1.59807	FTO;ALKBH3;EGLN3;KDM4C;TYW5
tRNA binding (GO:0000049)	7/49	0.319033	0.999993	0	0	1.3027	1.48828	AARS2;TYW5;TERT;IGHMBP2;TRNT1;FARS2;EIF2A
oxidoreductase activity, acting on the CH-CH group of donors, NAD or NADP as acceptor (GO:0016628)	3/18	0.335353	0.999993	0	0	1.56286	1.70754	BDH2;TECR;DHCR7
ATP binding (GO:0005524)	34/278	0.347842	0.999993	0	0	1.0897	1.15073	AARS2;ABCB6;PRAG1;DHX9;NVL;ATP10D;IGHMBP2;PYGL;ATP1A1;NUAK2;ATP7B;MKNK2;P2RY1;PIM1;MAP3K20;PGK1;PDK3;HSP90AA1;EIF2B2;DAPK1;PLK1;ABCC6;TRNT1;OXSR1;CDK11B;BCKDK;ACLY;ACTC1;WNK1;STK17B;SIK1;TRIB1;ABCE1;PFKM
G protein-coupled receptor binding (GO:0001664)	18/143	0.357369	0.999993	0	0	1.12572	1.15835	PRKN;CALCB;ACE;FZD7;PTCH1;ADM;ARRB2;GNAI2;WNT6;GPRC5B;GRK2;BAMBI;PENK;CCDC88C;PNOC;DVL2;NDP;INSL3
amino acid:sodium symporter activity (GO:0005283)	2/11	0.360006	0.999993	0	0	1.73633	1.7739	SLC1A3;SLC38A2
AMP binding (GO:0016208)	2/11	0.360006	0.999993	0	0	1.73633	1.7739	PYGL;PFKM
filamin binding (GO:0031005)	2/11	0.360006	0.999993	0	0	1.73633	1.7739	FBLIM1;MICALL2
histone methyltransferase binding (GO:1990226)	2/11	0.360006	0.999993	0	0	1.73633	1.7739	CBX1;WIZ
myosin II binding (GO:0045159)	2/11	0.360006	0.999993	0	0	1.73633	1.7739	LLGL1;TRIOBP
protein-arginine N-methyltransferase activity (GO:0016274)	2/11	0.360006	0.999993	0	0	1.73633	1.7739	PRMT8;CARM1
racemase and epimerase activity, acting on carbohydrates and derivatives (GO:0016857)	2/11	0.360006	0.999993	0	0	1.73633	1.7739	RPE;DSE
retinoid X receptor binding (GO:0046965)	2/11	0.360006	0.999993	0	0	1.73633	1.7739	MED25;TACC1
anion:anion antiporter activity (GO:0015301)	3/19	0.367917	0.999993	0	0	1.4651	1.46495	SLC26A2;SLC26A1;SLC19A1
RNA cap binding (GO:0000339)	3/19	0.367917	0.999993	0	0	1.4651	1.46495	AGO2;DCPS;EIF3D
RNA methyltransferase activity (GO:0008173)	3/19	0.367917	0.999993	0	0	1.4651	1.46495	MEPCE;METTL4;TRDMT1
SUMO transferase activity (GO:0019789)	3/19	0.367917	0.999993	0	0	1.4651	1.46495	PIAS4;PIAS2;TOPORS
organic anion transmembrane transporter activity (GO:0008514)	18/144	0.368814	0.999993	0	0	1.11672	1.11389	SLC25A1;SLC46A1;SLC26A2;SLC26A1;SLC1A3;SLC16A11;SLC1A4;SLC7A2;SLC9A3R1;SLCO2A1;PDPN;SLC38A7;SLC25A32;SFXN2;SLC38A2;SLC25A22;SLC19A1;MFSD2A
damaged DNA binding (GO:0003684)	6/44	0.382683	0.999993	0	0	1.23387	1.18519	DDB1;CRY2;XRCC1;HMGB1;RAD18;CUL4B
nuclear receptor binding (GO:0016922)	15/120	0.386571	0.999993	0	0	1.11657	1.06123	BCAS3;KDM4C;JUP;WBP2;MED16;SMARCA4;NCOR2;NR4A1;MED14;MED25;MED24;TAF7;TACC1;BRD8;PPID
protein serine/threonine kinase activity (GO:0004674)	41/344	0.39375	0.999993	0	0	1.05792	0.986026	GSK3A;TESK2;PKMYT1;EGFR;NUAK2;GRK2;CAMKV;IRAK2;FASTK;MKNK2;PIM1;MAP3K20;PDK3;RIPK1;MAPK4;PAK4;MAPK3;PRKCG;CDKL2;BRD2;CDKL4;CSNK2A1;NEK4;DAPK1;PLK2;PRKCD;PLK1;OXSR1;CDK11B;BCKDK;MAP3K15;WNK1;CDK4;STK17B;CSNK2B;CDK2;NEK10;SIK1;SGK3;SQSTM1;CDKL1
ATPase activator activity (GO:0001671)	3/20	0.400183	0.999993	0	0	1.37884	1.26279	FXYD2;DNAJA2;ATP1B2
oxidoreductase activity, acting on the aldehyde or oxo group of donors, NAD or NADP as acceptor (GO:0016620)	3/20	0.400183	0.999993	0	0	1.37884	1.26279	ALDH6A1;ALDH18A1;FAR2
zinc ion transmembrane transporter activity (GO:0005385)	3/20	0.400183	0.999993	0	0	1.37884	1.26279	SLC30A3;SLC39A7;SLC30A10
alanine transmembrane transporter activity (GO:0022858)	2/12	0.402498	0.999993	0	0	1.56261	1.42208	SLC38A7;SLC1A4
death receptor activity (GO:0005035)	2/12	0.402498	0.999993	0	0	1.56261	1.42208	FAS;EDA2R
dynactin binding (GO:0034452)	2/12	0.402498	0.999993	0	0	1.56261	1.42208	BICDL1;SNX5
hexosaminidase activity (GO:0015929)	2/12	0.402498	0.999993	0	0	1.56261	1.42208	CEMIP2;HEXA
m7G(5')pppN diphosphatase activity (GO:0050072)	2/12	0.402498	0.999993	0	0	1.56261	1.42208	NUDT16L1;DCPS
ATP hydrolysis activity (GO:0140603)	6/45	0.403855	0.999993	0	0	1.20216	1.09	SWSAP1;HSP90AA1;DDX4;ABCB6;DHX9;CLU
5'-3' RNA polymerase activity (GO:0034062)	4/29	0.421565	0.999993	0	0	1.25013	1.07984	POLR2A;TERT;POLR2B;POLR3K
transcription corepressor binding (GO:0001222)	4/29	0.421565	0.999993	0	0	1.25013	1.07984	SUZ12;PER1;HDAC3;WIZ
acetylation-dependent protein binding (GO:0140033)	3/21	0.431966	0.999993	0	0	1.30216	1.09305	BRD2;CARM1;SMARCA4
lysine-acetylated histone binding (GO:0070577)	3/21	0.431966	0.999993	0	0	1.30216	1.09305	BRD2;CARM1;SMARCA4
sialyltransferase activity (GO:0008373)	3/21	0.431966	0.999993	0	0	1.30216	1.09305	ST3GAL4;ST8SIA5;ST3GAL3
aminoacyl-tRNA ligase activity (GO:0004812)	5/38	0.435643	0.999993	0	0	1.18383	0.983678	RARS2;AARS2;MARS2;VARS2;FARS2
cysteine-type endopeptidase activity involved in execution phase of apoptosis (GO:0097200)	2/13	0.443594	0.999993	0	0	1.42047	1.15463	CASP8;CASP3
GDP-dissociation inhibitor activity (GO:0005092)	2/13	0.443594	0.999993	0	0	1.42047	1.15463	ARHGDIA;SH3BP4
GTPase inhibitor activity (GO:0005095)	2/13	0.443594	0.999993	0	0	1.42047	1.15463	GPS1;TNK2
intramolecular oxidoreductase activity, transposing C=C bonds (GO:0016863)	2/13	0.443594	0.999993	0	0	1.42047	1.15463	IDI1;SREBF2
P-type ion transporter activity (GO:0015662)	2/13	0.443594	0.999993	0	0	1.42047	1.15463	ATP7B;ATP2A3
RNA 7-methylguanosine cap binding (GO:0000340)	2/13	0.443594	0.999993	0	0	1.42047	1.15463	AGO2;DCPS
tRNA (guanine) methyltransferase activity (GO:0016423)	2/13	0.443594	0.999993	0	0	1.42047	1.15463	THUMPD3;TRMT11
O-acyltransferase activity (GO:0008374)	4/30	0.448034	0.999993	0	0	1.20198	0.965056	SOAT2;MBOAT7;LPCAT3;LCAT
WW domain binding (GO:0050699)	4/30	0.448034	0.999993	0	0	1.20198	0.965056	TCEAL6;TCEAL5;TNK2;LITAF
1,4-alpha-oligoglucan phosphorylase activity (GO:0004645)	1/5	0.452522	0.999993	0	0	1.95306	1.54862	PYGL
7S RNA binding (GO:0008312)	1/5	0.452522	0.999993	0	0	1.95306	1.54862	SRP19
acyl carnitine transmembrane transporter activity (GO:0015227)	1/5	0.452522	0.999993	0	0	1.95306	1.54862	SLC25A45
alpha-1,4-glucosidase activity (GO:0004558)	1/5	0.452522	0.999993	0	0	1.95306	1.54862	GAA
alpha-2A adrenergic receptor binding (GO:0031694)	1/5	0.452522	0.999993	0	0	1.95306	1.54862	GRK2
aminoacyl-tRNA editing activity (GO:0002161)	1/5	0.452522	0.999993	0	0	1.95306	1.54862	AARS2
ankyrin repeat binding (GO:0071532)	1/5	0.452522	0.999993	0	0	1.95306	1.54862	TERF1
apolipoprotein A-I binding (GO:0034186)	1/5	0.452522	0.999993	0	0	1.95306	1.54862	LCAT
C-X-C chemokine binding (GO:0019958)	1/5	0.452522	0.999993	0	0	1.95306	1.54862	HMGB1
carbonyl reductase (NADPH) activity (GO:0004090)	1/5	0.452522	0.999993	0	0	1.95306	1.54862	DHRS4
cell adhesive protein binding involved in bundle of His cell-Purkinje myocyte communication (GO:0086083)	1/5	0.452522	0.999993	0	0	1.95306	1.54862	JUP
deoxyribonuclease I activity (GO:0004530)	1/5	0.452522	0.999993	0	0	1.95306	1.54862	DNASE1L1
DNA insertion or deletion binding (GO:0032135)	1/5	0.452522	0.999993	0	0	1.95306	1.54862	MSH3
dolichyl-diphosphooligosaccharide-protein glycotransferase activity (GO:0004579)	1/5	0.452522	0.999993	0	0	1.95306	1.54862	RPN2
endoribonuclease activity, producing 3'-phosphomonoesters (GO:0016892)	1/5	0.452522	0.999993	0	0	1.95306	1.54862	RIDA
fibroblast growth factor-activated receptor activity (GO:0005007)	1/5	0.452522	0.999993	0	0	1.95306	1.54862	FGFR4
fructose-2,6-bisphosphate 2-phosphatase activity (GO:0004331)	1/5	0.452522	0.999993	0	0	1.95306	1.54862	PFKFB3
ganglioside binding (GO:0035594)	1/5	0.452522	0.999993	0	0	1.95306	1.54862	MAG
glial cell-derived neurotrophic factor receptor activity (GO:0016167)	1/5	0.452522	0.999993	0	0	1.95306	1.54862	GFRA2
glutamate-gated calcium ion channel activity (GO:0022849)	1/5	0.452522	0.999993	0	0	1.95306	1.54862	GRIN2B
GPI-linked ephrin receptor activity (GO:0005004)	1/5	0.452522	0.999993	0	0	1.95306	1.54862	EPHA8
histone demethylase activity (H3-K27 specific) (GO:0071558)	1/5	0.452522	0.999993	0	0	1.95306	1.54862	KDM6B
histone methyltransferase activity (H4-K20 specific) (GO:0042799)	1/5	0.452522	0.999993	0	0	1.95306	1.54862	KMT5C
IgG binding (GO:0019864)	1/5	0.452522	0.999993	0	0	1.95306	1.54862	FCGRT
inositol 1,3,4,5 tetrakisphosphate binding (GO:0043533)	1/5	0.452522	0.999993	0	0	1.95306	1.54862	ADAP1
L-histidine transmembrane transporter activity (GO:0005290)	1/5	0.452522	0.999993	0	0	1.95306	1.54862	SLC38A7
L-lactate dehydrogenase activity (GO:0004459)	1/5	0.452522	0.999993	0	0	1.95306	1.54862	LDHAL6B
L-leucine transmembrane transporter activity (GO:0015190)	1/5	0.452522	0.999993	0	0	1.95306	1.54862	SLC38A7
L-lysine transmembrane transporter activity (GO:0015189)	1/5	0.452522	0.999993	0	0	1.95306	1.54862	SLC7A2
L-ornithine transmembrane transporter activity (GO:0000064)	1/5	0.452522	0.999993	0	0	1.95306	1.54862	SLC7A2
LIM domain binding (GO:0030274)	1/5	0.452522	0.999993	0	0	1.95306	1.54862	TLN1
lipid kinase activity (GO:0001727)	1/5	0.452522	0.999993	0	0	1.95306	1.54862	SPHK2
N-acetylgalactosamine 4-O-sulfotransferase activity (GO:0001537)	1/5	0.452522	0.999993	0	0	1.95306	1.54862	CHST14
NAADP-sensitive calcium-release channel activity (GO:0072345)	1/5	0.452522	0.999993	0	0	1.95306	1.54862	TPCN2
nerve growth factor binding (GO:0048406)	1/5	0.452522	0.999993	0	0	1.95306	1.54862	PCSK6
nucleoside kinase activity (GO:0019206)	1/5	0.452522	0.999993	0	0	1.95306	1.54862	DCK
nucleotide phosphatase activity, acting on free nucleotides (GO:0098519)	1/5	0.452522	0.999993	0	0	1.95306	1.54862	NUDT16L1
oxidoreductase activity, acting on a sulfur group of donors, NAD(P) as acceptor (GO:0016668)	1/5	0.452522	0.999993	0	0	1.95306	1.54862	PGK1
oxo-acid-lyase activity (GO:0016833)	1/5	0.452522	0.999993	0	0	1.95306	1.54862	CLYBL
phosphatidylcholine flippase activity (GO:0140345)	1/5	0.452522	0.999993	0	0	1.95306	1.54862	ATP8B1
phosphatidylcholine transfer activity (GO:0120019)	1/5	0.452522	0.999993	0	0	1.95306	1.54862	PLTP
phosphatidylserine flippase activity (GO:0140346)	1/5	0.452522	0.999993	0	0	1.95306	1.54862	ATP8B1
protein-arginine omega-N monomethyltransferase activity (GO:0035241)	1/5	0.452522	0.999993	0	0	1.95306	1.54862	PRMT8
pyruvate transmembrane transporter activity (GO:0050833)	1/5	0.452522	0.999993	0	0	1.95306	1.54862	SLC16A11
RNA polymerase II general transcription initiation factor binding (GO:0001091)	1/5	0.452522	0.999993	0	0	1.95306	1.54862	DRAP1
sphingosine-1-phosphate receptor activity (GO:0038036)	1/5	0.452522	0.999993	0	0	1.95306	1.54862	SPHK2
syndecan binding (GO:0045545)	1/5	0.452522	0.999993	0	0	1.95306	1.54862	TNC
voltage-gated sodium channel activity involved in cardiac muscle cell action potential (GO:0086006)	1/5	0.452522	0.999993	0	0	1.95306	1.54862	SCN4B
bHLH transcription factor binding (GO:0043425)	3/22	0.463109	0.999993	0	0	1.23356	0.949585	SP1;BHLHE41;USF2
mannosyltransferase activity (GO:0000030)	3/22	0.463109	0.999993	0	0	1.23356	0.949585	DPY19L1;ALG3;PIGV
mRNA 3'-UTR AU-rich region binding (GO:0035925)	3/22	0.463109	0.999993	0	0	1.23356	0.949585	CPEB1;EXOSC9;KHSRP
protein tyrosine phosphatase activity (GO:0004725)	9/74	0.466307	0.999993	0	0	1.08179	0.825309	DUSP1;PTPN20;PTPN23;PTPRK;ACP1;PTPRF;PTPN2;CDC14B;TIMM50
3'-5' exonuclease activity (GO:0008408)	6/48	0.46681	0.999993	0	0	1.1161	0.850284	TRIR;RAD50;DIS3;EXOSC9;USB1;RAD9A
Hsp70 protein binding (GO:0030544)	4/31	0.474106	0.999993	0	0	1.1574	0.863794	PRKN;RNF207;NOD2;PPID
kinase activator activity (GO:0019209)	4/31	0.474106	0.999993	0	0	1.1574	0.863794	GPRC5B;WNK1;DUSP19;GPRC5C
proton transmembrane transporter activity (GO:0015078)	5/40	0.481671	0.999993	0	0	1.11605	0.81527	SLC46A1;SLC33A1;COX5B;COX6A1;UQCRH
tau protein binding (GO:0048156)	5/40	0.481671	0.999993	0	0	1.11605	0.81527	GSK3A;HSP90AA1;BAG2;CLU;ACTB
LRR domain binding (GO:0030275)	2/14	0.483062	0.999993	0	0	1.30203	0.94737	NRL;PMF1
MAP kinase activity (GO:0004707)	2/14	0.483062	0.999993	0	0	1.30203	0.94737	MAPK4;MAPK3
phosphatase activator activity (GO:0019211)	2/14	0.483062	0.999993	0	0	1.30203	0.94737	PPP2R5A;PPP2R5D
phosphatidylglycerol binding (GO:1901611)	2/14	0.483062	0.999993	0	0	1.30203	0.94737	PLTP;PITPNC1
protein kinase C activity (GO:0004697)	2/14	0.483062	0.999993	0	0	1.30203	0.94737	PRKCG;PRKCD
sulfate transmembrane transporter activity (GO:0015116)	2/14	0.483062	0.999993	0	0	1.30203	0.94737	SLC26A2;SLC26A1
translation elongation factor activity (GO:0003746)	2/14	0.483062	0.999993	0	0	1.30203	0.94737	EEFSEC;GTPBP1
phosphatidylinositol phospholipase C activity (GO:0004435)	3/23	0.493478	0.999993	0	0	1.17181	0.827624	PLCB3;PLCH2;PLCD3
protein phosphatase 1 binding (GO:0008157)	3/23	0.493478	0.999993	0	0	1.17181	0.827624	PPP1R3G;PPP1R3B;SMTNL2
E-box binding (GO:0070888)	5/41	0.504201	0.999993	0	0	1.08499	0.742978	PER1;TAL1;BHLHE41;ARNTL2;SREBF2
methylated histone binding (GO:0035064)	8/68	0.51343	0.999993	0	0	1.04156	0.694344	L3MBTL1;SUZ12;ING2;MORC3;NCAPG2;TAF7;TTLL12;BPTF
1-acylglycerophosphocholine O-acyltransferase activity (GO:0047184)	1/6	0.514677	0.999993	0	0	1.56236	1.03775	LPCAT3
alpha-glucosidase activity (GO:0090599)	1/6	0.514677	0.999993	0	0	1.56236	1.03775	GAA
alpha-N-acetylneuraminate alpha-2,8-sialyltransferase activity (GO:0003828)	1/6	0.514677	0.999993	0	0	1.56236	1.03775	ST8SIA5
carnitine O-acyltransferase activity (GO:0016406)	1/6	0.514677	0.999993	0	0	1.56236	1.03775	CPT2
coreceptor activity involved in Wnt signaling pathway, planar cell polarity pathway (GO:1904929)	1/6	0.514677	0.999993	0	0	1.56236	1.03775	ROR1
DNA-methyltransferase activity (GO:0009008)	1/6	0.514677	0.999993	0	0	1.56236	1.03775	METTL4
G protein-coupled opioid receptor activity (GO:0004985)	1/6	0.514677	0.999993	0	0	1.56236	1.03775	OPRD1
gap junction hemi-channel activity (GO:0055077)	1/6	0.514677	0.999993	0	0	1.56236	1.03775	GJA3
high-density lipoprotein particle binding (GO:0008035)	1/6	0.514677	0.999993	0	0	1.56236	1.03775	PLTP
lactate dehydrogenase activity (GO:0004457)	1/6	0.514677	0.999993	0	0	1.56236	1.03775	LDHAL6B
malate dehydrogenase activity (GO:0016615)	1/6	0.514677	0.999993	0	0	1.56236	1.03775	MDH2
mismatched DNA binding (GO:0030983)	1/6	0.514677	0.999993	0	0	1.56236	1.03775	MSH3
oligosaccharyl transferase activity (GO:0004576)	1/6	0.514677	0.999993	0	0	1.56236	1.03775	RPN2
P-type sodium transporter activity (GO:0008554)	1/6	0.514677	0.999993	0	0	1.56236	1.03775	ATP1A1
P-type sodium:potassium-exchanging transporter activity (GO:0005391)	1/6	0.514677	0.999993	0	0	1.56236	1.03775	ATP1A1
palmitoyl-CoA hydrolase activity (GO:0016290)	1/6	0.514677	0.999993	0	0	1.56236	1.03775	ACOT7
pre-mRNA 3'-splice site binding (GO:0030628)	1/6	0.514677	0.999993	0	0	1.56236	1.03775	U2AF1
primary miRNA binding (GO:0070878)	1/6	0.514677	0.999993	0	0	1.56236	1.03775	SRF
RNA polymerase III cis-regulatory region sequence-specific DNA binding (GO:0000992)	1/6	0.514677	0.999993	0	0	1.56236	1.03775	MAF1
RNA polymerase III type 3 promoter sequence-specific DNA binding (GO:0001006)	1/6	0.514677	0.999993	0	0	1.56236	1.03775	MAF1
sodium ion binding (GO:0031402)	1/6	0.514677	0.999993	0	0	1.56236	1.03775	ATP1A1
solute:cation symporter activity (GO:0015294)	1/6	0.514677	0.999993	0	0	1.56236	1.03775	SLC33A1
sulfur amino acid transmembrane transporter activity (GO:0000099)	1/6	0.514677	0.999993	0	0	1.56236	1.03775	SLC1A4
supercoiled DNA binding (GO:0097100)	1/6	0.514677	0.999993	0	0	1.56236	1.03775	HMGB1
ubiquinol-cytochrome-c reductase activity (GO:0008121)	1/6	0.514677	0.999993	0	0	1.56236	1.03775	UQCRH
uridylyltransferase activity (GO:0070569)	1/6	0.514677	0.999993	0	0	1.56236	1.03775	UAP1L1
bicarbonate transmembrane transporter activity (GO:0015106)	2/15	0.520743	0.999993	0	0	1.2018	0.784177	SLC26A2;SLC26A1
calcium-dependent cysteine-type endopeptidase activity (GO:0004198)	2/15	0.520743	0.999993	0	0	1.2018	0.784177	CAPNS1;CAPN1
clathrin adaptor activity (GO:0035615)	2/15	0.520743	0.999993	0	0	1.2018	0.784177	AP1G2;AP2A1
cysteine-type endopeptidase activity involved in apoptotic process (GO:0097153)	2/15	0.520743	0.999993	0	0	1.2018	0.784177	CASP8;CASP3
cytochrome-c oxidase activity (GO:0004129)	2/15	0.520743	0.999993	0	0	1.2018	0.784177	COX5B;COX6A1
death receptor binding (GO:0005123)	2/15	0.520743	0.999993	0	0	1.2018	0.784177	RIPK1;FADD
heparan sulfate sulfotransferase activity (GO:0034483)	2/15	0.520743	0.999993	0	0	1.2018	0.784177	HS3ST6;HS6ST1
Lys48-specific deubiquitinase activity (GO:1990380)	2/15	0.520743	0.999993	0	0	1.2018	0.784177	USP13;MINDY4
oxidoreductase activity, acting on NAD(P)H, oxygen as acceptor (GO:0050664)	2/15	0.520743	0.999993	0	0	1.2018	0.784177	AIFM1;NCF2
calmodulin-dependent protein kinase activity (GO:0004683)	3/24	0.522966	0.999993	0	0	1.11595	0.723403	CAMKV;DAPK1;MKNK2
cell adhesion mediator activity (GO:0098631)	3/24	0.522966	0.999993	0	0	1.11595	0.723403	ROBO3;SIRPA;IGSF9
lipoprotein particle binding (GO:0071813)	3/24	0.522966	0.999993	0	0	1.11595	0.723403	LPL;PLTP;SCARF1
transforming growth factor beta binding (GO:0050431)	3/24	0.522966	0.999993	0	0	1.11595	0.723403	CD109;LRRC32;VASN
nucleosomal DNA binding (GO:0031492)	4/33	0.524731	0.999993	0	0	1.07746	0.69482	SMARCD2;SMARCB1;ACTB;SMARCA4
active ion transmembrane transporter activity (GO:0022853)	5/42	0.526334	0.999993	0	0	1.05561	0.677507	SLCO2A1;ATP13A3;COX5B;COX6A1;UQCRH
cell-cell adhesion mediator activity (GO:0098632)	5/42	0.526334	0.999993	0	0	1.05561	0.677507	ROBO3;SIRPA;IGSF9;PAK4;PPP1CA
carboxylic ester hydrolase activity (GO:0052689)	11/96	0.534425	0.999993	0	0	1.01083	0.63335	ABHD12;LIPE;FAAH;AARS2;PTRH2;LIPG;PNPLA3;LCAT;LPL;PGLS;PNPLA2
transcription regulatory region nucleic acid binding (GO:0001067)	24/212	0.537841	0.999993	0	0	0.997063	0.618372	CALCOCO1;JUND;BNC2;DHX9;GATA6;SIX1;SOX12;HMGB1;GRHL1;POU2F2;ELK1;PAX2;NFKB1;PER1;RFX6;SOX18;TAL1;SP1;CARM1;CRY2;TFAM;TAF7;ATF3;MEN1
snRNA binding (GO:0017069)	5/43	0.548021	0.999993	0	0	1.02777	0.618142	MEPCE;LARP7;SNRPB2;SNRPC;SNRPA
transmitter-gated ion channel activity (GO:0022824)	4/34	0.549142	0.999993	0	0	1.04148	0.624262	GABRA5;GABRA4;GABRA3;GABRG3
actin monomer binding (GO:0003785)	3/25	0.551483	0.999993	0	0	1.06516	0.633926	LIMA1;COBL;PFN1
NF-kappaB binding (GO:0051059)	3/25	0.551483	0.999993	0	0	1.06516	0.633926	NPM1;HDAC3;MTDH
phospholipase C activity (GO:0004629)	3/25	0.551483	0.999993	0	0	1.06516	0.633926	PLCB3;PLCH2;PLCD3
chloride transmembrane transporter activity (GO:0015108)	2/16	0.556533	0.999993	0	0	1.1159	0.653948	SLC26A2;SLC26A1
CoA hydrolase activity (GO:0016289)	2/16	0.556533	0.999993	0	0	1.1159	0.653948	ACOT7;ACOT1
transmembrane receptor protein phosphatase activity (GO:0019198)	2/16	0.556533	0.999993	0	0	1.1159	0.653948	PTPRK;PTPRF
transmembrane receptor protein tyrosine phosphatase activity (GO:0005001)	2/16	0.556533	0.999993	0	0	1.1159	0.653948	PTPRK;PTPRF
tRNA methyltransferase activity (GO:0008175)	2/16	0.556533	0.999993	0	0	1.1159	0.653948	THUMPD3;TRDMT1
transcription coregulator binding (GO:0001221)	6/53	0.566879	0.999993	0	0	0.997087	0.565955	SUZ12;PER1;MED25;HDAC3;TERT;WIZ
1-alkyl-2-acetylglycerophosphocholine esterase activity (GO:0003847)	1/7	0.569777	0.999993	0	0	1.3019	0.732329	LCAT
3-hydroxyacyl-CoA dehydrogenase activity (GO:0003857)	1/7	0.569777	0.999993	0	0	1.3019	0.732329	HADH
5'-3' DNA helicase activity (GO:0043139)	1/7	0.569777	0.999993	0	0	1.3019	0.732329	IGHMBP2
[heparan sulfate]-glucosamine 3-sulfotransferase 1 activity (GO:0008467)	1/7	0.569777	0.999993	0	0	1.3019	0.732329	HS3ST6
acid-amino acid ligase activity (GO:0016881)	1/7	0.569777	0.999993	0	0	1.3019	0.732329	GHDC
alpha-mannosidase activity (GO:0004559)	1/7	0.569777	0.999993	0	0	1.3019	0.732329	MAN2A1
aminophospholipid flippase activity (GO:0015247)	1/7	0.569777	0.999993	0	0	1.3019	0.732329	ATP8B1
branched-chain amino acid transmembrane transporter activity (GO:0015658)	1/7	0.569777	0.999993	0	0	1.3019	0.732329	SLC38A7
carbohydrate:proton symporter activity (GO:0005351)	1/7	0.569777	0.999993	0	0	1.3019	0.732329	SLC45A3
ceramide 1-phosphate binding (GO:1902387)	1/7	0.569777	0.999993	0	0	1.3019	0.732329	PLEKHA3
ceramide 1-phosphate transfer activity (GO:1902388)	1/7	0.569777	0.999993	0	0	1.3019	0.732329	PLEKHA3
fatty acid elongase activity (GO:0009922)	1/7	0.569777	0.999993	0	0	1.3019	0.732329	ELOVL6
G protein-coupled acetylcholine receptor activity (GO:0016907)	1/7	0.569777	0.999993	0	0	1.3019	0.732329	HRH3
G protein-coupled neurotransmitter receptor activity (GO:0099528)	1/7	0.569777	0.999993	0	0	1.3019	0.732329	HRH3
gamma-aminobutyric acid transmembrane transporter activity (GO:0015185)	1/7	0.569777	0.999993	0	0	1.3019	0.732329	SLC9A3R1
insulin-like growth factor II binding (GO:0031995)	1/7	0.569777	0.999993	0	0	1.3019	0.732329	IGFBP3
L-proline transmembrane transporter activity (GO:0015193)	1/7	0.569777	0.999993	0	0	1.3019	0.732329	SLC1A4
mannosyl-oligosaccharide 1,2-alpha-mannosidase activity (GO:0004571)	1/7	0.569777	0.999993	0	0	1.3019	0.732329	EDEM1
mannosyl-oligosaccharide mannosidase activity (GO:0015924)	1/7	0.569777	0.999993	0	0	1.3019	0.732329	EDEM1
N-acylsphingosine amidohydrolase activity (GO:0017040)	1/7	0.569777	0.999993	0	0	1.3019	0.732329	ACER3
N6-methyladenosine-containing RNA binding (GO:1990247)	1/7	0.569777	0.999993	0	0	1.3019	0.732329	YTHDF2
NAD(P)H oxidase H2O2-forming activity (GO:0016174)	1/7	0.569777	0.999993	0	0	1.3019	0.732329	AIFM1
nitric-oxide synthase binding (GO:0050998)	1/7	0.569777	0.999993	0	0	1.3019	0.732329	ACTB
oxidoreductase activity, acting on a sulfur group of donors, oxygen as acceptor (GO:0016670)	1/7	0.569777	0.999993	0	0	1.3019	0.732329	PCYOX1L
oxidoreductase activity, acting on the aldehyde or oxo group of donors, disulfide as acceptor (GO:0016624)	1/7	0.569777	0.999993	0	0	1.3019	0.732329	OGDH
P-type potassium transmembrane transporter activity (GO:0008556)	1/7	0.569777	0.999993	0	0	1.3019	0.732329	ATP1A1
phosphatidylinositol 3-kinase regulatory subunit binding (GO:0036312)	1/7	0.569777	0.999993	0	0	1.3019	0.732329	NLRC3
phosphatidylinositol-4,5-bisphosphate 5-phosphatase activity (GO:0004439)	1/7	0.569777	0.999993	0	0	1.3019	0.732329	PTPMT1
rRNA (adenine) methyltransferase activity (GO:0016433)	1/7	0.569777	0.999993	0	0	1.3019	0.732329	METTL5
serine-type exopeptidase activity (GO:0070008)	1/7	0.569777	0.999993	0	0	1.3019	0.732329	ACE
sphingosine N-acyltransferase activity (GO:0050291)	1/7	0.569777	0.999993	0	0	1.3019	0.732329	CERS5
sphingosine-1-phosphate phosphatase activity (GO:0042392)	1/7	0.569777	0.999993	0	0	1.3019	0.732329	PLPP3
sugar-phosphatase activity (GO:0050308)	1/7	0.569777	0.999993	0	0	1.3019	0.732329	PFKFB3
SUMO-specific protease activity (GO:0016929)	1/7	0.569777	0.999993	0	0	1.3019	0.732329	SENP2
catalytic activity, acting on a tRNA (GO:0140101)	4/35	0.572878	0.999993	0	0	1.00783	0.561445	FTO;AARS2;PTRH2;TRDMT1
Hsp90 protein binding (GO:0051879)	4/35	0.572878	0.999993	0	0	1.00783	0.561445	CSNK2A1;NOD2;USP19;PPID
phosphatidylinositol-4-phosphate binding (GO:0070273)	3/26	0.578962	0.999993	0	0	1.0188	0.55679	JPH2;GSDMA;PLEKHA3
protein tyrosine kinase binding (GO:1990782)	8/72	0.580773	0.999993	0	0	0.976238	0.530484	SHC4;HSP90AA1;PITPNM1;SIRPA;PIK3R2;SQSTM1;PHYHIP;PTPN2
RNA polymerase II-specific DNA-binding transcription factor binding (GO:0061629)	21/190	0.585879	0.999993	0	0	0.970269	0.518747	PIAS4;HES6;BCAS3;NPM1;SMARCB1;HDAC3;JUP;DHX9;BHLHE41;ELK1;ACTB;PIAS2;MTDH;SMARCA4;NCOR2;MDFIC;SP1;TAL1;TACC1;TAF6;PITX1
single-stranded RNA binding (GO:0003727)	5/45	0.589889	0.999993	0	0	0.976269	0.515296	PTBP1;DHX9;DDX58;AGO2;SNRPC
calcium-release channel activity (GO:0015278)	2/17	0.590377	0.999993	0	0	1.04145	0.548835	ITPR2;TPCN2
four-way junction DNA binding (GO:0000400)	2/17	0.590377	0.999993	0	0	1.04145	0.548835	HMGB1;MEN1
ionotropic glutamate receptor activity (GO:0004970)	2/17	0.590377	0.999993	0	0	1.04145	0.548835	GRIA1;GRIN2B
low-density lipoprotein particle binding (GO:0030169)	2/17	0.590377	0.999993	0	0	1.04145	0.548835	PLTP;SCARF1
calcium ion transmembrane transporter activity (GO:0015085)	6/55	0.604287	0.999993	0	0	0.956281	0.481685	SEC61A1;CHRNA7;ATP2A3;TRPV2;ITPR2;MCU
metal ion transmembrane transporter activity (GO:0046873)	3/27	0.605353	0.999993	0	0	0.97629	0.490043	ATP2A3;ITPR2;ZDHHC13
hydrolase activity, hydrolyzing O-glycosyl compounds (GO:0004553)	4/37	0.618149	0.999993	0	0	0.946642	0.45536	GAA;ACER3;MOGS;GUSB
sodium channel regulator activity (GO:0017080)	4/37	0.618149	0.999993	0	0	0.946642	0.45536	FXYD2;SGK3;PRSS8;SCN4B
acetylcholine receptor binding (GO:0033130)	1/8	0.618624	0.999993	0	0	1.11585	0.535893	LYNX1
adenylate kinase activity (GO:0004017)	1/8	0.618624	0.999993	0	0	1.11585	0.535893	AK1
aldehyde-lyase activity (GO:0016832)	1/8	0.618624	0.999993	0	0	1.11585	0.535893	ALDOA
arginine N-methyltransferase activity (GO:0016273)	1/8	0.618624	0.999993	0	0	1.11585	0.535893	CARM1
arginine transmembrane transporter activity (GO:0015181)	1/8	0.618624	0.999993	0	0	1.11585	0.535893	SLC7A2
aryl hydrocarbon receptor binding (GO:0017162)	1/8	0.618624	0.999993	0	0	1.11585	0.535893	TAF6
bubble DNA binding (GO:0000405)	1/8	0.618624	0.999993	0	0	1.11585	0.535893	HMGB1
calcium-dependent protein kinase activity (GO:0010857)	1/8	0.618624	0.999993	0	0	1.11585	0.535893	MKNK2
calcium-dependent protein serine/threonine kinase activity (GO:0009931)	1/8	0.618624	0.999993	0	0	1.11585	0.535893	MKNK2
coreceptor activity involved in Wnt signaling pathway (GO:0071936)	1/8	0.618624	0.999993	0	0	1.11585	0.535893	ROR1
cuprous ion binding (GO:1903136)	1/8	0.618624	0.999993	0	0	1.11585	0.535893	SNCB
cyclin-dependent protein serine/threonine kinase activator activity (GO:0061575)	1/8	0.618624	0.999993	0	0	1.11585	0.535893	CDK5R2
glucosidase activity (GO:0015926)	1/8	0.618624	0.999993	0	0	1.11585	0.535893	MOGS
histone kinase activity (GO:0035173)	1/8	0.618624	0.999993	0	0	1.11585	0.535893	CDK2
hyalurononglucosaminidase activity (GO:0004415)	1/8	0.618624	0.999993	0	0	1.11585	0.535893	CEMIP2
intramolecular oxidoreductase activity, interconverting aldoses and ketoses (GO:0016861)	1/8	0.618624	0.999993	0	0	1.11585	0.535893	TPI1
neurotrophin binding (GO:0043121)	1/8	0.618624	0.999993	0	0	1.11585	0.535893	PCSK6
NMDA glutamate receptor activity (GO:0004972)	1/8	0.618624	0.999993	0	0	1.11585	0.535893	GRIN2B
oxidoreductase activity, acting on NAD(P)H, heme protein as acceptor (GO:0016653)	1/8	0.618624	0.999993	0	0	1.11585	0.535893	POR
peptidyl-proline 4-dioxygenase activity (GO:0031545)	1/8	0.618624	0.999993	0	0	1.11585	0.535893	EGLN3
phosphatidylinositol phosphate 5-phosphatase activity (GO:0034595)	1/8	0.618624	0.999993	0	0	1.11585	0.535893	PTPMT1
procollagen-proline dioxygenase activity (GO:0019798)	1/8	0.618624	0.999993	0	0	1.11585	0.535893	P3H1
superoxide-generating NADPH oxidase activator activity (GO:0016176)	1/8	0.618624	0.999993	0	0	1.11585	0.535893	NCF2
type II transforming growth factor beta receptor binding (GO:0005114)	1/8	0.618624	0.999993	0	0	1.11585	0.535893	BAMBI
acyl-CoA hydrolase activity (GO:0047617)	2/18	0.622255	0.999993	0	0	0.976301	0.463162	ACOT7;ACOT1
cadherin binding involved in cell-cell adhesion (GO:0098641)	2/18	0.622255	0.999993	0	0	0.976301	0.463162	PPP1CA;PAK4
cholesterol transfer activity (GO:0120020)	2/18	0.622255	0.999993	0	0	0.976301	0.463162	STARD4;PLTP
neuropeptide receptor binding (GO:0071855)	2/18	0.622255	0.999993	0	0	0.976301	0.463162	GAL;GHRH
oxidoreductase activity, acting on single donors with incorporation of molecular oxygen, incorporation of two atoms of oxygen (GO:0016702)	2/18	0.622255	0.999993	0	0	0.976301	0.463162	ADI1;CDO1
retinoic acid receptor binding (GO:0042974)	2/18	0.622255	0.999993	0	0	0.976301	0.463162	MED25;TACC1
RNA polymerase binding (GO:0070063)	2/18	0.622255	0.999993	0	0	0.976301	0.463162	SCAF8;DHX9
transforming growth factor beta receptor binding (GO:0005160)	2/18	0.622255	0.999993	0	0	0.976301	0.463162	FKBP1A;BAMBI
endoribonuclease activity, producing 5'-phosphomonoesters (GO:0016891)	3/28	0.630619	0.999993	0	0	0.937186	0.432092	AGO2;NUDT16L1;RPP38
NAD binding (GO:0051287)	3/28	0.630619	0.999993	0	0	0.937186	0.432092	BDH2;ALDH1B1;HADH
carboxypeptidase activity (GO:0004180)	4/38	0.63962	0.999993	0	0	0.918748	0.410571	CPM;CTSZ;NAALAD2;CPN1
cation transmembrane transporter activity (GO:0008324)	5/48	0.648448	0.999993	0	0	0.908003	0.393322	SLC38A7;SLC1A4;SFXN2;SLC38A2;SLC7A2
calcium activated cation channel activity (GO:0005227)	2/19	0.652178	0.999993	0	0	0.918819	0.392739	TMEM63B;KCNN2
glutamate receptor activity (GO:0008066)	2/19	0.652178	0.999993	0	0	0.918819	0.392739	GRIA1;GRM8
nucleotidyltransferase activity (GO:0016779)	2/19	0.652178	0.999993	0	0	0.918819	0.392739	TERT;REV1
single-stranded DNA helicase activity (GO:0017116)	2/19	0.652178	0.999993	0	0	0.918819	0.392739	MCM7;DHX9
sterol transfer activity (GO:0120015)	2/19	0.652178	0.999993	0	0	0.918819	0.392739	STARD4;PLTP
phosphatase binding (GO:0019902)	12/114	0.653273	0.999993	0	0	0.91846	0.391044	SLC9A3R2;SLC9A3R1;SPRED1;JUP;WNK1;CRY2;SIRPA;PIK3R2;CEP192;JAK3;EGFR;MAPK3
DNA-directed 5'-3' RNA polymerase activity (GO:0003899)	3/29	0.654741	0.999993	0	0	0.901089	0.381625	POLR2A;POLR2B;POLR3K
pre-mRNA binding (GO:0036002)	3/29	0.654741	0.999993	0	0	0.901089	0.381625	PTBP1;U2AF1;SNRPC
ubiquitin conjugating enzyme binding (GO:0031624)	3/29	0.654741	0.999993	0	0	0.901089	0.381625	PRKN;RNF125;AUP1
oxidoreduction-driven active transmembrane transporter activity (GO:0015453)	6/58	0.65691	0.999993	0	0	0.900958	0.378591	NDUFB7;NDUFA12;NDUFS1;COX6A1;COX5B;UQCRH
5S rRNA binding (GO:0008097)	1/9	0.661928	0.999993	0	0	0.976311	0.402825	NOP53
adenylate cyclase inhibiting G protein-coupled glutamate receptor activity (GO:0001640)	1/9	0.661928	0.999993	0	0	0.976311	0.402825	GRM8
alcohol dehydrogenase (NAD+) activity (GO:0004022)	1/9	0.661928	0.999993	0	0	0.976311	0.402825	ADHFE1
aromatic amino acid transmembrane transporter activity (GO:0015173)	1/9	0.661928	0.999993	0	0	0.976311	0.402825	SLC38A7
bile acid binding (GO:0032052)	1/9	0.661928	0.999993	0	0	0.976311	0.402825	PYGL
bioactive lipid receptor activity (GO:0045125)	1/9	0.661928	0.999993	0	0	0.976311	0.402825	SPHK2
cAMP response element binding protein binding (GO:0008140)	1/9	0.661928	0.999993	0	0	0.976311	0.402825	SIK1
cytidylyltransferase activity (GO:0070567)	1/9	0.661928	0.999993	0	0	0.976311	0.402825	PCYT1B
G protein-coupled glutamate receptor activity (GO:0098988)	1/9	0.661928	0.999993	0	0	0.976311	0.402825	GRM8
guanylate kinase activity (GO:0004385)	1/9	0.661928	0.999993	0	0	0.976311	0.402825	LRGUK
magnesium ion transmembrane transporter activity (GO:0015095)	1/9	0.661928	0.999993	0	0	0.976311	0.402825	ZDHHC13
mannosidase activity (GO:0015923)	1/9	0.661928	0.999993	0	0	0.976311	0.402825	MAN2A1
P-type calcium transporter activity (GO:0005388)	1/9	0.661928	0.999993	0	0	0.976311	0.402825	ATP2A3
phosphatidylethanolamine binding (GO:0008429)	1/9	0.661928	0.999993	0	0	0.976311	0.402825	PLTP
phosphatidylinositol-4,5-bisphosphate phosphatase activity (GO:0106019)	1/9	0.661928	0.999993	0	0	0.976311	0.402825	PTPMT1
potassium channel inhibitor activity (GO:0019870)	1/9	0.661928	0.999993	0	0	0.976311	0.402825	WNK1
potassium ion binding (GO:0030955)	1/9	0.661928	0.999993	0	0	0.976311	0.402825	ATP1A1
prenyltransferase activity (GO:0004659)	1/9	0.661928	0.999993	0	0	0.976311	0.402825	NUS1
RAGE receptor binding (GO:0050786)	1/9	0.661928	0.999993	0	0	0.976311	0.402825	HMGB1
single-stranded DNA endodeoxyribonuclease activity (GO:0000014)	1/9	0.661928	0.999993	0	0	0.976311	0.402825	RAD50
tRNA (cytosine) methyltransferase activity (GO:0016427)	1/9	0.661928	0.999993	0	0	0.976311	0.402825	TRDMT1
type I transforming growth factor beta receptor binding (GO:0034713)	1/9	0.661928	0.999993	0	0	0.976311	0.402825	FKBP1A
oxidoreductase activity, acting on the CH-OH group of donors, NAD or NADP as acceptor (GO:0016616)	9/87	0.66648	0.999993	0	0	0.900827	0.365506	UGDH;BDH2;BDH1;MDH2;IMPDH1;HADH;DHRS3;DHRS4;LDHAL6B
snoRNA binding (GO:0030515)	3/30	0.677709	0.999993	0	0	0.867667	0.337555	NOP58;UTP6;NUDT16L1
antiporter activity (GO:0015297)	2/20	0.680177	0.999993	0	0	0.867725	0.334423	SLC25A16;SLC35C1
nucleoside monophosphate kinase activity (GO:0050145)	2/20	0.680177	0.999993	0	0	0.867725	0.334423	LRGUK;AK1
transcription coactivator binding (GO:0001223)	2/20	0.680177	0.999993	0	0	0.867725	0.334423	MED25;TERT
ubiquitin-like protein-specific protease activity (GO:0019783)	2/20	0.680177	0.999993	0	0	0.867725	0.334423	EIF3F;SENP2
methyltransferase activity (GO:0008168)	5/50	0.684408	0.999993	0	0	0.86755	0.328976	PRMT8;MEPCE;AMT;METTL4;TRMT11
transmembrane receptor protein kinase activity (GO:0019199)	6/60	0.68947	0.999993	0	0	0.867491	0.322561	EPHA8;TYRO3;ROR1;MERTK;FGFR4;EGFR
transmembrane receptor protein tyrosine kinase activity (GO:0004714)	6/60	0.68947	0.999993	0	0	0.867491	0.322561	EPHA8;TYRO3;ROR1;MERTK;FGFR4;EGFR
adenosine deaminase activity (GO:0004000)	1/10	0.700316	0.999993	0	0	0.867783	0.309125	LACC1
chloride channel inhibitor activity (GO:0019869)	1/10	0.700316	0.999993	0	0	0.867783	0.309125	WNK1
co-SMAD binding (GO:0070410)	1/10	0.700316	0.999993	0	0	0.867783	0.309125	USP9Y
endopeptidase activator activity (GO:0061133)	1/10	0.700316	0.999993	0	0	0.867783	0.309125	PSME3
eukaryotic initiation factor 4E binding (GO:0008190)	1/10	0.700316	0.999993	0	0	0.867783	0.309125	EIF4EBP2
fatty acid synthase activity (GO:0004312)	1/10	0.700316	0.999993	0	0	0.867783	0.309125	ELOVL6
G protein-coupled purinergic nucleotide receptor activity (GO:0045028)	1/10	0.700316	0.999993	0	0	0.867783	0.309125	P2RY1
G-quadruplex DNA binding (GO:0051880)	1/10	0.700316	0.999993	0	0	0.867783	0.309125	RAD50
H4 histone acetyltransferase activity (GO:0010485)	1/10	0.700316	0.999993	0	0	0.867783	0.309125	NAA50
high voltage-gated calcium channel activity (GO:0008331)	1/10	0.700316	0.999993	0	0	0.867783	0.309125	CACNA1S
histone demethylase activity (H3-K36 specific) (GO:0051864)	1/10	0.700316	0.999993	0	0	0.867783	0.309125	KDM4C
hydrolase activity, acting on carbon-nitrogen (but not peptide) bonds, in cyclic amides (GO:0016812)	1/10	0.700316	0.999993	0	0	0.867783	0.309125	AMDHD1
ionotropic glutamate receptor binding (GO:0035255)	1/10	0.700316	0.999993	0	0	0.867783	0.309125	SQSTM1
lipase inhibitor activity (GO:0055102)	1/10	0.700316	0.999993	0	0	0.867783	0.309125	SNCB
MAP kinase tyrosine/serine/threonine phosphatase activity (GO:0017017)	1/10	0.700316	0.999993	0	0	0.867783	0.309125	DUSP1
nucleoside-triphosphate diphosphatase activity (GO:0047429)	1/10	0.700316	0.999993	0	0	0.867783	0.309125	DHX9
nucleotide transmembrane transporter activity (GO:0015215)	1/10	0.700316	0.999993	0	0	0.867783	0.309125	SLC25A32
O-methyltransferase activity (GO:0008171)	1/10	0.700316	0.999993	0	0	0.867783	0.309125	MEPCE
oxidized purine DNA binding (GO:0032357)	1/10	0.700316	0.999993	0	0	0.867783	0.309125	MSH3
P-type proton-exporting transporter activity (GO:0008553)	1/10	0.700316	0.999993	0	0	0.867783	0.309125	ATP2A3
peptide N-acetyltransferase activity (GO:0034212)	1/10	0.700316	0.999993	0	0	0.867783	0.309125	NAA50
phospholipase inhibitor activity (GO:0004859)	1/10	0.700316	0.999993	0	0	0.867783	0.309125	SNCB
protein tyrosine/threonine phosphatase activity (GO:0008330)	1/10	0.700316	0.999993	0	0	0.867783	0.309125	DUSP1
ribonuclease P RNA binding (GO:0033204)	1/10	0.700316	0.999993	0	0	0.867783	0.309125	RPP38
store-operated calcium channel activity (GO:0015279)	1/10	0.700316	0.999993	0	0	0.867783	0.309125	ORAI3
symporter activity (GO:0015293)	1/10	0.700316	0.999993	0	0	0.867783	0.309125	MFSD2A
UDP-glucosyltransferase activity (GO:0035251)	1/10	0.700316	0.999993	0	0	0.867783	0.309125	GYS1
polyubiquitin modification-dependent protein binding (GO:0031593)	5/51	0.701426	0.999993	0	0	0.848642	0.300962	BAG6;RNF169;SQSTM1;RAD18;UBL7
histone acetyltransferase binding (GO:0035035)	2/21	0.706304	0.999993	0	0	0.822009	0.28582	BCAS3;TAF7
postsynaptic neurotransmitter receptor activity (GO:0098960)	2/21	0.706304	0.999993	0	0	0.822009	0.28582	GRIA1;CHRNA7
ubiquitin-specific protease binding (GO:1990381)	2/21	0.706304	0.999993	0	0	0.822009	0.28582	PRKN;BAG6
protein serine/threonine phosphatase activity (GO:0004722)	6/62	0.719921	0.999993	0	0	0.836415	0.274857	PPTC7;DUSP1;PPEF1;CDC14B;TIMM50;PPP1CA
acetyltransferase activity (GO:0016407)	3/32	0.720195	0.999993	0	0	0.807736	0.265126	NAA50;DBT;LCAT
actin binding (GO:0003779)	18/177	0.724815	0.999993	0	0	0.88329	0.284277	PRKN;TLNRD1;DBNL;DMTN;FLII;HPCA;COBL;CGN;NOD2;LIMA1;SMTN;FSCN1;PFN1;UTRN;ALDOA;GC;PDLIM7;CDK5R2
phosphatidylinositol binding (GO:0035091)	9/92	0.730369	0.999993	0	0	0.84632	0.265919	DENND1C;BCAS3;ING2;MREG;PITPNM1;ITPR2;SNX24;PITPNC1;SNX5
acetylcholine receptor activity (GO:0015464)	2/22	0.730624	0.999993	0	0	0.780864	0.245079	HRH3;CHRNA7
DNA polymerase activity (GO:0034061)	2/22	0.730624	0.999993	0	0	0.780864	0.245079	TERT;REV1
K63-linked polyubiquitin modification-dependent protein binding (GO:0070530)	2/22	0.730624	0.999993	0	0	0.780864	0.245079	RNF169;SQSTM1
peptidase activator activity (GO:0016504)	2/22	0.730624	0.999993	0	0	0.780864	0.245079	PSME3;PRSS22
poly(A) binding (GO:0008143)	2/22	0.730624	0.999993	0	0	0.780864	0.245079	LARP4;RBMS2
protein tyrosine/serine/threonine phosphatase activity (GO:0008138)	2/22	0.730624	0.999993	0	0	0.780864	0.245079	DUSP1;DUSP19
syntaxin-1 binding (GO:0017075)	2/22	0.730624	0.999993	0	0	0.780864	0.245079	DAPK1;STXBP2
voltage-gated sodium channel activity (GO:0005248)	2/22	0.730624	0.999993	0	0	0.780864	0.245079	SCN4B;SCN1A
GTPase activator activity (GO:0005096)	35/336	0.731534	0.999993	0	0	0.906769	0.283467	DENND1C;DOCK5;RASGRF2;RASGRF1;RASGRP1;PREX2;SH3BP1;ECT2;TBC1D17;TBC1D15;EIF2B5;EIF2B4;RALBP1;EIF2B2;DIS3;ARHGEF17;DENND2A;HPS1;CCZ1;TBCD;ARAP3;TBC1D2B;ARHGAP28;ARAP1;ADAP1;SGSM3;CCDC88C;SGSM2;ELMO1;NUCB1;TBC1D25;LAMTOR1;LLGL1;RAPGEF3;RAB3GAP1
methylation-dependent protein binding (GO:0140034)	6/63	0.734345	0.999993	0	0	0.821694	0.25372	L3MBTL1;SUZ12;ING2;MORC3;NCAPG2;BPTF
PDZ domain binding (GO:0030165)	6/63	0.734345	0.999993	0	0	0.821694	0.25372	GRIA1;PRKN;SLC9A3R1;PLEKHA1;FZD7;CCDC88C
ABC-type xenobiotic transporter activity (GO:0008559)	1/11	0.734347	0.999993	0	0	0.780961	0.24114	ABCC3
acetylcholine-gated cation-selective channel activity (GO:0022848)	1/11	0.734347	0.999993	0	0	0.780961	0.24114	CHRNA7
calcium channel inhibitor activity (GO:0019855)	1/11	0.734347	0.999993	0	0	0.780961	0.24114	FKBP1A
carbohydrate kinase activity (GO:0019200)	1/11	0.734347	0.999993	0	0	0.780961	0.24114	KHK
cGMP binding (GO:0030553)	1/11	0.734347	0.999993	0	0	0.780961	0.24114	PDE2A
chloride ion binding (GO:0031404)	1/11	0.734347	0.999993	0	0	0.780961	0.24114	ACE
death domain binding (GO:0070513)	1/11	0.734347	0.999993	0	0	0.780961	0.24114	RIPK1
FMN binding (GO:0010181)	1/11	0.734347	0.999993	0	0	0.780961	0.24114	POR
GABA receptor binding (GO:0050811)	1/11	0.734347	0.999993	0	0	0.780961	0.24114	JAKMIP1
glycine binding (GO:0016594)	1/11	0.734347	0.999993	0	0	0.780961	0.24114	GRIN2B
hyaluronic acid binding (GO:0005540)	1/11	0.734347	0.999993	0	0	0.780961	0.24114	LAYN
hydrolase activity, acting on carbon-nitrogen (but not peptide) bonds, in linear amidines (GO:0016813)	1/11	0.734347	0.999993	0	0	0.780961	0.24114	ARG1
inositol 1,4,5 trisphosphate binding (GO:0070679)	1/11	0.734347	0.999993	0	0	0.780961	0.24114	ITPR2
MAP-kinase scaffold activity (GO:0005078)	1/11	0.734347	0.999993	0	0	0.780961	0.24114	DUSP19
mitogen-activated protein kinase kinase kinase binding (GO:0031435)	1/11	0.734347	0.999993	0	0	0.780961	0.24114	DUSP19
nuclear export signal receptor activity (GO:0005049)	1/11	0.734347	0.999993	0	0	0.780961	0.24114	CSE1L
peptide alpha-N-acetyltransferase activity (GO:0004596)	1/11	0.734347	0.999993	0	0	0.780961	0.24114	NAA50
platelet-derived growth factor binding (GO:0048407)	1/11	0.734347	0.999993	0	0	0.780961	0.24114	COL1A1
purine ribonucleotide transmembrane transporter activity (GO:0005346)	1/11	0.734347	0.999993	0	0	0.780961	0.24114	SLC19A1
quaternary ammonium group transmembrane transporter activity (GO:0015651)	1/11	0.734347	0.999993	0	0	0.780961	0.24114	SLC25A45
ribonuclease P activity (GO:0004526)	1/11	0.734347	0.999993	0	0	0.780961	0.24114	RPP38
semaphorin receptor activity (GO:0017154)	1/11	0.734347	0.999993	0	0	0.780961	0.24114	PLXNA1
sodium:phosphate symporter activity (GO:0005436)	1/11	0.734347	0.999993	0	0	0.780961	0.24114	MFSD2A
superoxide-generating NAD(P)H oxidase activity (GO:0016175)	1/11	0.734347	0.999993	0	0	0.780961	0.24114	NCF2
transferrin receptor binding (GO:1990459)	1/11	0.734347	0.999993	0	0	0.780961	0.24114	HFE
phosphatidylinositol phosphate binding (GO:1901981)	10/102	0.734384	0.999993	0	0	0.848307	0.261893	DENND1C;JPH2;GSDMA;ATG2A;CLVS2;ARAP3;SNX24;PLEKHA3;ARAP1;PIRT
protein kinase inhibitor activity (GO:0004860)	4/43	0.734708	0.999993	0	0	0.800733	0.246852	SPRED1;NPM1;DUSP19;TRIB1
S-adenosylmethionine-dependent methyltransferase activity (GO:0008757)	4/43	0.734708	0.999993	0	0	0.800733	0.246852	PRMT8;MEPCE;METTL4;THUMPD3
deubiquitinase activity (GO:0101005)	11/112	0.738478	0.999993	0	0	0.849929	0.257667	USP13;USP24;MINDY4;USP38;USP31;USP9Y;OTUD6A;EIF3F;MPND;UCHL5;USP19
DNA secondary structure binding (GO:0000217)	3/33	0.739741	0.999993	0	0	0.780768	0.235366	HMGB1;RAD18;MEN1
exoribonuclease activity, producing 5'-phosphomonoesters (GO:0016896)	3/33	0.739741	0.999993	0	0	0.780768	0.235366	DIS3;EXOSC9;USB1
kinase inhibitor activity (GO:0019210)	3/33	0.739741	0.999993	0	0	0.780768	0.235366	NPM1;DUSP19;TRIB1
histone deacetylase binding (GO:0042826)	9/93	0.742103	0.999993	0	0	0.836198	0.249411	NCOR2;PRKN;HSP90AA1;HDAC3;SP2;TAL1;SP1;BHLHE41;RAD9A
chloride channel activity (GO:0005254)	6/64	0.748233	0.999993	0	0	0.807481	0.234202	TTYH1;GABRA5;GABRA4;GABRA3;SLC1A4;GABRG3
ubiquitin binding (GO:0043130)	7/74	0.749238	0.999993	0	0	0.815461	0.235422	PRKN;USP13;NPLOC4;UBXN2A;MVB12A;AUP1;SQSTM1
calcium channel activity (GO:0005262)	8/84	0.751089	0.999993	0	0	0.821537	0.235149	SEC61A1;CACNG7;CHRNA7;ORAI3;TRPV2;CACNA1S;TPCN2;MCU
low-density lipoprotein particle receptor binding (GO:0050750)	2/23	0.753209	0.999993	0	0	0.743638	0.210756	AP2A1;CLU
N-methyltransferase activity (GO:0008170)	2/23	0.753209	0.999993	0	0	0.743638	0.210756	METTL5;TRMT11
pyrophosphate hydrolysis-driven proton transmembrane transporter activity (GO:0009678)	2/23	0.753209	0.999993	0	0	0.743638	0.210756	ATP2A3;TCIRG1
phosphatidylinositol bisphosphate binding (GO:1902936)	9/94	0.753483	0.999993	0	0	0.826313	0.233887	JPH2;GSDMA;FLII;FZD7;CLVS2;TULP1;VILL;PFN1;PIRT
3'-5'-exoribonuclease activity (GO:0000175)	3/34	0.758186	0.999993	0	0	0.755539	0.209153	DIS3;EXOSC9;USB1
endoribonuclease activity (GO:0004521)	3/34	0.758186	0.999993	0	0	0.755539	0.209153	RIDA;AGO2;SND1
phosphatidylinositol-4,5-bisphosphate binding (GO:0005546)	7/75	0.761693	0.999993	0	0	0.803423	0.218701	JPH2;GSDMA;FLII;FZD7;TULP1;VILL;PFN1
adenine nucleotide transmembrane transporter activity (GO:0000295)	1/12	0.764515	0.999993	0	0	0.709924	0.190624	SLC19A1
BMP binding (GO:0036122)	1/12	0.764515	0.999993	0	0	0.709924	0.190624	GDF5
calcium-activated potassium channel activity (GO:0015269)	1/12	0.764515	0.999993	0	0	0.709924	0.190624	KCNN2
caspase binding (GO:0089720)	1/12	0.764515	0.999993	0	0	0.709924	0.190624	FADD
glycerophospholipid flippase activity (GO:0140333)	1/12	0.764515	0.999993	0	0	0.709924	0.190624	ATP8B1
MAP kinase phosphatase activity (GO:0033549)	1/12	0.764515	0.999993	0	0	0.709924	0.190624	DUSP1
mechanosensitive ion channel activity (GO:0008381)	1/12	0.764515	0.999993	0	0	0.709924	0.190624	TMEM63B
neurexin family protein binding (GO:0042043)	1/12	0.764515	0.999993	0	0	0.709924	0.190624	SYTL1
ribosomal large subunit binding (GO:0043023)	1/12	0.764515	0.999993	0	0	0.709924	0.190624	NPM1
RNA polymerase II CTD heptapeptide repeat kinase activity (GO:0008353)	1/12	0.764515	0.999993	0	0	0.709924	0.190624	CDK4
RNA stem-loop binding (GO:0035613)	1/12	0.764515	0.999993	0	0	0.709924	0.190624	DHX9
vascular endothelial growth factor receptor binding (GO:0005172)	1/12	0.764515	0.999993	0	0	0.709924	0.190624	VEGFB
copper ion binding (GO:0005507)	4/45	0.767	0.999993	0	0	0.761587	0.202025	MOXD1;LACC1;ATP7B;SNCB
protein kinase C binding (GO:0005080)	4/45	0.767	0.999993	0	0	0.761587	0.202025	CAVIN3;DACT2;SQSTM1;YWHAG
acyltransferase activity, transferring groups other than amino-acyl groups (GO:0016747)	7/76	0.773693	0.999993	0	0	0.791735	0.203144	LIPT1;CERS5;SOAT2;MBOAT7;LPCAT3;DBT;ZDHHC13
alpha-actinin binding (GO:0051393)	2/24	0.774141	0.999993	0	0	0.709796	0.181709	KCNN2;PDLIM7
gap junction channel activity (GO:0005243)	2/24	0.774141	0.999993	0	0	0.709796	0.181709	GJA3;GJB5
Notch binding (GO:0005112)	2/24	0.774141	0.999993	0	0	0.709796	0.181709	NCOR2;DTX1
phosphatidylinositol-3,5-bisphosphate binding (GO:0080025)	2/24	0.774141	0.999993	0	0	0.709796	0.181709	JPH2;CLVS2
estrogen receptor binding (GO:0030331)	3/35	0.775559	0.999993	0	0	0.731887	0.186025	WBP2;TACC1;PPID
NADH dehydrogenase (quinone) activity (GO:0050136)	3/35	0.775559	0.999993	0	0	0.731887	0.186025	NDUFB7;NDUFA12;NDUFS1
NADH dehydrogenase (ubiquinone) activity (GO:0008137)	3/35	0.775559	0.999993	0	0	0.731887	0.186025	NDUFB7;NDUFA12;NDUFS1
phosphatidylinositol-3,4,5-trisphosphate binding (GO:0005547)	3/35	0.775559	0.999993	0	0	0.731887	0.186025	JPH2;ARAP3;ARAP1
ubiquitin conjugating enzyme activity (GO:0061631)	3/35	0.775559	0.999993	0	0	0.731887	0.186025	UBE2NL;UBE2O;UBE2K
ubiquitin-like protein conjugating enzyme binding (GO:0044390)	3/35	0.775559	0.999993	0	0	0.731887	0.186025	PRKN;RNF125;AUP1
receptor tyrosine kinase binding (GO:0030971)	5/56	0.776815	0.999993	0	0	0.765225	0.19326	SHC4;PITPNM1;PIK3R2;SQSTM1;PTPN2
secondary active transmembrane transporter activity (GO:0015291)	5/56	0.776815	0.999993	0	0	0.765225	0.19326	SLC25A16;SLC35C1;SLCO2A1;MCU;MFSD2A
GDP binding (GO:0019003)	6/67	0.786711	0.999993	0	0	0.767639	0.184152	DYNC1LI1;RASEF;RRAGD;KRAS;HRAS;RAB11B
1-acylglycerol-3-phosphate O-acyltransferase activity (GO:0003841)	1/13	0.791259	0.999993	0	0	0.650727	0.152355	PNPLA3
aldehyde dehydrogenase (NAD+) activity (GO:0004029)	1/13	0.791259	0.999993	0	0	0.650727	0.152355	ALDH1B1
alkali metal ion binding (GO:0031420)	1/13	0.791259	0.999993	0	0	0.650727	0.152355	ATP1A1
exoribonuclease activity (GO:0004532)	1/13	0.791259	0.999993	0	0	0.650727	0.152355	EXOSC9
histone demethylase activity (H3-K9 specific) (GO:0032454)	1/13	0.791259	0.999993	0	0	0.650727	0.152355	KDM4C
I-SMAD binding (GO:0070411)	1/13	0.791259	0.999993	0	0	0.650727	0.152355	AXIN1
insulin-like growth factor I binding (GO:0031994)	1/13	0.791259	0.999993	0	0	0.650727	0.152355	IGFBP3
NAD+ binding (GO:0070403)	1/13	0.791259	0.999993	0	0	0.650727	0.152355	HADH
phosphatidate phosphatase activity (GO:0008195)	1/13	0.791259	0.999993	0	0	0.650727	0.152355	PLPP3
protein kinase A catalytic subunit binding (GO:0034236)	1/13	0.791259	0.999993	0	0	0.650727	0.152355	GSK3A
SUMO binding (GO:0032183)	1/13	0.791259	0.999993	0	0	0.650727	0.152355	SERBP1
water channel activity (GO:0015250)	1/13	0.791259	0.999993	0	0	0.650727	0.152355	PDPN
FAD binding (GO:0071949)	2/25	0.793502	0.999993	0	0	0.678897	0.157028	AIFM1;CRY2
poly-pyrimidine tract binding (GO:0008187)	2/25	0.793502	0.999993	0	0	0.678897	0.157028	PTBP1;RBMS2
wide pore channel activity (GO:0022829)	2/25	0.793502	0.999993	0	0	0.678897	0.157028	GJA3;GJB5
protein kinase regulator activity (GO:0019887)	9/98	0.795472	0.999993	0	0	0.788997	0.180538	GPRC5B;NPM1;CCNH;WNK1;CSNK2B;CCNG1;DUSP19;TRIB1;GPRC5C
anion channel activity (GO:0005253)	6/68	0.798492	0.999993	0	0	0.755215	0.169946	GABRA5;GABRA4;GABRA3;SLC1A4;GABRG3;LRRC8E
calcium channel regulator activity (GO:0005246)	3/37	0.807222	0.999993	0	0	0.688757	0.147501	FKBP1A;CACNG7;SGK3
voltage-gated calcium channel activity (GO:0005245)	3/37	0.807222	0.999993	0	0	0.688757	0.147501	CACNG7;CACNA1S;TPCN2
ion gated channel activity (GO:0022839)	2/26	0.81138	0.999993	0	0	0.650573	0.135982	TMEM63B;TTYH1
phosphatidylinositol-3,4-bisphosphate binding (GO:0043325)	2/26	0.81138	0.999993	0	0	0.650573	0.135982	PLEKHA1;ARAP3
5'-3' exonuclease activity (GO:0008409)	1/14	0.814966	0.999993	0	0	0.600637	0.122896	TRIR
deoxyribonuclease activity (GO:0004536)	1/14	0.814966	0.999993	0	0	0.600637	0.122896	DNASE1L1
endodeoxyribonuclease activity, producing 5'-phosphomonoesters (GO:0016888)	1/14	0.814966	0.999993	0	0	0.600637	0.122896	DNASE1L1
gated channel activity (GO:0022836)	1/14	0.814966	0.999993	0	0	0.600637	0.122896	TMEM63B
insulin-like growth factor receptor binding (GO:0005159)	1/14	0.814966	0.999993	0	0	0.600637	0.122896	YWHAG
lipid phosphatase activity (GO:0042577)	1/14	0.814966	0.999993	0	0	0.600637	0.122896	PLPP3
nucleoside diphosphate kinase activity (GO:0004550)	1/14	0.814966	0.999993	0	0	0.600637	0.122896	AK1
peptide hormone receptor binding (GO:0051428)	1/14	0.814966	0.999993	0	0	0.600637	0.122896	GHRH
phospholipase binding (GO:0043274)	1/14	0.814966	0.999993	0	0	0.600637	0.122896	PRKN
tRNA-specific ribonuclease activity (GO:0004549)	1/14	0.814966	0.999993	0	0	0.600637	0.122896	RPP38
U6 snRNA binding (GO:0017070)	1/14	0.814966	0.999993	0	0	0.600637	0.122896	LARP7
pentosyltransferase activity (GO:0016763)	3/38	0.821588	0.999993	0	0	0.66904	0.131477	ART1;LACC1;TYMP
ubiquitin-like protein conjugating enzyme activity (GO:0061650)	3/38	0.821588	0.999993	0	0	0.66904	0.131477	UBE2NL;UBE2O;UBE2K
exonuclease activity (GO:0004527)	4/49	0.822252	0.999993	0	0	0.693733	0.13577	TRIR;RAD50;EXOSC9;RAD9A
sterol binding (GO:0032934)	5/60	0.825856	0.999993	0	0	0.709412	0.135736	STARD4;SOAT2;INSIG1;PTCH1;RORC
androgen receptor binding (GO:0050681)	2/27	0.827862	0.999993	0	0	0.624515	0.117976	KDM4C;SMARCA4
glutathione transferase activity (GO:0004364)	2/27	0.827862	0.999993	0	0	0.624515	0.117976	GSTM2;GSTM1
aldehyde dehydrogenase [NAD(P)+] activity (GO:0004030)	1/15	0.835982	0.999993	0	0	0.557703	0.0999116	ALDH1B1
cysteine-type endopeptidase activator activity involved in apoptotic process (GO:0008656)	1/15	0.835982	0.999993	0	0	0.557703	0.0999116	ATP2A3
hexose transmembrane transporter activity (GO:0015149)	1/15	0.835982	0.999993	0	0	0.557703	0.0999116	MFSD4A
insulin-like growth factor binding (GO:0005520)	1/15	0.835982	0.999993	0	0	0.557703	0.0999116	IGFBP3
lysophosphatidic acid acyltransferase activity (GO:0042171)	1/15	0.835982	0.999993	0	0	0.557703	0.0999116	PNPLA3
muscle alpha-actinin binding (GO:0051371)	1/15	0.835982	0.999993	0	0	0.557703	0.0999116	PDLIM7
myosin V binding (GO:0031489)	1/15	0.835982	0.999993	0	0	0.557703	0.0999116	RAB11B
nucleotide diphosphatase activity (GO:0004551)	1/15	0.835982	0.999993	0	0	0.557703	0.0999116	ENPP4
peptidoglycan binding (GO:0042834)	1/15	0.835982	0.999993	0	0	0.557703	0.0999116	NOD2
phosphatidylinositol kinase activity (GO:0052742)	1/15	0.835982	0.999993	0	0	0.557703	0.0999116	PI4K2B
phosphatidylinositol-3-phosphatase activity (GO:0004438)	1/15	0.835982	0.999993	0	0	0.557703	0.0999116	MTMR7
purinergic nucleotide receptor activity (GO:0001614)	1/15	0.835982	0.999993	0	0	0.557703	0.0999116	P2RY1
sodium-independent organic anion transmembrane transporter activity (GO:0015347)	1/15	0.835982	0.999993	0	0	0.557703	0.0999116	SLCO2A1
water transmembrane transporter activity (GO:0005372)	1/15	0.835982	0.999993	0	0	0.557703	0.0999116	PDPN
metalloendopeptidase activity (GO:0004222)	7/82	0.836412	0.999993	0	0	0.728148	0.130072	ADAM19;MMP11;NLN;ADAMTS2;MMP2;ECE1;ECE2
histone demethylase activity (GO:0032452)	2/28	0.843035	0.999993	0	0	0.600461	0.102527	KDM6B;KDM4C
lipoprotein particle receptor binding (GO:0070325)	2/28	0.843035	0.999993	0	0	0.600461	0.102527	AP2A1;CLU
monocarboxylic acid transmembrane transporter activity (GO:0008028)	2/28	0.843035	0.999993	0	0	0.600461	0.102527	SLC9A3R1;SLC16A11
poly-purine tract binding (GO:0070717)	2/28	0.843035	0.999993	0	0	0.600461	0.102527	LARP4;RBMS2
protein serine/threonine/tyrosine kinase activity (GO:0004712)	2/28	0.843035	0.999993	0	0	0.600461	0.102527	PRKCG;TNK2
tumor necrosis factor receptor superfamily binding (GO:0032813)	2/28	0.843035	0.999993	0	0	0.600461	0.102527	RIPK1;FADD
kinase binding (GO:0019900)	46/461	0.844865	0.999993	0	0	0.862973	0.145479	SHC4;PRKN;MIDN;TFRC;GATA6;AP2A1;PTPN23;NOD2;PTPRK;RND2;EGFR;ACTB;RELB;GYS1;SPRED1;POLR2A;CEP192;MAPK4;NPM1;FBXW5;GADD45A;PRKCD;PLK1;RPS6;IL31RA;AP1B1;RHOG;AXIN1;PPP2R5A;OXSR1;RHOC;TPCN2;SKI;PER1;GPRC5B;TBL2;WNK1;FAS;SIK1;UTRN;SQSTM1;PFKM;BCAR1;PTPN2;LLGL1;RAD9A
SH3 domain binding (GO:0017124)	5/62	0.846889	0.999993	0	0	0.684443	0.113745	PRKN;GPX1;ELMO1;ESPN;RAD9A
double-stranded RNA binding (GO:0003725)	6/73	0.849966	0.999993	0	0	0.698658	0.113573	TUBA1B;TFRC;DDX58;DHX9;AGO2;MTDH
phospholipase activity (GO:0004620)	6/73	0.849966	0.999993	0	0	0.698658	0.113573	ABHD12;PLCB3;LIPG;PNPLA3;LPL;PLBD2
1-phosphatidylinositol-3-kinase regulator activity (GO:0046935)	1/16	0.854612	0.999993	0	0	0.520494	0.0817738	PIK3R2
ATPase activity, coupled to transmembrane movement of ions, rotational mechanism (GO:0044769)	1/16	0.854612	0.999993	0	0	0.520494	0.0817738	TCIRG1
oxidoreductase activity, acting on NAD(P)H, quinone or similar compound as acceptor (GO:0016655)	1/16	0.854612	0.999993	0	0	0.520494	0.0817738	DHRS4
phosphatidylinositol-5-phosphate binding (GO:0010314)	1/16	0.854612	0.999993	0	0	0.520494	0.0817738	JPH2
potassium ion leak channel activity (GO:0022841)	1/16	0.854612	0.999993	0	0	0.520494	0.0817738	KCNK12
proton-transporting ATPase activity, rotational mechanism (GO:0046961)	1/16	0.854612	0.999993	0	0	0.520494	0.0817738	TCIRG1
solute:proton symporter activity (GO:0015295)	1/16	0.854612	0.999993	0	0	0.520494	0.0817738	SLC33A1
tropomyosin binding (GO:0005523)	1/16	0.854612	0.999993	0	0	0.520494	0.0817738	SMTNL2
cysteine-type endopeptidase activity (GO:0004197)	9/105	0.855792	0.999993	0	0	0.731175	0.113864	USP13;USP24;USP38;CASP8;CAPNS1;CASP3;USP9Y;CTSZ;CAPN1
inorganic anion transmembrane transporter activity (GO:0015103)	2/29	0.856983	0.999993	0	0	0.578189	0.0892364	SLC26A2;SLC26A1
metallocarboxypeptidase activity (GO:0004181)	2/29	0.856983	0.999993	0	0	0.578189	0.0892364	CPM;CPN1
mitogen-activated protein kinase binding (GO:0051019)	2/29	0.856983	0.999993	0	0	0.578189	0.0892364	ACE;DUSP1
thiol-dependent deubiquitinase (GO:0004843)	9/106	0.863121	0.999993	0	0	0.723596	0.106514	USP13;USP24;USP38;USP31;USP9Y;OTUD6A;MPND;UCHL5;USP19
phosphotransferase activity, alcohol group as acceptor (GO:0016773)	6/75	0.867302	0.999993	0	0	0.67833	0.0965725	GK5;GK;PANK1;SPHK2;DCAKD;KHK
ligand-gated channel activity (GO:0022834)	2/30	0.869788	0.999993	0	0	0.557508	0.0777757	GRIA1;GRIN2B
neuropeptide receptor activity (GO:0008188)	2/30	0.869788	0.999993	0	0	0.557508	0.0777757	NPFFR1;GAL
protein serine/threonine kinase inhibitor activity (GO:0030291)	2/30	0.869788	0.999993	0	0	0.557508	0.0777757	SPRED1;YWHAG
rRNA binding (GO:0019843)	3/42	0.870229	0.999993	0	0	0.600285	0.083439	PTCD3;CAVIN1;NOP53
DNA-binding transcription factor binding (GO:0140297)	19/208	0.871117	0.999993	0	0	0.783377	0.10809	PIAS4;TLE4;HES6;NPM1;DHX9;SRF;BHLHE41;TXLNG;HMGB1;ELK1;USF2;PIAS2;MTDH;SKI;PURA;TAL1;SP1;SIK1;PITX1
anion transmembrane transporter activity (GO:0008509)	1/17	0.871126	0.999993	0	0	0.487935	0.0673196	SLC19A1
ephrin receptor activity (GO:0005003)	1/17	0.871126	0.999993	0	0	0.487935	0.0673196	EPHA8
glutamate receptor binding (GO:0035254)	1/17	0.871126	0.999993	0	0	0.487935	0.0673196	SQSTM1
intracellular calcium activated chloride channel activity (GO:0005229)	1/17	0.871126	0.999993	0	0	0.487935	0.0673196	TTYH1
intracellular chloride channel activity (GO:0061778)	1/17	0.871126	0.999993	0	0	0.487935	0.0673196	TTYH1
MHC class II protein complex binding (GO:0023026)	1/17	0.871126	0.999993	0	0	0.487935	0.0673196	HSP90AA1
nucleobase-containing compound kinase activity (GO:0019205)	1/17	0.871126	0.999993	0	0	0.487935	0.0673196	AK1
peptidase activator activity involved in apoptotic process (GO:0016505)	1/17	0.871126	0.999993	0	0	0.487935	0.0673196	ATP2A3
phosphatidylinositol monophosphate phosphatase activity (GO:0052744)	1/17	0.871126	0.999993	0	0	0.487935	0.0673196	MTMR7
transmembrane-ephrin receptor activity (GO:0005005)	1/17	0.871126	0.999993	0	0	0.487935	0.0673196	EPHA8
RNA binding (GO:0003723)	147/1406	0.873639	0.999993	0	0	0.905861	0.122371	SRP19;SLC4A1AP;TFRC;RPL10A;RPL7;RPS15;RAVER1;RPL18A;KHSRP;TRIM25;DENR;RPP38;EIF2A;RARS2;TYW5;RPL21;RPS6;DNTTIP2;NOSIP;RPSA;TRNT1;GTPBP1;SND1;GTPBP4;DYNC1LI1;HNRNPUL2;SUB1;NCL;FSCN1;TFAM;SNRPF;RPL29;SNRPC;PFN1;RPL28;FKBP3;SNRPA;SF1;LRRC59;AARS2;DDX4;DHX9;MEPCE;MAZ;GTF2E2;RPF1;MTDH;RRP7A;TERT;DNAJC21;UBC;MAP3K20;BRIX1;LLPH;CPSF4;ALYREF;CPSF2;LARP7;PRRC2C;LARP4;MANF;CS;SETX;RPS26;HNRNPM;ALDH6A1;TBL2…
pyrophosphatase activity (GO:0016462)	4/54	0.875609	0.999993	0	0	0.624184	0.0829137	DHX9;FITM2;NUDT16L1;DCPS
nucleoside-triphosphatase activity (GO:0017111)	26/278	0.877398	0.999993	0	0	0.803603	0.105107	SWSAP1;DDX4;ABCB6;ATL3;DHX9;RAB1B;ATL2;GTPBP10;RND2;CLU;GNAI2;THTPA;GNG3;RAB20;KIF1C;HRAS;GBP3;HSP90AA1;RHOG;GNL2;RHOC;GTPBP1;GTPBP4;RAB11B;RRAGD;KRAS
alpha-tubulin binding (GO:0043014)	2/31	0.88153	0.999993	0	0	0.538253	0.0678716	TBCE;WASHC1
ligand-gated ion channel activity (GO:0015276)	2/31	0.88153	0.999993	0	0	0.538253	0.0678716	GRIA1;GRIN2B
flavin adenine dinucleotide binding (GO:0050660)	4/55	0.88444	0.999993	0	0	0.61191	0.0751432	POR;AIFM1;CRY2;ETFA
metalloexopeptidase activity (GO:0008235)	4/55	0.88444	0.999993	0	0	0.61191	0.0751432	CPM;ACE;CPN1;METAP2
cyclin-dependent protein serine/threonine kinase regulator activity (GO:0016538)	3/44	0.889842	0.999993	0	0	0.570938	0.066635	CCNH;CCNG1;CDK5R2
hormone activity (GO:0005179)	6/78	0.890155	0.999993	0	0	0.649956	0.0756289	GAL;CALCB;GHRH;PENK;PNOC;INHBB
amino acid binding (GO:0016597)	2/32	0.892286	0.999993	0	0	0.520282	0.0592959	AARS2;GRIN2B
beta-tubulin binding (GO:0048487)	2/32	0.892286	0.999993	0	0	0.520282	0.0592959	BCAS3;TBCD
chemoattractant activity (GO:0042056)	2/32	0.892286	0.999993	0	0	0.520282	0.0592959	VEGFB;HMGB1
chemokine binding (GO:0019956)	2/32	0.892286	0.999993	0	0	0.520282	0.0592959	PDPN;HMGB1
metallopeptidase activity (GO:0008237)	10/121	0.892513	0.999993	0	0	0.702344	0.0798662	ADAM19;NLN;MMP11;ADAMTS2;ACE;MMP2;ECE1;ECE2;MPND;METAP2
myosin binding (GO:0017022)	4/56	0.892718	0.999993	0	0	0.600109	0.0681027	ACTC1;TRIOBP;LLGL1;RAB11B
GTPase regulator activity (GO:0030695)	21/233	0.894666	0.999993	0	0	0.771576	0.0858799	RALBP1;GPS1;TNK2;TBCD;ARAP3;TBC1D2B;ARHGAP28;ARAP1;ADAP1;PREX2;SH3BP1;SGSM3;SGSM2;SIRPA;TBC1D25;SH3BP4;ECT2;TBC1D17;LLGL1;RAB3GAP1;TBC1D15
histone-lysine N-methyltransferase activity (GO:0018024)	3/45	0.898616	0.999993	0	0	0.557313	0.0595763	KMT5C;TTLL12;MEN1
histone deacetylase activity (GO:0004407)	1/19	0.898743	0.999993	0	0	0.433671	0.046298	HDAC3
hydrolase activity, acting on carbon-nitrogen (but not peptide) bonds, in cyclic amidines (GO:0016814)	1/19	0.898743	0.999993	0	0	0.433671	0.046298	LACC1
leak channel activity (GO:0022840)	1/19	0.898743	0.999993	0	0	0.433671	0.046298	KCNK12
ligand-gated calcium channel activity (GO:0099604)	1/19	0.898743	0.999993	0	0	0.433671	0.046298	GRIN2B
NAD-retinol dehydrogenase activity (GO:0004745)	1/19	0.898743	0.999993	0	0	0.433671	0.046298	DHRS3
phosphatidylinositol 3-kinase regulator activity (GO:0035014)	1/19	0.898743	0.999993	0	0	0.433671	0.046298	PIK3R2
R-SMAD binding (GO:0070412)	1/19	0.898743	0.999993	0	0	0.433671	0.046298	MEN1
protein kinase binding (GO:0019901)	49/506	0.899675	0.999993	0	0	0.833871	0.0881579	GSK3A;TFRC;DUSP19;AP2A1;PTPN23;PTPRK;RND2;ACTB;GYS1;SPRED1;DACT2;SIRPA;YWHAG;HSP90AA1;FBXW5;DUSP1;PRKCD;RPS6;AP1B1;RHOG;AXIN1;OXSR1;RHOC;GPRC5B;SIK1;UTRN;TRIB1;SQSTM1;LLGL1;SHC4;PRKN;GATA6;NOD2;PHYHIP;RELB;CEP192;MAPK4;NPM1;ACE;CAVIN3;PLK1;IL31RA;TPCN2;SKI;TBL2;WNK1;BCAR1;PTPN2;RAD9A
hydrolase activity, acting on carbon-nitrogen (but not peptide) bonds, in linear amides (GO:0016811)	4/57	0.900472	0.999993	0	0	0.588753	0.0617226	ACY3;FAAH;HDAC3;ACER3
protein phosphatase regulator activity (GO:0019888)	4/57	0.900472	0.999993	0	0	0.588753	0.0617226	PPP2R2C;PPP1R7;PPP2R5A;PPP2R5D
kinase activity (GO:0016301)	9/112	0.901	0.999993	0	0	0.681213	0.0710162	GK5;BCKDK;CSNK2A1;GK;PANK1;SPHK2;DCAKD;PGK1;PKMYT1
delayed rectifier potassium channel activity (GO:0005251)	2/33	0.902127	0.999993	0	0	0.50347	0.0518572	KCNB1;KCNC4
amyloid-beta binding (GO:0001540)	6/80	0.903456	0.999993	0	0	0.632318	0.0641981	GRIA1;RAMP3;CHRNA7;GSAP;CLU;GRIN2B
omega peptidase activity (GO:0008242)	9/113	0.906371	0.999993	0	0	0.674625	0.0663201	USP13;USP24;USP38;USP31;USP9Y;OTUD6A;MPND;UCHL5;USP19
channel activity (GO:0015267)	3/46	0.906756	0.999993	0	0	0.544321	0.0532794	CHRNA7;PDPN;TRPV2
endopeptidase regulator activity (GO:0061135)	3/46	0.906756	0.999993	0	0	0.544321	0.0532794	SPINK2;PSME3;UCHL5
acylglycerol O-acyltransferase activity (GO:0016411)	1/20	0.910246	0.999993	0	0	0.410823	0.0386339	PNPLA3
endodeoxyribonuclease activity (GO:0004520)	1/20	0.910246	0.999993	0	0	0.410823	0.0386339	RAD50
tau-protein kinase activity (GO:0050321)	1/20	0.910246	0.999993	0	0	0.410823	0.0386339	GSK3A
magnesium ion binding (GO:0000287)	12/146	0.913048	0.999993	0	0	0.697857	0.063482	THTPA;NUAK2;TESC;PDE2A;PLK1;ATP10D;CIB3;MAP3K20;SIK1;OXSR1;CLYBL;AASDHPPT
protein heterodimerization activity (GO:0046982)	16/188	0.915865	0.999993	0	0	0.724624	0.0636842	GADD45A;KCNB1;KRT1;HEXA;FZD9;BHLHE41;PIK3R2;ATP1B2;ATP1A1;USF2;NR4A1;IRAK2;RRAGD;TAF7;BAK1;ATF3
protein-lysine N-methyltransferase activity (GO:0016279)	2/35	0.91934	0.999993	0	0	0.472904	0.0397709	TTLL12;MEN1
DNA-directed DNA polymerase activity (GO:0003887)	1/21	0.920443	0.999993	0	0	0.39026	0.0323525	REV1
excitatory extracellular ligand-gated ion channel activity (GO:0005231)	1/21	0.920443	0.999993	0	0	0.39026	0.0323525	CHRNA7
fibroblast growth factor binding (GO:0017134)	1/21	0.920443	0.999993	0	0	0.39026	0.0323525	FGFR4
glucose transmembrane transporter activity (GO:0005355)	1/21	0.920443	0.999993	0	0	0.39026	0.0323525	MFSD4A
hormone receptor binding (GO:0051427)	1/21	0.920443	0.999993	0	0	0.39026	0.0323525	GHRH
lysophospholipase activity (GO:0004622)	1/21	0.920443	0.999993	0	0	0.39026	0.0323525	ABHD12
N-acetyltransferase activity (GO:0008080)	1/21	0.920443	0.999993	0	0	0.39026	0.0323525	NAA50
neuropeptide binding (GO:0042923)	1/21	0.920443	0.999993	0	0	0.39026	0.0323525	OPRD1
pyridoxal phosphate binding (GO:0030170)	1/21	0.920443	0.999993	0	0	0.39026	0.0323525	PYGL
manganese ion binding (GO:0030145)	3/48	0.921281	0.999993	0	0	0.520071	0.0426408	NEK4;ARG1;PIM1
GTPase binding (GO:0051020)	17/201	0.925742	0.999993	0	0	0.719529	0.0555186	RALBP1;HSP90AA1;SPHK2;BICDL1;HPS6;TRIOBP;EHD1;GGA2;AFDN;SGSM3;RAB34;RRAGD;SGSM2;SH3BP4;LAMTOR1;RAB11FIP4;RAB3GAP1
ion channel activity (GO:0005216)	6/84	0.925938	0.999993	0	0	0.599755	0.0461499	GRIA1;TMEM63B;CHRNA7;TRPV2;GRIN2B;TRPM3
oxidoreductase activity, acting on paired donors, with incorporation or reduction of molecular oxygen, NAD(P)H as one donor, and incorporation of one atom of oxygen (GO:0016709)	2/36	0.926837	0.999993	0	0	0.458969	0.0348715	CYP27A1;POR
ATPase binding (GO:0051117)	5/73	0.928158	0.999993	0	0	0.573367	0.0427466	NOP58;PDE4D;TCIRG1;ATP1B2;EGFR
mRNA binding (GO:0003729)	23/263	0.929124	0.999993	0	0	0.745939	0.0548361	RBM14;SLC4A1AP;YTHDF2;DHX9;SRBD1;LARP4;RPL7;RPS26;HNRNPM;PTBP1;CPEB1;RIDA;SCAF8;KHSRP;NCL;AGO2;SERBP1;DENR;ETF1;EIF3D;RBMS2;EIF2A;SF1
adenylyltransferase activity (GO:0070566)	1/22	0.929482	0.999993	0	0	0.371655	0.0271783	NMNAT1
poly(U) RNA binding (GO:0008266)	1/22	0.929482	0.999993	0	0	0.371655	0.0271783	RBMS2
TBP-class protein binding (GO:0017025)	1/22	0.929482	0.999993	0	0	0.371655	0.0271783	DRAP1
telomerase RNA binding (GO:0070034)	1/22	0.929482	0.999993	0	0	0.371655	0.0271783	TERT
DNA-binding transcription activator activity, RNA polymerase II-specific (GO:0001228)	30/333	0.929555	0.999993	0	0	0.770288	0.056269	SMARCD1;SMARCD2;SRF;NRL;SIX1;TFCP2L1;ELK1;LITAF;BARX2;DBP;SALL2;SOX18;NKRF;E2F3;KLF10;TFAP2C;IRX6;GRHL3;SOX12;GRHL1;POU4F2;NFKB1;NR4A1;KLF6;RFX6;IRF3;SP1;TFEC;HOXB3;ATF3
mRNA 3'-UTR binding (GO:0003730)	6/85	0.930784	0.999993	0	0	0.59213	0.0424725	CPEB1;KHSRP;EXOSC9;SERBP1;LARP4;RBMS2
syntaxin binding (GO:0019905)	4/62	0.932255	0.999993	0	0	0.537846	0.0377293	VPS18;DAPK1;STXBP2;PTPN2
protein tyrosine kinase activity (GO:0004713)	8/108	0.933536	0.999993	0	0	0.623519	0.0428829	EPHA8;TNK2;TYRO3;ROR1;FGFR4;MERTK;JAK3;EGFR
ion channel inhibitor activity (GO:0008200)	2/37	0.933672	0.999993	0	0	0.44583	0.0305975	FKBP1A;WNK1
phosphotyrosine residue binding (GO:0001784)	2/37	0.933672	0.999993	0	0	0.44583	0.0305975	PIK3R2;PFN1
cholesterol binding (GO:0015485)	3/50	0.933707	0.999993	0	0	0.497884	0.0341509	STARD4;SOAT2;PTCH1
protein kinase activator activity (GO:0030295)	4/63	0.937385	0.999993	0	0	0.5287	0.0341865	GPRC5B;WNK1;DUSP19;GPRC5C
carboxy-lyase activity (GO:0016831)	1/23	0.937495	0.999993	0	0	0.354742	0.0228966	UROD
disordered domain specific binding (GO:0097718)	1/23	0.937495	0.999993	0	0	0.354742	0.0228966	HSP90AA1
fibroblast growth factor receptor binding (GO:0005104)	1/23	0.937495	0.999993	0	0	0.354742	0.0228966	FGF22
gamma-tubulin binding (GO:0043015)	1/23	0.937495	0.999993	0	0	0.354742	0.0228966	GIT1
phosphatase inhibitor activity (GO:0019212)	1/23	0.937495	0.999993	0	0	0.354742	0.0228966	TESC
cation channel activity (GO:0005261)	7/98	0.938158	0.999993	0	0	0.599579	0.0382749	SEC61A1;TMEM63B;CHRNA7;KCNC4;TRPV2;TRPM3;MCU
cysteine-type peptidase activity (GO:0008234)	7/98	0.938158	0.999993	0	0	0.599579	0.0382749	USP13;USP24;USP38;CASP8;CASP3;USP9Y;CTSZ
endonuclease activity (GO:0004519)	3/51	0.939218	0.999993	0	0	0.487483	0.0305691	DIS3;AGO2;SND1
inorganic cation transmembrane transporter activity (GO:0022890)	3/51	0.939218	0.999993	0	0	0.487483	0.0305691	SLC46A1;TRPV2;TRPM3
sodium channel activity (GO:0005272)	2/38	0.939899	0.999993	0	0	0.433422	0.0268649	SCN4B;SCN1A
GTPase activity (GO:0003924)	18/216	0.940062	0.999993	0	0	0.707735	0.0437445	ATL3;RAB1B;ATL2;RHOG;GTPBP10;GNL2;RHOC;RND2;GTPBP1;GTPBP4;GNAI2;RAB11B;GNG3;RAB20;RRAGD;KRAS;HRAS;GBP3
small GTPase binding (GO:0031267)	14/175	0.942036	0.999993	0	0	0.677189	0.0404362	RALBP1;SPHK2;BICDL1;HPS6;TRIOBP;EHD1;GGA2;AFDN;RAB34;SGSM3;SGSM2;SH3BP4;RAB11FIP4;RAB3GAP1
double-stranded DNA binding (GO:0003690)	62/651	0.94295	0.999993	0	0	0.817172	0.0480024	BHLHE41;RORC;NRL;SIX1;TFCP2L1;HMGB1;ELK1;DBP;SOX18;DPF1;HOXA2;JUNB;PITX1;NKX3-2;MEN1;HES7;KLF10;HES6;KLF13;RFX2;EN2;SOX12;TERF1;PAX2;SREBF2;HOXB9;AIM2;IRF3;MSH3;TFEC;ATF3;DHX9;SRF;FOXG1;GATA6;ZBTB45;BARX2;EGFR;PURA;E2F3;RXRG;NKX2-3;FOXB1;CPSF4;SKOR1;TFAP2C;TCF7L1;JUND;NR1D2;FOXN2;GRHL1;POU2F2;KLF3;USF2;NR4A1;KLF6;RAD50;SP2;SP1;SP8;ZCCHC3;CENPS
nuclear localization sequence binding (GO:0008139)	1/24	0.944597	0.999993	0	0	0.339299	0.019339	POM121
phosphotransferase activity, phosphate group as acceptor (GO:0016776)	1/24	0.944597	0.999993	0	0	0.339299	0.019339	AK1
N-acyltransferase activity (GO:0016410)	2/39	0.945567	0.999993	0	0	0.421684	0.0236018	NAA50;CERS5
phosphatidylinositol-3-phosphate binding (GO:0032266)	2/39	0.945567	0.999993	0	0	0.421684	0.0236018	JPH2;ATG2A
peptidase inhibitor activity (GO:0030414)	2/40	0.950724	0.999993	0	0	0.410563	0.0207465	SPINK2;UCHL5
regulatory RNA binding (GO:0061980)	2/40	0.950724	0.999993	0	0	0.410563	0.0207465	DHX9;AGO2
inward rectifier potassium channel activity (GO:0005242)	1/25	0.950892	0.999993	0	0	0.325143	0.0163724	KCNN2
mRNA 5'-UTR binding (GO:0048027)	1/25	0.950892	0.999993	0	0	0.325143	0.0163724	NCL
carboxylic acid binding (GO:0031406)	2/41	0.955412	0.999993	0	0	0.400014	0.0182458	MAG;GRIN2B
epidermal growth factor receptor binding (GO:0005154)	1/26	0.956473	0.999993	0	0	0.31212	0.0138902	TNK2
general transcription initiation factor binding (GO:0140296)	1/26	0.956473	0.999993	0	0	0.31212	0.0138902	DRAP1
NAD+ ADP-ribosyltransferase activity (GO:0003950)	1/26	0.956473	0.999993	0	0	0.31212	0.0138902	ART1
protein phosphorylated amino acid binding (GO:0045309)	2/42	0.959671	0.999993	0	0	0.389991	0.016054	PIK3R2;PFN1
signal sequence binding (GO:0005048)	2/42	0.959671	0.999993	0	0	0.389991	0.016054	SEC61A1;POM121
sequence-specific double-stranded DNA binding (GO:1990837)	67/712	0.960207	0.999993	0	0	0.805593	0.0327121	CALCOCO1;BNC2;MCM7;BHLHE41;RORC;NRL;SIX1;TFCP2L1;HMGB1;ELK1;DBP;SOX18;DPF1;HOXA2;JUNB;PITX1;NKX3-2;MEN1;HES7;KLF10;HES6;KLF13;RFX2;EN2;SOX12;PAX2;SREBF2;HOXB9;RFX6;IRF3;TAL1;TFEC;CRY2;TFAM;ATF3;DHX9;SRF;FOXG1;GATA6;ZBTB45;BARX2;CDC45;ORC2;E2F3;RXRG;NKX2-3;FOXB1;CPSF4;SKOR1;TFAP2C;TCF7L1;JUND;NR1D2;FOXN2;GRHL1;POU2F2;KLF3;USF2;NFKB1;PER1;NR4A1;KLF6;SP2;SP1;CARM1;TAF7;SP8
cytokine receptor binding (GO:0005126)	7/105	0.96125	0.999993	0	0	0.556531	0.0219946	FKBP1A;SPRED1;VEGFB;FADD;PRLR;IL13RA1;TIMM50
acetylgalactosaminyltransferase activity (GO:0008376)	1/27	0.961419	0.999993	0	0	0.300098	0.0118072	B4GALNT1
ADP binding (GO:0043531)	1/27	0.961419	0.999993	0	0	0.300098	0.0118072	PGK1
aminopeptidase activity (GO:0004177)	1/27	0.961419	0.999993	0	0	0.300098	0.0118072	METAP2
protein homodimerization activity (GO:0042803)	59/636	0.961904	0.999993	0	0	0.793282	0.0308118	TFRC;HSPB6;PANK1;BHLHE41;ECE1;CUBN;HSP90AA1;PRMT8;ACOT7;TPI1;TYW5;TESC;AXIN1;MTUS2;CACYBP;NUDT16L1;TERF1;DCK;IRF3;MSH3;SNRPC;VPS25;ATF3;RPE;SRF;PEX11A;CHRNA7;LPL;CLN6;TYMP;TERT;IRAK2;KCNN2;RIPK1;NDP;BAK1;ECT2;RAB11FIP4;MAPK4;S100A10;GBP3;GSTM2;PHETA2;NPM1;GSTM1;CDSN;JUP;GADD45A;CARD9;PDE2A;FZD9;TMEM192;INHBB;GRHL1;USF2;SP1;HOOK1;SSBP1;NECTIN1
kinesin binding (GO:0019894)	1/29	0.96969	0.999993	0	0	0.278631	0.00857582	ACTB
palmitoyltransferase activity (GO:0016409)	1/29	0.96969	0.999993	0	0	0.278631	0.00857582	ZDHHC13
phospholipase A2 activity (GO:0004623)	1/29	0.96969	0.999993	0	0	0.278631	0.00857582	PNPLA3
voltage-gated cation channel activity (GO:0022843)	6/97	0.970447	0.999993	0	0	0.513697	0.0154104	CACNG7;KCNB1;KCNC4;CACNA1S;GRIN2B;TPCN2
nuclease activity (GO:0004518)	3/60	0.972805	0.999993	0	0	0.410303	0.0113126	DIS3;SND1;DNASE1L1
miRNA binding (GO:0035198)	1/30	0.973135	0.999993	0	0	0.269008	0.00732566	AGO2
protein phosphatase binding (GO:0019903)	8/123	0.97486	0.999993	0	0	0.541729	0.0137934	PPP1R3G;JUP;PPP1R3B;SIRPA;PIK3R2;SMTNL2;JAK3;EGFR
histone acetyltransferase activity (GO:0004402)	1/31	0.976189	0.999993	0	0	0.260026	0.00626645	NAA50
monocarboxylic acid binding (GO:0033293)	1/31	0.976189	0.999993	0	0	0.260026	0.00626645	PYGL
cytokine receptor activity (GO:0004896)	5/88	0.977034	0.999993	0	0	0.469348	0.0109045	IL31RA;IFNLR1;GFRA2;PRLR;IL13RA1
acetylglucosaminyltransferase activity (GO:0008375)	2/48	0.978097	0.999993	0	0	0.339008	0.00750792	HEXA;RFNG
potassium ion transmembrane transporter activity (GO:0015079)	1/32	0.978895	0.999993	0	0	0.251624	0.00536729	KCNC4
SH2 domain binding (GO:0042169)	1/32	0.978895	0.999993	0	0	0.251624	0.00536729	SQSTM1
G protein-coupled serotonin receptor activity (GO:0004993)	1/33	0.981294	0.999993	0	0	0.243747	0.00460265	HRH3
serotonin receptor activity (GO:0099589)	1/33	0.981294	0.999993	0	0	0.243747	0.00460265	HRH3
potassium channel regulator activity (GO:0015459)	2/50	0.982178	0.999993	0	0	0.324846	0.00584149	WNK1;SGK3
phosphatase activity (GO:0016791)	4/79	0.98341	0.999993	0	0	0.415534	0.00695158	PTPMT1;NUDT16L1;PLPP3;PPP1CA
ribonuclease activity (GO:0004540)	3/66	0.984405	0.999993	0	0	0.371101	0.00583291	EXOSC9;AGO2;SND1
protease binding (GO:0002020)	7/118	0.984619	0.999993	0	0	0.490989	0.00761075	BAG6;COL1A1;PRKN;UBC;TYSND1;FADD;INSL3
ligand-gated cation channel activity (GO:0099094)	4/80	0.984788	0.999993	0	0	0.410043	0.00628552	GRIA1;CHRNA7;KCNN2;GRIN2B
non-membrane spanning protein tyrosine kinase activity (GO:0004715)	1/35	0.985305	0.999993	0	0	0.229383	0.00339573	TNK2
NADP binding (GO:0050661)	1/36	0.986976	0.999993	0	0	0.222817	0.00292107	DHCR7
phosphoric diester hydrolase activity (GO:0008081)	1/36	0.986976	0.999993	0	0	0.222817	0.00292107	PLCB3
steroid hydroxylase activity (GO:0008395)	1/36	0.986976	0.999993	0	0	0.222817	0.00292107	CYP27A1
G protein-coupled peptide receptor activity (GO:0008528)	4/82	0.987225	0.999993	0	0	0.399484	0.00513643	OPRD1;VIPR1;NPFFR1;CRHR2
ubiquitin-like protein ligase activity (GO:0061659)	20/270	0.988114	0.999993	0	0	0.621511	0.00743185	PRKN;PIAS4;VPS18;FBXO2;RNF26;IRF2BP1;UBR4;DTX1;DTX2;PRPF19;TOPORS;PIAS2;SH3RF3;NEURL1B;RNF126;RNF125;RNF216;UBR5;TRIM25;UBE2O
protein serine/threonine kinase activator activity (GO:0043539)	1/37	0.988456	0.999993	0	0	0.216615	0.00251505	CDK5R2
ubiquitin protein ligase activity (GO:0061630)	19/263	0.990374	0.999993	0	0	0.604893	0.00585072	PRKN;VPS18;FBXO2;RNF26;IRF2BP1;UBR4;DTX1;DTX2;PRPF19;TOPORS;SH3RF3;NEURL1B;RNF126;RNF125;RNF216;UBR5;TRIM25;UBE2O;UBE2K
microtubule motor activity (GO:0003777)	2/56	0.990467	0.999993	0	0	0.288654	0.00276494	KIF1C;KIF22
G protein-coupled amine receptor activity (GO:0008227)	1/39	0.990932	0.999993	0	0	0.205191	0.00186917	HRH3
signaling receptor complex adaptor activity (GO:0030159)	1/39	0.990932	0.999993	0	0	0.205191	0.00186917	AXIN1
DNA binding (GO:0003677)	72/811	0.991533	0.999993	0	0	0.753146	0.00640372	SWSAP1;CALCOCO1;SMARCB1;MCM7;NRL;SIX1;HMGB1;RPL7;RPS15;ING2;AIFM1;JUNB;MEN1;HES7;RFC1;RFX2;SOX12;TERF1;PAX2;TOPORS;DDB1;MYCL;AIM2;IRF3;TAL2;MSH3;SUB1;CRY2;ERF;TFAM;DNASE1L1;DHX9;FOXG1;CCDC25;IGHMBP2;SPTY2D1;BARX2;EGFR;PURA;CDC45;TERT;POLR2A;E2F3;BPTF;FOXB1;TFAP2C;STN1;TCF7L1;MBD6;GRHL3;ARID3B;GRHL1;POU2F2;ARID3C;USF2;SMARCA4;SETX;DRAP1;NR4A1;RAD50;RYBP;SP1;IMPDH1;NABP2;NABP1;TAF6;CEBPZ;SSBP1;ZCCH…
growth factor activity (GO:0008083)	4/87	0.991794	0.999993	0	0	0.375312	0.00309252	MDK;VEGFB;NRTN;FGF22
cysteine-type endopeptidase inhibitor activity (GO:0004869)	1/40	0.991963	0.999993	0	0	0.199919	0.00161326	UBE2O
potassium channel activity (GO:0005267)	4/91	0.994275	0.999993	0	0	0.357975	0.00205525	KCNB1;KCNK12;KCNC4;KCNN2
growth factor receptor binding (GO:0070851)	5/105	0.994371	0.999993	0	0	0.389183	0.00219675	SLC9A3R1;TNK2;VEGFB;FGF22;TIMM50
sequence-specific DNA binding (GO:0043565)	60/707	0.995216	0.999993	0	0	0.716834	0.00343779	CALCOCO1;BHLHE41;RORC;NRL;SIX1;TFCP2L1;ELK1;DBP;SOX18;DPF1;HOXA2;JUNB;PITX1;NKX3-2;HES7;KLF10;HES6;KLF13;RFX2;EN2;SOX12;TERF1;PAX2;SREBF2;HOXB9;IRF3;NCL;TFEC;ERF;TFAM;ATF3;SRF;FOXG1;GATA6;ZBTB45;BARX2;TERT;E2F3;RXRG;NKX2-3;BPTF;FOXB1;CPSF4;SKOR1;TFAP2C;STN1;TCF7L1;JUND;NR1D2;GRHL3;FOXN2;GRHL1;POU2F2;KLF3;USF2;NR4A1;KLF6;SP2;SP1;SP8
DNA-binding transcription repressor activity, RNA polymerase II-specific (GO:0001227)	17/256	0.996032	0.999993	0	0	0.55221	0.00219554	TFAP2C;BHLHE41;RORC;ZBTB45;FOXP4;SREBF2;POU4F2;NFKB1;SKI;KLF8;MNT;SP2;TFEC;ERF;SKIL;ATF3;CC2D1A
voltage-gated potassium channel activity (GO:0005249)	3/82	0.996663	0.999993	0	0	0.295673	0.000988289	KCNB1;KCNC4;KCNN2
motor activity (GO:0003774)	2/66	0.996703	0.999993	0	0	0.243414	0.000803739	KIF1C;KIF22
serine-type peptidase activity (GO:0008236)	6/125	0.996757	0.999993	0	0	0.392204	0.00127407	MMP2;NAALAD2;TYSND1;PRSS8;PCSK6;PRSS22
tubulin binding (GO:0015631)	21/307	0.99715	0.999993	0	0	0.569521	0.0016257	PRKN;BCAS3;PLK1;TBCD;MTUS2;FMN1;KIF22;TPGS1;TERF1;FAM161A;MAP7D3;HOOK1;CCDC88C;TBCE;KIF1C;TTLL12;ALDOA;WASHC1;GIT1;CEP44;CCDC61
UDP-glycosyltransferase activity (GO:0008194)	3/84	0.997262	0.999993	0	0	0.28834	0.000790697	HEXA;B4GALNT1;RFNG
phosphoric ester hydrolase activity (GO:0042578)	1/53	0.998326	0.999993	0	0	0.149829	0.000251054	PPP1CA
hexosyltransferase activity (GO:0016758)	5/119	0.998348	0.999993	0	0	0.341118	0.000563962	DPY19L1;HEXA;B4GALNT1;RFNG;PIGV
serine-type endopeptidase activity (GO:0004252)	4/105	0.998433	0.999993	0	0	0.30811	0.00048328	MMP2;TYSND1;PCSK6;PRSS22
heme binding (GO:0020037)	3/91	0.998638	0.999993	0	0	0.265299	0.000361526	CYP27A1;ABCB6;PTGES2
hydro-lyase activity (GO:0016836)	1/55	0.998685	0.999993	0	0	0.144263	0.000189893	ENO3
transcription cis-regulatory region binding (GO:0000976)	41/549	0.999129	0.999993	0	0	0.623582	0.000543329	CALCOCO1;BNC2;GATA6;PRDM14;SIX1;HIF3A;HMGB1;BARX1;ELK1;BARX2;PURA;MNT;DBP;SALL2;SOX18;GBX1;E2F3;CIC;MEN1;KLF10;NPM1;TFAP2C;JUND;SOX12;FOXN2;GRHL1;POU2F2;PAX2;NFKB1;SETX;DRAP1;PER1;RFX6;TAL1;SP1;CARM1;AGO2;CRY2;TFAM;TAF7;ATF3
microtubule binding (GO:0008017)	13/232	0.999147	0.999993	0	0	0.460552	0.00039312	PLK1;MTUS2;FMN1;KIF22;TPGS1;TERF1;FAM161A;MAP7D3;HOOK1;CCDC88C;KIF1C;CEP44;CCDC61
serine-type endopeptidase inhibitor activity (GO:0004867)	1/60	0.99928	0.999993	0	0	0.132	9.5101e-05	SERPING1
transition metal ion binding (GO:0046914)	31/445	0.999335	0.999993	0	0	0.579102	0.00038549	PRKN;MOXD1;ISCA2;ECE1;LITAF;RASGRP1;DPP3;ATP7B;CSRP1;PIM1;SNCB;PIAS4;ACE;SEC24A;KDM4C;TYW5;NEK4;ARG1;DDX58;RNF26;PDE2A;GRIN2B;RBSN;SKI;TRAF7;LACC1;RNF125;FDX1;ACER3;SNRPC;ABCE1
endopeptidase inhibitor activity (GO:0004866)	4/115	0.999395	0.999993	0	0	0.280194	0.00016952	SPINK2;SERPING1;UBE2O;UCHL5
endopeptidase activity (GO:0004175)	19/315	0.999575	0.999993	0	0	0.497145	0.000211328	USP13;USP24;ACE;USP38;USP9Y;MMP2;CTSZ;TYSND1;ECE1;ECE2;PCSK6;PRSS22;PSMB6;ADAM19;NLN;MMP11;ADAMTS2;CASP8;CASP3
zinc ion binding (GO:0008270)	20/336	0.999763	0.999993	0	0	0.489845	0.000116049	PRKN;PIAS4;ACE;KDM4C;SEC24A;DDX58;RNF26;PDE2A;ECE1;GRIN2B;LITAF;RBSN;RASGRP1;DPP3;SKI;TRAF7;RNF125;CSRP1;ACER3;SNRPC
cytokine activity (GO:0005125)	7/173	0.999823	0.999993	0	0	0.327287	5.78595e-05	WNT6;INHBB;FAM3C;NDP;HMGB1;GDF5;GDF7
ubiquitin-protein transferase activity (GO:0004842)	23/392	0.999933	0.999993	0	0	0.481585	3.23306e-05	PRKN;VPS18;RNF26;FBXO2;IRF2BP1;UBR4;DTX1;DTX2;PRPF19;TOPORS;TRAIP;SH3RF3;NEURL1B;TRAF7;RNF126;RNF125;RNF216;UBE2NL;UBR5;TRIM25;UBE2O;UBE2K;CUL4B
receptor ligand activity (GO:0048018)	16/307	0.999939	0.999993	0	0	0.425397	2.61601e-05	SEMA5B;SEMA4B;VEGFB;SEMA3G;INHBB;SEMA3E;HMGB1;SEMA3F;GDF5;GDF7;WNT6;MDK;NRTN;FAM3C;NDP;FGF22
calcium ion binding (GO:0005509)	18/348	0.999977	0.999993	0	0	0.421444	9.7164e-06	CEMIP2;TESC;HPCA;CIB3;ITPR2;LPL;FBLN1;RASGRP1;RCN3;PITPNM1;CDH10;ACER3;EFHD2;NUCB1;CAPN1;FKBP9;SNCB;S100A10
G protein-coupled receptor activity (GO:0004930)	13/283	0.999977	0.999993	0	0	0.372471	8.38186e-06	OPRD1;VIPR1;NPFFR1;LPAR2;GPR83;PDGFRL;CRHR2;ADGRB2;ADORA2A;GRM8;P2RY1;S1PR3;GPR135
metal ion binding (GO:0046872)	31/517	0.999985	0.999993	0	0	0.491258	7.24852e-06	RPE;ATP10D;HPCA;CIB3;ITPR2;LPL;FBLN1;RASGRP1;CISD3;CLYBL;THTPA;NUAK2;MAP3K20;EFHD2;CAPN1;SNCB;AASDHPPT;S100A10;CEMIP2;TESC;IGFBP3;PLK1;PDE2A;OXSR1;RCN3;PITPNM1;CDH10;ACER3;NUCB1;SIK1;FKBP9
cis-regulatory region sequence-specific DNA binding (GO:0000987)	86/1149	0.99999	0.999993	0	0	0.617405	6.13006e-06	CALCOCO1;BHLHE41;RORC;NRL;SIX1;TFCP2L1;HIF3A;LITAF;ELK1;DBP;SALL2;NKRF;SOX18;SALL3;DMRTB1;HOXA2;PITX1;JUNB;NKX3-2;HES7;KDM6B;KLF10;HES6;KLF13;RFX2;EN2;HNF1B;SOX12;FOXP4;SREBF2;PAX2;MYCL;HOXB9;RFX6;IRF3;TAL2;TAL1;TFEC;HOXB3;ATF3;DHX9;WBP2;SRF;MAZ;GATA6;FOXO6;WIZ;ZBTB45;ARNTL2;RELB;MNT;STAT4;E2F3;RXRG;SKIL;NKX2-3;ZBTB7C;BPTF;STAT5A;FOXB1;TFAP2C;SKOR1;TCF7L1;JUND;IRX6;NR1D2;GRHL3;ZBTB11;FOXN2;GRHL1;…
RNA polymerase II cis-regulatory region sequence-specific DNA binding (GO:0000978)	85/1149	0.999991	0.999993	0	0	0.609337	5.32958e-06	CALCOCO1;BHLHE41;RORC;NRL;SIX1;TFCP2L1;HIF3A;LITAF;ELK1;DBP;SALL2;NKRF;SOX18;SALL3;DMRTB1;HOXA2;PITX1;JUNB;NKX3-2;HES7;KDM6B;KLF10;HES6;KLF13;RFX2;EN2;HNF1B;SOX12;FOXP4;SREBF2;PAX2;MYCL;HOXB9;RFX6;IRF3;TAL2;TAL1;TFEC;HOXB3;ATF3;DHX9;WBP2;SRF;MAZ;GATA6;FOXO6;WIZ;ZBTB45;ARNTL2;RELB;MNT;STAT4;E2F3;RXRG;SKIL;NKX2-3;ZBTB7C;BPTF;STAT5A;FOXB1;TFAP2C;SKOR1;TCF7L1;JUND;IRX6;NR1D2;GRHL3;ZBTB11;GRHL1;POU2F2…
RNA polymerase II transcription regulatory region sequence-specific DNA binding (GO:0000977)	91/1359	0.999993	0.999993	0	0	0.542185	3.94693e-06	CALCOCO1;BHLHE41;RORC;NRL;SIX1;TFCP2L1;HIF3A;LITAF;ELK1;DBP;SALL2;NKRF;SOX18;SALL3;DMRTB1;HOXA2;CIC;PITX1;JUNB;NKX3-2;HES7;KDM6B;KLF10;HES6;KLF13;RFX2;EN2;HNF1B;SOX12;FOXP4;SREBF2;PAX2;MYCL;HOXB9;RFX6;IRF3;TAL2;TAL1;TFEC;HOXB3;ATF3;DHX9;WBP2;SRF;MAZ;GATA6;FOXO6;PRDM14;WIZ;ZBTB45;BARX1;BARX2;ARNTL2;RELB;PURA;MNT;GBX1;STAT4;E2F3;RXRG;SKIL;NKX2-3;ZBTB7C;BPTF;STAT5A;FOXB1;TFAP2C;SKOR1;TCF7L1;JUND;IRX…

## Sheet: Cluster2 GO BP
Term	Overlap	P-value	Adjusted P-value	Old P-value	Old Adjusted P-value	Odds Ratio	Combined Score	Genes
defense response to protozoan (GO:0042832)	3/14	0.000267136	0.138911	0	0	29.5127	242.823	GBP2;GBP4;BATF
phosphatidylcholine catabolic process (GO:0034638)	2/10	0.00368579	0.663977	0	0	26.9103	150.786	LIPC;ENPP2
negative regulation of proteolysis (GO:0045861)	3/43	0.00743341	0.663977	0	0	8.1041	39.7244	LRRK2;KNG1;TIMP4
mesoderm development (GO:0007498)	2/20	0.014642	0.663977	0	0	11.9541	50.4925	TIE1;IKZF1
defense response to Gram-positive bacterium (GO:0050830)	3/70	0.0274969	0.663977	0	0	4.83166	17.3634	DEFA3;GBP2;GBP4
glycerophospholipid catabolic process (GO:0046475)	2/28	0.0277528	0.663977	0	0	8.27258	29.6524	LIPC;ENPP2
response to interferon-gamma (GO:0034341)	3/80	0.0386094	0.663977	0	0	4.20204	13.6745	IFITM1;GBP2;GBP4
G protein-coupled opioid receptor signaling pathway (GO:0038003)	1/5	0.0456474	0.663977	0	0	26.7703	82.6347	OPRK1
positive regulation of dopamine receptor signaling pathway (GO:0060161)	1/5	0.0456474	0.663977	0	0	26.7703	82.6347	LRRK2
regulation of cell maturation (GO:1903429)	1/5	0.0456474	0.663977	0	0	26.7703	82.6347	LRRK2
intracellular distribution of mitochondria (GO:0048312)	1/5	0.0456474	0.663977	0	0	26.7703	82.6347	LRRK2
kidney morphogenesis (GO:0060993)	1/5	0.0456474	0.663977	0	0	26.7703	82.6347	LRRK2
left/right axis specification (GO:0070986)	1/5	0.0456474	0.663977	0	0	26.7703	82.6347	PITX2
synaptic transmission, glycinergic (GO:0060012)	1/5	0.0456474	0.663977	0	0	26.7703	82.6347	GLRA2
regulation of morphogenesis of a branching structure (GO:0060688)	1/5	0.0456474	0.663977	0	0	26.7703	82.6347	LRRK2
regulation of retrograde transport, endosome to Golgi (GO:1905279)	1/6	0.054525	0.663977	0	0	21.4151	62.2987	LRRK2
regulation of saliva secretion (GO:0046877)	1/6	0.054525	0.663977	0	0	21.4151	62.2987	OPRK1
negative regulation of establishment of protein localization to mitochondrion (GO:1903748)	1/6	0.054525	0.663977	0	0	21.4151	62.2987	LRRK2
negative regulation of excitatory postsynaptic potential (GO:0090394)	1/6	0.054525	0.663977	0	0	21.4151	62.2987	LRRK2
response to manganese ion (GO:0010042)	1/6	0.054525	0.663977	0	0	21.4151	62.2987	LRRK2
regulation of digestive system process (GO:0044058)	1/6	0.054525	0.663977	0	0	21.4151	62.2987	OPRK1
T-helper 17 cell lineage commitment (GO:0072540)	1/6	0.054525	0.663977	0	0	21.4151	62.2987	BATF
telencephalon cell migration (GO:0022029)	1/6	0.054525	0.663977	0	0	21.4151	62.2987	LRRK2
regulation of protein autoubiquitination (GO:1902498)	1/6	0.054525	0.663977	0	0	21.4151	62.2987	LRRK2
regulation of skeletal muscle contraction (GO:0014819)	1/7	0.0633206	0.663977	0	0	17.845	49.2442	SCN4A
negative regulation of membrane protein ectodomain proteolysis (GO:0051045)	1/7	0.0633206	0.663977	0	0	17.845	49.2442	TIMP4
positive regulation of lamellipodium morphogenesis (GO:2000394)	1/7	0.0633206	0.663977	0	0	17.845	49.2442	ENPP2
hyaluronan biosynthetic process (GO:0030213)	1/7	0.0633206	0.663977	0	0	17.845	49.2442	HAS2
regulation of extracellular matrix assembly (GO:1901201)	1/7	0.0633206	0.663977	0	0	17.845	49.2442	TIE1
left/right pattern formation (GO:0060972)	1/7	0.0633206	0.663977	0	0	17.845	49.2442	PITX2
cellular response to platelet-derived growth factor stimulus (GO:0036120)	1/7	0.0633206	0.663977	0	0	17.845	49.2442	HAS2
lymphoid progenitor cell differentiation (GO:0002320)	1/7	0.0633206	0.663977	0	0	17.845	49.2442	BATF
T-helper 17 cell differentiation (GO:0072539)	1/7	0.0633206	0.663977	0	0	17.845	49.2442	BATF
chylomicron remnant clearance (GO:0034382)	1/7	0.0633206	0.663977	0	0	17.845	49.2442	LIPC
positive regulation of urine volume (GO:0035810)	1/7	0.0633206	0.663977	0	0	17.845	49.2442	HAS2
vascular wound healing (GO:0061042)	1/7	0.0633206	0.663977	0	0	17.845	49.2442	NDNF
protein localization to endoplasmic reticulum exit site (GO:0070973)	1/7	0.0633206	0.663977	0	0	17.845	49.2442	LRRK2
adenylate cyclase-modulating G protein-coupled receptor signaling pathway (GO:0007188)	4/165	0.068367	0.663977	0	0	2.68282	7.19765	CALCA;GPR26;OPRK1;PTH2R
hair cell differentiation (GO:0035315)	1/8	0.0720347	0.663977	0	0	15.295	40.2351	PITX2
cell migration involved in heart development (GO:0060973)	1/8	0.0720347	0.663977	0	0	15.295	40.2351	PITX2
regulation of dopamine receptor signaling pathway (GO:0060159)	1/8	0.0720347	0.663977	0	0	15.295	40.2351	LRRK2
negative regulation of response to reactive oxygen species (GO:1901032)	1/8	0.0720347	0.663977	0	0	15.295	40.2351	LRRK2
spleen development (GO:0048536)	1/8	0.0720347	0.663977	0	0	15.295	40.2351	PITX2
lymphatic endothelial cell differentiation (GO:0060836)	1/8	0.0720347	0.663977	0	0	15.295	40.2351	TIE1
T-helper cell lineage commitment (GO:0002295)	1/8	0.0720347	0.663977	0	0	15.295	40.2351	BATF
negative regulation of bone resorption (GO:0045779)	1/9	0.0806682	0.663977	0	0	13.3824	33.6891	CALCA
regulation of ER to Golgi vesicle-mediated transport (GO:0060628)	1/9	0.0806682	0.663977	0	0	13.3824	33.6891	LRRK2
somatic recombination of immunoglobulin genes involved in immune response (GO:0002204)	1/9	0.0806682	0.663977	0	0	13.3824	33.6891	BATF
very-low-density lipoprotein particle remodeling (GO:0034372)	1/9	0.0806682	0.663977	0	0	13.3824	33.6891	LIPC
regulation of urine volume (GO:0035809)	1/10	0.0892219	0.663977	0	0	11.8949	28.7456	HAS2
response to dopamine (GO:1903350)	1/10	0.0892219	0.663977	0	0	11.8949	28.7456	LRRK2
hematopoietic stem cell differentiation (GO:0060218)	1/10	0.0892219	0.663977	0	0	11.8949	28.7456	BATF
cellular response to dopamine (GO:1903351)	1/10	0.0892219	0.663977	0	0	11.8949	28.7456	LRRK2
lipid phosphorylation (GO:0046834)	1/10	0.0892219	0.663977	0	0	11.8949	28.7456	DGKB
regulation of hydrogen peroxide-induced cell death (GO:1903205)	1/10	0.0892219	0.663977	0	0	11.8949	28.7456	LRRK2
membrane lipid catabolic process (GO:0046466)	1/10	0.0892219	0.663977	0	0	11.8949	28.7456	ENPP2
nucleic acid transport (GO:0050657)	1/10	0.0892219	0.663977	0	0	11.8949	28.7456	SIDT1
myeloid dendritic cell differentiation (GO:0043011)	1/10	0.0892219	0.663977	0	0	11.8949	28.7456	BATF
negative regulation of bone remodeling (GO:0046851)	1/11	0.0976963	0.663977	0	0	10.7049	24.8984	CALCA
angiogenesis involved in wound healing (GO:0060055)	1/11	0.0976963	0.663977	0	0	10.7049	24.8984	NDNF
glycerolipid metabolic process (GO:0046486)	1/11	0.0976963	0.663977	0	0	10.7049	24.8984	DGKB
regulation of cytoplasmic transport (GO:1903649)	1/11	0.0976963	0.663977	0	0	10.7049	24.8984	LRRK2
negative regulation of protein maturation (GO:1903318)	1/11	0.0976963	0.663977	0	0	10.7049	24.8984	LRRK2
isotype switching (GO:0045190)	1/11	0.0976963	0.663977	0	0	10.7049	24.8984	BATF
regulation of lamellipodium morphogenesis (GO:2000392)	1/11	0.0976963	0.663977	0	0	10.7049	24.8984	ENPP2
regulation of mitochondrial depolarization (GO:0051900)	1/11	0.0976963	0.663977	0	0	10.7049	24.8984	LRRK2
organophosphate catabolic process (GO:0046434)	1/11	0.0976963	0.663977	0	0	10.7049	24.8984	ENPP2
negative regulation of hemostasis (GO:1900047)	1/12	0.106092	0.663977	0	0	9.7312	21.8314	KNG1
cellular response to fluid shear stress (GO:0071498)	1/12	0.106092	0.663977	0	0	9.7312	21.8314	HAS2
mitochondrion distribution (GO:0048311)	1/12	0.106092	0.663977	0	0	9.7312	21.8314	LRRK2
negative regulation of autophagosome assembly (GO:1902902)	1/13	0.114411	0.663977	0	0	8.91982	19.3378	LRRK2
purine ribonucleoside triphosphate metabolic process (GO:0009205)	1/13	0.114411	0.663977	0	0	8.91982	19.3378	LRRK2
negative regulation of hydrogen peroxide-induced cell death (GO:1903206)	1/13	0.114411	0.663977	0	0	8.91982	19.3378	LRRK2
cellular potassium ion homeostasis (GO:0030007)	1/13	0.114411	0.663977	0	0	8.91982	19.3378	ATP12A
sodium ion export across plasma membrane (GO:0036376)	1/13	0.114411	0.663977	0	0	8.91982	19.3378	ATP12A
regulation of lysosomal lumen pH (GO:0035751)	1/13	0.114411	0.663977	0	0	8.91982	19.3378	LRRK2
triglyceride-rich lipoprotein particle remodeling (GO:0034370)	1/13	0.114411	0.663977	0	0	8.91982	19.3378	LIPC
protein localization to mitochondrion (GO:0070585)	1/13	0.114411	0.663977	0	0	8.91982	19.3378	LRRK2
negative regulation of endopeptidase activity (GO:0010951)	2/63	0.116425	0.663977	0	0	3.51978	7.5693	TIMP4;KNG1
negative regulation of peptidase activity (GO:0010466)	2/63	0.116425	0.663977	0	0	3.51978	7.5693	TIMP4;KNG1
neuropeptide signaling pathway (GO:0007218)	2/63	0.116425	0.663977	0	0	3.51978	7.5693	GLRA2;OPRK1
organonitrogen compound catabolic process (GO:1901565)	2/63	0.116425	0.663977	0	0	3.51978	7.5693	LIPC;ENPP2
cellular response to type I interferon (GO:0071357)	2/65	0.122551	0.663977	0	0	3.40769	7.15353	IFITM1;GBP2
type I interferon signaling pathway (GO:0060337)	2/65	0.122551	0.663977	0	0	3.40769	7.15353	IFITM1;GBP2
negative regulation of coagulation (GO:0050819)	1/14	0.122652	0.663977	0	0	8.23326	17.2767	KNG1
renal absorption (GO:0070293)	1/14	0.122652	0.663977	0	0	8.23326	17.2767	HAS2
low-density lipoprotein particle remodeling (GO:0034374)	1/14	0.122652	0.663977	0	0	8.23326	17.2767	LIPC
T-helper cell differentiation (GO:0042093)	1/14	0.122652	0.663977	0	0	8.23326	17.2767	BATF
regulation of lipase activity (GO:0060191)	1/14	0.122652	0.663977	0	0	8.23326	17.2767	LIPC
myeloid dendritic cell activation (GO:0001773)	1/14	0.122652	0.663977	0	0	8.23326	17.2767	BATF
endothelial cell differentiation (GO:0045446)	1/14	0.122652	0.663977	0	0	8.23326	17.2767	TIE1
regulation of secretion (GO:0051046)	1/15	0.130817	0.663977	0	0	7.64479	15.5492	OPRK1
ganglioside biosynthetic process (GO:0001574)	1/15	0.130817	0.663977	0	0	7.64479	15.5492	ST8SIA6
negative regulation of endoplasmic reticulum stress-induced intrinsic apoptotic signaling pathway (GO:1902236)	1/15	0.130817	0.663977	0	0	7.64479	15.5492	LRRK2
GTP metabolic process (GO:0046039)	1/15	0.130817	0.663977	0	0	7.64479	15.5492	LRRK2
response to ethanol (GO:0045471)	1/15	0.130817	0.663977	0	0	7.64479	15.5492	GLRA2
negative regulation of protein processing (GO:0010955)	1/15	0.130817	0.663977	0	0	7.64479	15.5492	LRRK2
regulation of extracellular matrix organization (GO:1903053)	1/15	0.130817	0.663977	0	0	7.64479	15.5492	TIE1
cellular sodium ion homeostasis (GO:0006883)	1/15	0.130817	0.663977	0	0	7.64479	15.5492	ATP12A
B cell activation involved in immune response (GO:0002312)	1/16	0.138906	0.663977	0	0	7.13477	14.0837	BATF
glycosphingolipid biosynthetic process (GO:0006688)	1/16	0.138906	0.663977	0	0	7.13477	14.0837	ST8SIA6
sphingolipid catabolic process (GO:0030149)	1/16	0.138906	0.663977	0	0	7.13477	14.0837	ENPP2
protein localization to endoplasmic reticulum (GO:0070972)	1/16	0.138906	0.663977	0	0	7.13477	14.0837	LRRK2
regulation of endopeptidase activity (GO:0052548)	2/71	0.141369	0.663977	0	0	3.11043	6.08518	TIMP4;KNG1
epithelial cell morphogenesis (GO:0003382)	1/17	0.146921	0.663977	0	0	6.68851	12.8276	POF1B
reverse cholesterol transport (GO:0043691)	1/17	0.146921	0.663977	0	0	6.68851	12.8276	LIPC
negative regulation of viral entry into host cell (GO:0046597)	1/17	0.146921	0.663977	0	0	6.68851	12.8276	IFITM1
regulation of neuroblast proliferation (GO:1902692)	1/17	0.146921	0.663977	0	0	6.68851	12.8276	LRRK2
response to interferon-alpha (GO:0035455)	1/18	0.154861	0.663977	0	0	6.29475	11.7411	IFITM1
high-density lipoprotein particle remodeling (GO:0034375)	1/18	0.154861	0.663977	0	0	6.29475	11.7411	LIPC
intracellular estrogen receptor signaling pathway (GO:0030520)	1/18	0.154861	0.663977	0	0	6.29475	11.7411	DEFA3
positive regulation of phosphoprotein phosphatase activity (GO:0032516)	1/18	0.154861	0.663977	0	0	6.29475	11.7411	ITGA1
cellular response to zinc ion (GO:0071294)	1/18	0.154861	0.663977	0	0	6.29475	11.7411	GLRA2
nitric oxide mediated signal transduction (GO:0007263)	1/18	0.154861	0.663977	0	0	6.29475	11.7411	NDNF
regulation of membrane depolarization (GO:0003254)	1/18	0.154861	0.663977	0	0	6.29475	11.7411	LRRK2
embryonic heart tube development (GO:0035050)	1/18	0.154861	0.663977	0	0	6.29475	11.7411	PITX2
phosphatidylcholine metabolic process (GO:0046470)	2/77	0.160752	0.663977	0	0	2.86072	5.2291	LIPC;ENPP2
excitatory postsynaptic potential (GO:0060079)	1/19	0.162728	0.663977	0	0	5.94474	10.7937	LRRK2
regulation of synaptic vesicle exocytosis (GO:2000300)	1/19	0.162728	0.663977	0	0	5.94474	10.7937	LRRK2
mitochondrion localization (GO:0051646)	1/19	0.162728	0.663977	0	0	5.94474	10.7937	LRRK2
N-glycan processing (GO:0006491)	1/19	0.162728	0.663977	0	0	5.94474	10.7937	ST8SIA6
ganglioside metabolic process (GO:0001573)	1/20	0.170522	0.663977	0	0	5.63158	9.96164	ST8SIA6
cardiac epithelial to mesenchymal transition (GO:0060317)	1/20	0.170522	0.663977	0	0	5.63158	9.96164	HAS2
cellular monovalent inorganic cation homeostasis (GO:0030004)	1/20	0.170522	0.663977	0	0	5.63158	9.96164	ATP12A
negative regulation of viral life cycle (GO:1903901)	1/20	0.170522	0.663977	0	0	5.63158	9.96164	IFITM1
regulation of protein kinase A signaling (GO:0010738)	1/20	0.170522	0.663977	0	0	5.63158	9.96164	LRRK2
phospholipase C-activating G protein-coupled receptor signaling pathway (GO:0007200)	2/81	0.173929	0.663977	0	0	2.71533	4.7494	CALCA;OPRK1
cellular response to interleukin-1 (GO:0071347)	3/155	0.175426	0.663977	0	0	2.12058	3.69095	HAS2;MAP3K8;GBP2
positive regulation of protein ubiquitination (GO:0031398)	2/82	0.177251	0.663977	0	0	2.68125	4.63907	LRRK2;RPS2
epithelial cell development (GO:0002064)	1/21	0.178244	0.663977	0	0	5.34973	9.22615	POF1B
innate immune response in mucosa (GO:0002227)	1/21	0.178244	0.663977	0	0	5.34973	9.22615	DEFA3
sensory perception of pain (GO:0019233)	1/21	0.178244	0.663977	0	0	5.34973	9.22615	OPRK1
positive regulation of phosphatase activity (GO:0010922)	1/21	0.178244	0.663977	0	0	5.34973	9.22615	ITGA1
regulation of lipoprotein lipase activity (GO:0051004)	1/21	0.178244	0.663977	0	0	5.34973	9.22615	LIPC
regulation of endoplasmic reticulum stress-induced intrinsic apoptotic signaling pathway (GO:1902235)	1/22	0.185895	0.663977	0	0	5.09472	8.57226	LRRK2
neuronal action potential (GO:0019228)	1/22	0.185895	0.663977	0	0	5.09472	8.57226	SCN4A
regulation of membrane protein ectodomain proteolysis (GO:0051043)	1/22	0.185895	0.663977	0	0	5.09472	8.57226	TIMP4
response to interleukin-1 (GO:0070555)	2/86	0.190631	0.663977	0	0	2.55305	4.23146	HAS2;GBP2
negative regulation of GTPase activity (GO:0034260)	1/23	0.193474	0.663977	0	0	4.8629	7.98786	LRRK2
negative regulation of intracellular protein transport (GO:0090317)	1/23	0.193474	0.663977	0	0	4.8629	7.98786	LRRK2
hyaluronan metabolic process (GO:0030212)	1/23	0.193474	0.663977	0	0	4.8629	7.98786	HAS2
triglyceride catabolic process (GO:0019433)	1/23	0.193474	0.663977	0	0	4.8629	7.98786	LIPC
diacylglycerol metabolic process (GO:0046339)	1/23	0.193474	0.663977	0	0	4.8629	7.98786	DGKB
regulation of neural precursor cell proliferation (GO:2000177)	1/23	0.193474	0.663977	0	0	4.8629	7.98786	LRRK2
sodium ion transmembrane transport (GO:0035725)	2/87	0.193998	0.663977	0	0	2.52289	4.1373	SCN4A;ATP12A
second-messenger-mediated signaling (GO:0019932)	2/89	0.200754	0.663977	0	0	2.46464	3.95741	LRRK2;NDNF
extracellular matrix assembly (GO:0085029)	1/24	0.200983	0.663977	0	0	4.65123	7.46306	HAS2
carbohydrate biosynthetic process (GO:0016051)	1/24	0.200983	0.663977	0	0	4.65123	7.46306	ST8SIA6
cellular response to catecholamine stimulus (GO:0071870)	1/24	0.200983	0.663977	0	0	4.65123	7.46306	LRRK2
negative regulation of synaptic transmission (GO:0050805)	1/24	0.200983	0.663977	0	0	4.65123	7.46306	LRRK2
neuromuscular junction development (GO:0007528)	1/24	0.200983	0.663977	0	0	4.65123	7.46306	LRRK2
dendritic cell differentiation (GO:0097028)	1/24	0.200983	0.663977	0	0	4.65123	7.46306	BATF
potassium ion homeostasis (GO:0055075)	1/24	0.200983	0.663977	0	0	4.65123	7.46306	ATP12A
phospholipid catabolic process (GO:0009395)	1/24	0.200983	0.663977	0	0	4.65123	7.46306	ENPP2
acylglycerol homeostasis (GO:0055090)	1/25	0.208423	0.663977	0	0	4.45721	6.98973	LIPC
cellular polysaccharide biosynthetic process (GO:0033692)	1/25	0.208423	0.663977	0	0	4.45721	6.98973	HAS2
negative regulation of response to endoplasmic reticulum stress (GO:1903573)	1/25	0.208423	0.663977	0	0	4.45721	6.98973	LRRK2
sodium ion homeostasis (GO:0055078)	1/25	0.208423	0.663977	0	0	4.45721	6.98973	ATP12A
chemical synaptic transmission, postsynaptic (GO:0099565)	1/25	0.208423	0.663977	0	0	4.45721	6.98973	LRRK2
regulation of mitochondrial fission (GO:0090140)	1/25	0.208423	0.663977	0	0	4.45721	6.98973	LRRK2
peripheral nervous system development (GO:0007422)	1/25	0.208423	0.663977	0	0	4.45721	6.98973	NEUROG3
regulation of protein processing (GO:0070613)	1/25	0.208423	0.663977	0	0	4.45721	6.98973	LRRK2
negative regulation of macroautophagy (GO:0016242)	1/26	0.215794	0.663977	0	0	4.2787	6.5611	LRRK2
membrane depolarization during action potential (GO:0086010)	1/26	0.215794	0.663977	0	0	4.2787	6.5611	SCN4A
mononuclear cell differentiation (GO:1903131)	1/26	0.215794	0.663977	0	0	4.2787	6.5611	IKZF1
negative regulation of endothelial cell apoptotic process (GO:2000352)	1/27	0.223097	0.663977	0	0	4.11393	6.17151	NDNF
regulation of blood coagulation (GO:0030193)	1/27	0.223097	0.663977	0	0	4.11393	6.17151	KNG1
camera-type eye development (GO:0043010)	1/27	0.223097	0.663977	0	0	4.11393	6.17151	PITX2
cellular lipid catabolic process (GO:0044242)	1/27	0.223097	0.663977	0	0	4.11393	6.17151	ENPP2
stress-activated protein kinase signaling cascade (GO:0031098)	1/27	0.223097	0.663977	0	0	4.11393	6.17151	MAP3K8
modulation of excitatory postsynaptic potential (GO:0098815)	1/27	0.223097	0.663977	0	0	4.11393	6.17151	LRRK2
defense response to bacterium (GO:0042742)	3/176	0.225314	0.663977	0	0	1.86118	2.77364	DEFA3;GBP2;GBP4
positive regulation of cytosolic calcium ion concentration involved in phospholipase C-activating G protein-coupled signaling pathway (GO:0051482)	1/28	0.230332	0.663977	0	0	3.96136	5.81621	CALCA
regulation of calcium-mediated signaling (GO:0050848)	1/28	0.230332	0.663977	0	0	3.96136	5.81621	LRRK2
carbohydrate derivative biosynthetic process (GO:1901137)	1/28	0.230332	0.663977	0	0	3.96136	5.81621	ST8SIA6
response to interferon-beta (GO:0035456)	1/28	0.230332	0.663977	0	0	3.96136	5.81621	IFITM1
negative regulation of oxidative stress-induced cell death (GO:1903202)	1/28	0.230332	0.663977	0	0	3.96136	5.81621	LRRK2
cellular response to acid chemical (GO:0071229)	1/28	0.230332	0.663977	0	0	3.96136	5.81621	GLRA2
mucosal immune response (GO:0002385)	1/28	0.230332	0.663977	0	0	3.96136	5.81621	DEFA3
regulation of postsynapse organization (GO:0099175)	1/28	0.230332	0.663977	0	0	3.96136	5.81621	LRRK2
negative regulation of neuron death (GO:1901215)	2/98	0.231447	0.663977	0	0	2.23256	3.26715	LRRK2;NDNF
regulation of ubiquitin-protein transferase activity (GO:0051438)	1/29	0.237499	0.663977	0	0	3.81969	5.49115	RPS2
response to zinc ion (GO:0010043)	1/29	0.237499	0.663977	0	0	3.81969	5.49115	GLRA2
lipid catabolic process (GO:0016042)	1/29	0.237499	0.663977	0	0	3.81969	5.49115	LIPC
negative regulation of wound healing (GO:0061045)	1/29	0.237499	0.663977	0	0	3.81969	5.49115	KNG1
determination of bilateral symmetry (GO:0009855)	1/29	0.237499	0.663977	0	0	3.81969	5.49115	PITX2
chondroitin sulfate metabolic process (GO:0030204)	1/30	0.244601	0.679171	0	0	3.68779	5.19288	NDNF
positive regulation of leukocyte cell-cell adhesion (GO:1903039)	1/31	0.251637	0.679171	0	0	3.56468	4.91844	HAS2
triglyceride homeostasis (GO:0070328)	1/31	0.251637	0.679171	0	0	3.56468	4.91844	LIPC
positive regulation of ubiquitin-protein transferase activity (GO:0051443)	1/31	0.251637	0.679171	0	0	3.56468	4.91844	RPS2
peptide cross-linking (GO:0018149)	1/31	0.251637	0.679171	0	0	3.56468	4.91844	NDNF
aortic valve morphogenesis (GO:0003180)	1/32	0.258607	0.679171	0	0	3.44952	4.66528	TIE1
response to amino acid (GO:0043200)	1/32	0.258607	0.679171	0	0	3.44952	4.66528	GLRA2
hematopoietic progenitor cell differentiation (GO:0002244)	1/32	0.258607	0.679171	0	0	3.44952	4.66528	BATF
positive regulation of lamellipodium organization (GO:1902745)	1/32	0.258607	0.679171	0	0	3.44952	4.66528	ENPP2
regulation of dendritic spine morphogenesis (GO:0061001)	1/32	0.258607	0.679171	0	0	3.44952	4.66528	LRRK2
membrane depolarization (GO:0051899)	1/32	0.258607	0.679171	0	0	3.44952	4.66528	SCN4A
metal ion export (GO:0070839)	1/32	0.258607	0.679171	0	0	3.44952	4.66528	ATP12A
signal transduction by p53 class mediator (GO:0072331)	1/33	0.265513	0.6835	0	0	3.34155	4.4312	BATF
lytic vacuole organization (GO:0080171)	1/33	0.265513	0.6835	0	0	3.34155	4.4312	LRRK2
vasculogenesis (GO:0001570)	1/33	0.265513	0.6835	0	0	3.34155	4.4312	HAS2
regulation of neurotransmitter secretion (GO:0046928)	1/33	0.265513	0.6835	0	0	3.34155	4.4312	LRRK2
cellular response to amino acid stimulus (GO:0071230)	1/34	0.272355	0.687913	0	0	3.24013	4.21427	GLRA2
positive regulation of protein dephosphorylation (GO:0035307)	1/34	0.272355	0.687913	0	0	3.24013	4.21427	ITGA1
response to tumor necrosis factor (GO:0034612)	2/110	0.272751	0.687913	0	0	1.98329	2.57669	HAS2;GBP2
regulation of regulated secretory pathway (GO:1903305)	1/35	0.279134	0.687913	0	0	3.14467	4.0128	LRRK2
acylglycerol catabolic process (GO:0046464)	1/35	0.279134	0.687913	0	0	3.14467	4.0128	LIPC
regulation of autophagosome assembly (GO:2000785)	1/35	0.279134	0.687913	0	0	3.14467	4.0128	LRRK2
negative regulation of organelle assembly (GO:1902116)	1/35	0.279134	0.687913	0	0	3.14467	4.0128	LRRK2
smoothened signaling pathway (GO:0007224)	1/35	0.279134	0.687913	0	0	3.14467	4.0128	PTCHD1
regulation of postsynaptic membrane potential (GO:0060078)	1/35	0.279134	0.687913	0	0	3.14467	4.0128	LRRK2
aortic valve development (GO:0003176)	1/36	0.28585	0.699526	0	0	3.05467	3.82533	TIE1
proton transmembrane transport (GO:1902600)	1/37	0.292503	0.699526	0	0	2.96967	3.65055	ATP12A
negative regulation of epithelial cell apoptotic process (GO:1904036)	1/37	0.292503	0.699526	0	0	2.96967	3.65055	NDNF
regulation of transport (GO:0051049)	1/37	0.292503	0.699526	0	0	2.96967	3.65055	LRRK2
neural crest cell migration (GO:0001755)	1/37	0.292503	0.699526	0	0	2.96967	3.65055	PITX2
regulation of intracellular pH (GO:0051453)	1/37	0.292503	0.699526	0	0	2.96967	3.65055	LRRK2
lysosome organization (GO:0007040)	1/38	0.299095	0.699526	0	0	2.88926	3.48732	LRRK2
regulation of phosphoprotein phosphatase activity (GO:0043666)	1/38	0.299095	0.699526	0	0	2.88926	3.48732	ITGA1
adenylate cyclase-activating G protein-coupled receptor signaling pathway (GO:0007189)	2/118	0.300278	0.699526	0	0	1.84576	2.22054	CALCA;GPR26
extracellular matrix organization (GO:0030198)	4/300	0.305241	0.699526	0	0	1.44921	1.71971	ITGA1;COL8A2;HAS2;NDNF
regulation of protein targeting to mitochondrion (GO:1903214)	1/39	0.305626	0.699526	0	0	2.81309	3.33461	LRRK2
regulation of viral entry into host cell (GO:0046596)	1/39	0.305626	0.699526	0	0	2.81309	3.33461	IFITM1
regulation of cellular component biogenesis (GO:0044087)	1/39	0.305626	0.699526	0	0	2.81309	3.33461	TIE1
regulation of intracellular transport (GO:0032386)	1/39	0.305626	0.699526	0	0	2.81309	3.33461	LRRK2
odontogenesis (GO:0042476)	1/39	0.305626	0.699526	0	0	2.81309	3.33461	PITX2
cellular response to interferon-gamma (GO:0071346)	2/121	0.310563	0.699526	0	0	1.79896	2.10365	GBP2;GBP4
negative regulation of blood coagulation (GO:0030195)	1/40	0.312096	0.699526	0	0	2.74082	3.19153	KNG1
negative regulation of ERBB signaling pathway (GO:1901185)	1/40	0.312096	0.699526	0	0	2.74082	3.19153	ITGA1
glycolipid biosynthetic process (GO:0009247)	1/40	0.312096	0.699526	0	0	2.74082	3.19153	ST8SIA6
response to organonitrogen compound (GO:0010243)	1/40	0.312096	0.699526	0	0	2.74082	3.19153	GLRA2
stem cell differentiation (GO:0048863)	1/40	0.312096	0.699526	0	0	2.74082	3.19153	BATF
acylglycerol metabolic process (GO:0006639)	1/41	0.318507	0.699871	0	0	2.67216	3.05725	DGKB
regulation of mitochondrial membrane potential (GO:0051881)	1/41	0.318507	0.699871	0	0	2.67216	3.05725	LRRK2
defense response to symbiont (GO:0140546)	2/124	0.320817	0.699871	0	0	1.75445	1.99461	IFITM1;OPRK1
negative regulation of protein catabolic process (GO:0042177)	1/42	0.324858	0.699871	0	0	2.60686	2.93107	TIMP4
ceramide biosynthetic process (GO:0046513)	1/42	0.324858	0.699871	0	0	2.60686	2.93107	ST8SIA6
determination of left/right symmetry (GO:0007368)	1/42	0.324858	0.699871	0	0	2.60686	2.93107	PITX2
potassium ion import across plasma membrane (GO:1990573)	1/42	0.324858	0.699871	0	0	2.60686	2.93107	ATP12A
monocyte chemotaxis (GO:0002548)	1/42	0.324858	0.699871	0	0	2.60686	2.93107	CALCA
extracellular structure organization (GO:0043062)	3/216	0.32571	0.699871	0	0	1.50858	1.69225	ITGA1;COL8A2;NDNF
external encapsulating structure organization (GO:0045229)	3/217	0.328253	0.699871	0	0	1.50146	1.67258	ITGA1;COL8A2;NDNF
regulation of cell-substrate adhesion (GO:0010810)	1/43	0.33115	0.699871	0	0	2.54466	2.81232	NDNF
lipid modification (GO:0030258)	1/43	0.33115	0.699871	0	0	2.54466	2.81232	DGKB
antibacterial humoral response (GO:0019731)	1/44	0.337383	0.699871	0	0	2.48536	2.70043	DEFA3
negative regulation of epidermal growth factor receptor signaling pathway (GO:0042059)	1/44	0.337383	0.699871	0	0	2.48536	2.70043	ITGA1
branching morphogenesis of an epithelial tube (GO:0048754)	1/44	0.337383	0.699871	0	0	2.48536	2.70043	TIE1
regulation of endothelial cell apoptotic process (GO:2000351)	1/44	0.337383	0.699871	0	0	2.48536	2.70043	NDNF
intracellular steroid hormone receptor signaling pathway (GO:0030518)	1/44	0.337383	0.699871	0	0	2.48536	2.70043	DEFA3
positive regulation of osteoblast differentiation (GO:0045669)	1/44	0.337383	0.699871	0	0	2.48536	2.70043	IFITM1
muscle contraction (GO:0006936)	2/129	0.337822	0.699871	0	0	1.68495	1.82857	ITGA1;SCN4A
action potential (GO:0001508)	1/45	0.343559	0.708248	0	0	2.42875	2.59486	SCN4A
cellular response to metal ion (GO:0071248)	2/131	0.34459	0.708248	0	0	1.65866	1.76714	GLRA2;LRRK2
erythrocyte differentiation (GO:0030218)	1/46	0.349678	0.713068	0	0	2.37465	2.49515	IKZF1
regulation of synaptic transmission, glutamatergic (GO:0051966)	1/46	0.349678	0.713068	0	0	2.37465	2.49515	LRRK2
defense response to virus (GO:0051607)	2/133	0.351335	0.71365	0	0	1.63317	1.70832	IFITM1;OPRK1
negative regulation of inflammatory response to antigenic stimulus (GO:0002862)	2/136	0.361409	0.720719	0	0	1.59637	1.6247	CALCA;PTH2R
cellular response to alcohol (GO:0097306)	1/48	0.361745	0.720719	0	0	2.27338	2.3116	GLRA2
cognition (GO:0050890)	1/48	0.361745	0.720719	0	0	2.27338	2.3116	PTCHD1
regulation of mitochondrion organization (GO:0010821)	1/48	0.361745	0.720719	0	0	2.27338	2.3116	LRRK2
phosphatidic acid biosynthetic process (GO:0006654)	1/48	0.361745	0.720719	0	0	2.27338	2.3116	DGKB
regulation of inflammatory response to antigenic stimulus (GO:0002861)	2/137	0.364754	0.723939	0	0	1.58446	1.59798	CALCA;PTH2R
regulation of cellular localization (GO:0060341)	1/49	0.367696	0.724249	0	0	2.2259	2.22701	LRRK2
oligosaccharide metabolic process (GO:0009311)	1/49	0.367696	0.724249	0	0	2.2259	2.22701	ST8SIA6
chloride transmembrane transport (GO:1902476)	1/50	0.37359	0.727592	0	0	2.18036	2.14678	GLRA2
neuron migration (GO:0001764)	1/50	0.37359	0.727592	0	0	2.18036	2.14678	NDNF
phosphatidic acid metabolic process (GO:0046473)	1/50	0.37359	0.727592	0	0	2.18036	2.14678	DGKB
regulation of epithelial cell migration (GO:0010632)	1/51	0.379431	0.72841	0	0	2.13665	2.07059	ENPP2
sensory perception (GO:0007600)	1/51	0.379431	0.72841	0	0	2.13665	2.07059	OPRK1
cholesterol transport (GO:0030301)	1/51	0.379431	0.72841	0	0	2.13665	2.07059	LIPC
protein localization to organelle (GO:0033365)	2/142	0.381377	0.72841	0	0	1.52748	1.47245	LRRK2;GBP2
glycolipid metabolic process (GO:0006664)	1/52	0.385217	0.72841	0	0	2.09465	1.99819	ST8SIA6
signal transduction in response to DNA damage (GO:0042770)	1/52	0.385217	0.72841	0	0	2.09465	1.99819	BATF
myeloid cell differentiation (GO:0030099)	1/52	0.385217	0.72841	0	0	2.09465	1.99819	IKZF1
plasma membrane bounded cell projection morphogenesis (GO:0120039)	1/52	0.385217	0.72841	0	0	2.09465	1.99819	LRRK2
epidermal cell differentiation (GO:0009913)	1/53	0.390949	0.733911	0	0	2.05426	1.92932	PITX2
bicellular tight junction assembly (GO:0070830)	1/53	0.390949	0.733911	0	0	2.05426	1.92932	POF1B
anterograde trans-synaptic signaling (GO:0098916)	3/244	0.396535	0.733938	0	0	1.33141	1.23154	GLRA2;PTCHD1;OPRK1
regulation of proteolysis (GO:0030162)	1/54	0.396628	0.733938	0	0	2.0154	1.86375	KNG1
negative regulation of viral genome replication (GO:0045071)	1/54	0.396628	0.733938	0	0	2.0154	1.86375	IFITM1
positive regulation of cytosolic calcium ion concentration (GO:0007204)	2/147	0.397814	0.733938	0	0	1.47444	1.35909	CALCA;KNG1
regulation of cytosolic calcium ion concentration (GO:0051480)	2/148	0.401078	0.733938	0	0	1.46426	1.33775	CALCA;KNG1
positive regulation of transferase activity (GO:0051347)	2/148	0.401078	0.733938	0	0	1.46426	1.33775	TIE1;RPS2
glycoprotein metabolic process (GO:0009100)	1/55	0.402255	0.733938	0	0	1.97798	1.80128	ST8SIA6
triglyceride metabolic process (GO:0006641)	1/55	0.402255	0.733938	0	0	1.97798	1.80128	LIPC
response to cytokine (GO:0034097)	2/150	0.407581	0.736358	0	0	1.44433	1.29631	IFITM1;TIMP4
blood vessel morphogenesis (GO:0048514)	1/56	0.407829	0.736358	0	0	1.94192	1.74172	HAS2
tight junction assembly (GO:0120192)	1/56	0.407829	0.736358	0	0	1.94192	1.74172	POF1B
renal system development (GO:0072001)	1/57	0.413352	0.738265	0	0	1.90714	1.68488	HAS2
carboxylic acid transport (GO:0046942)	1/57	0.413352	0.738265	0	0	1.90714	1.68488	SLC16A4
monocarboxylic acid transport (GO:0015718)	1/57	0.413352	0.738265	0	0	1.90714	1.68488	SLC16A4
eye development (GO:0001654)	1/58	0.418823	0.738265	0	0	1.87359	1.6306	PITX2
negative regulation of hydrolase activity (GO:0051346)	1/58	0.418823	0.738265	0	0	1.87359	1.6306	LRRK2
positive regulation of protein binding (GO:0032092)	1/58	0.418823	0.738265	0	0	1.87359	1.6306	LRRK2
membrane lipid biosynthetic process (GO:0046467)	1/58	0.418823	0.738265	0	0	1.87359	1.6306	ST8SIA6
negative regulation of autophagy (GO:0010507)	1/59	0.424244	0.744665	0	0	1.84119	1.57873	LRRK2
adenylate cyclase-inhibiting G protein-coupled receptor signaling pathway (GO:0007193)	1/60	0.429614	0.744665	0	0	1.80989	1.52912	OPRK1
apical junction assembly (GO:0043297)	1/60	0.429614	0.744665	0	0	1.80989	1.52912	POF1B
response to organic cyclic compound (GO:0014070)	1/60	0.429614	0.744665	0	0	1.80989	1.52912	LRRK2
peptidyl-threonine phosphorylation (GO:0018107)	1/60	0.429614	0.744665	0	0	1.80989	1.52912	LRRK2
cellular response to growth factor stimulus (GO:0071363)	2/158	0.433241	0.748457	0	0	1.3697	1.1457	HAS2;NDNF
stress-activated MAPK cascade (GO:0051403)	1/62	0.440206	0.75797	0	0	1.75038	1.43621	MAP3K8
amyloid fibril formation (GO:1990000)	1/63	0.445428	0.761917	0	0	1.72206	1.39266	CALCA
monocarboxylic acid biosynthetic process (GO:0072330)	1/63	0.445428	0.761917	0	0	1.72206	1.39266	LIPC
antimicrobial humoral immune response mediated by antimicrobial peptide (GO:0061844)	1/64	0.450602	0.765729	0	0	1.69464	1.35092	DEFA3
negative regulation of intrinsic apoptotic signaling pathway (GO:2001243)	1/64	0.450602	0.765729	0	0	1.69464	1.35092	LRRK2
regulation of neuron projection development (GO:0010975)	2/165	0.455203	0.76692	0	0	1.31042	1.03131	LRRK2;NDNF
regulation of cellular catabolic process (GO:0031329)	1/65	0.455728	0.76692	0	0	1.66807	1.31087	LRRK2
inorganic anion transmembrane transport (GO:0098661)	1/65	0.455728	0.76692	0	0	1.66807	1.31087	GLRA2
positive regulation of cell death (GO:0010942)	1/66	0.460806	0.769693	0	0	1.64233	1.27244	LRRK2
cellular response to nutrient levels (GO:0031669)	1/66	0.460806	0.769693	0	0	1.64233	1.27244	LRRK2
regulation of viral genome replication (GO:0045069)	1/67	0.465837	0.769693	0	0	1.61736	1.23553	IFITM1
regulation of epidermal growth factor receptor signaling pathway (GO:0042058)	1/67	0.465837	0.769693	0	0	1.61736	1.23553	ITGA1
peptidyl-threonine modification (GO:0018210)	1/67	0.465837	0.769693	0	0	1.61736	1.23553	LRRK2
peptidyl-serine modification (GO:0018209)	2/169	0.467533	0.769693	0	0	1.27877	0.97223	LRRK2;NDNF
canonical Wnt signaling pathway (GO:0060070)	1/68	0.470821	0.769693	0	0	1.59314	1.20008	LRRK2
interferon-gamma-mediated signaling pathway (GO:0060333)	1/68	0.470821	0.769693	0	0	1.59314	1.20008	GBP2
negative regulation of cellular catabolic process (GO:0031330)	1/69	0.47576	0.769693	0	0	1.56963	1.16599	TIMP4
positive regulation of MAP kinase activity (GO:0043406)	1/69	0.47576	0.769693	0	0	1.56963	1.16599	LRRK2
cellular response to decreased oxygen levels (GO:0036294)	1/69	0.47576	0.769693	0	0	1.56963	1.16599	NDNF
positive regulation of cell-substrate adhesion (GO:0010811)	1/70	0.480652	0.769693	0	0	1.54681	1.13321	NDNF
kidney development (GO:0001822)	1/70	0.480652	0.769693	0	0	1.54681	1.13321	HAS2
negative regulation of viral process (GO:0048525)	1/70	0.480652	0.769693	0	0	1.54681	1.13321	IFITM1
neuron differentiation (GO:0030182)	2/174	0.482712	0.769693	0	0	1.24128	0.904068	PITX2;NEUROG3
fatty acid biosynthetic process (GO:0006633)	1/71	0.485499	0.769693	0	0	1.52463	1.10167	LIPC
negative regulation of neuron apoptotic process (GO:0043524)	1/71	0.485499	0.769693	0	0	1.52463	1.10167	NDNF
cholesterol homeostasis (GO:0042632)	1/71	0.485499	0.769693	0	0	1.52463	1.10167	LIPC
myeloid leukocyte differentiation (GO:0002573)	1/71	0.485499	0.769693	0	0	1.52463	1.10167	BATF
cell morphogenesis involved in differentiation (GO:0000904)	1/72	0.490301	0.770749	0	0	1.50308	1.0713	POF1B
sterol homeostasis (GO:0055092)	1/72	0.490301	0.770749	0	0	1.50308	1.0713	LIPC
negative regulation of immune response (GO:0050777)	2/178	0.494662	0.770749	0	0	1.21282	0.85368	CALCA;PTH2R
negative regulation of cell adhesion (GO:0007162)	1/73	0.495058	0.770749	0	0	1.48213	1.04206	KNG1
defense response to Gram-negative bacterium (GO:0050829)	1/73	0.495058	0.770749	0	0	1.48213	1.04206	DEFA3
endoplasmic reticulum organization (GO:0007029)	1/73	0.495058	0.770749	0	0	1.48213	1.04206	LRRK2
negative regulation of protein binding (GO:0032091)	1/74	0.499771	0.773455	0	0	1.46175	1.01388	LRRK2
DNA damage response, signal transduction by p53 class mediator (GO:0030330)	1/74	0.499771	0.773455	0	0	1.46175	1.01388	BATF
RNA transport (GO:0050658)	1/76	0.509067	0.780869	0	0	1.42263	0.960527	SIDT1
chloride transport (GO:0006821)	1/76	0.509067	0.780869	0	0	1.42263	0.960527	GLRA2
phospholipid metabolic process (GO:0006644)	1/76	0.509067	0.780869	0	0	1.42263	0.960527	ENPP2
purine ribonucleotide metabolic process (GO:0009150)	1/77	0.51365	0.780988	0	0	1.40384	0.935258	LRRK2
inorganic cation import across plasma membrane (GO:0098659)	1/77	0.51365	0.780988	0	0	1.40384	0.935258	ATP12A
positive regulation of protein modification by small protein conjugation or removal (GO:1903322)	1/77	0.51365	0.780988	0	0	1.40384	0.935258	LRRK2
positive regulation of proteasomal ubiquitin-dependent protein catabolic process (GO:0032436)	1/79	0.522689	0.78782	0	0	1.36771	0.887326	LRRK2
positive regulation of ubiquitin-dependent protein catabolic process (GO:2000060)	1/79	0.522689	0.78782	0	0	1.36771	0.887326	LRRK2
regulation of neuron differentiation (GO:0045664)	1/79	0.522689	0.78782	0	0	1.36771	0.887326	LRRK2
positive regulation of cell adhesion (GO:0045785)	1/80	0.527145	0.789958	0	0	1.35033	0.864585	NDNF
lipid biosynthetic process (GO:0008610)	1/80	0.527145	0.789958	0	0	1.35033	0.864585	LIPC
negative regulation of protein modification process (GO:0031400)	1/81	0.53156	0.794286	0	0	1.33338	0.842613	LRRK2
glycoprotein biosynthetic process (GO:0009101)	1/83	0.540268	0.801012	0	0	1.30073	0.800843	ST8SIA6
regulation of osteoblast differentiation (GO:0045667)	1/83	0.540268	0.801012	0	0	1.30073	0.800843	IFITM1
cellular response to tumor necrosis factor (GO:0071356)	2/194	0.540683	0.801012	0	0	1.11085	0.683084	HAS2;GBP2
chemical synaptic transmission (GO:0007268)	3/306	0.543845	0.802187	0	0	1.05562	0.642968	GLRA2;PTCHD1;OPRK1
lymphocyte differentiation (GO:0030098)	1/84	0.544561	0.802187	0	0	1.28499	0.780983	IKZF1
negative regulation of phosphorylation (GO:0042326)	1/86	0.553029	0.807795	0	0	1.25463	0.743172	LRRK2
positive regulation of proteasomal protein catabolic process (GO:1901800)	1/86	0.553029	0.807795	0	0	1.25463	0.743172	LRRK2
regulation of neuron death (GO:1901214)	1/86	0.553029	0.807795	0	0	1.25463	0.743172	LRRK2
negative regulation of binding (GO:0051100)	1/88	0.56134	0.809542	0	0	1.22566	0.707732	LRRK2
positive regulation of neuron projection development (GO:0010976)	1/88	0.56134	0.809542	0	0	1.22566	0.707732	NDNF
generation of neurons (GO:0048699)	2/202	0.562589	0.809542	0	0	1.06598	0.613157	NDNF;NEUROG3
collagen fibril organization (GO:0030199)	1/89	0.565437	0.809542	0	0	1.21167	0.690842	COL8A2
positive regulation of autophagy (GO:0010508)	1/90	0.569497	0.809542	0	0	1.198	0.674475	LRRK2
positive regulation of binding (GO:0051099)	1/90	0.569497	0.809542	0	0	1.198	0.674475	LRRK2
sodium ion transport (GO:0006814)	1/90	0.569497	0.809542	0	0	1.198	0.674475	SCN4A
SRP-dependent cotranslational protein targeting to membrane (GO:0006614)	1/90	0.569497	0.809542	0	0	1.198	0.674475	RPS2
regulation of endothelial cell proliferation (GO:0001936)	1/92	0.577503	0.809542	0	0	1.17155	0.643229	TIE1
cellular response to fibroblast growth factor stimulus (GO:0044344)	1/92	0.577503	0.809542	0	0	1.17155	0.643229	NDNF
Wnt signaling pathway (GO:0016055)	1/92	0.577503	0.809542	0	0	1.17155	0.643229	LRRK2
regulation of peptidyl-tyrosine phosphorylation (GO:0050730)	1/92	0.577503	0.809542	0	0	1.17155	0.643229	ENPP2
regulation of epithelial cell proliferation (GO:0050678)	1/93	0.58145	0.809542	0	0	1.15875	0.628311	TIE1
cytoplasmic translation (GO:0002181)	1/93	0.58145	0.809542	0	0	1.15875	0.628311	RPS2
negative regulation of cell death (GO:0060548)	1/94	0.585361	0.809542	0	0	1.14624	0.61384	LRRK2
negative regulation of cellular protein metabolic process (GO:0032269)	1/94	0.585361	0.809542	0	0	1.14624	0.61384	KNG1
positive regulation of epithelial cell migration (GO:0010634)	1/94	0.585361	0.809542	0	0	1.14624	0.61384	ENPP2
interleukin-1-mediated signaling pathway (GO:0070498)	1/94	0.585361	0.809542	0	0	1.14624	0.61384	MAP3K8
regulation of kinase activity (GO:0043549)	1/94	0.585361	0.809542	0	0	1.14624	0.61384	TIE1
cotranslational protein targeting to membrane (GO:0006613)	1/94	0.585361	0.809542	0	0	1.14624	0.61384	RPS2
negative regulation of inflammatory response (GO:0050728)	2/212	0.588912	0.812292	0	0	1.0147	0.537262	CALCA;PTH2R
regulation of vesicle-mediated transport (GO:0060627)	1/96	0.593073	0.814634	0	0	1.12199	0.58617	LRRK2
positive regulation of cold-induced thermogenesis (GO:0120162)	1/97	0.596876	0.814634	0	0	1.11025	0.572939	PTH2R
glycosaminoglycan biosynthetic process (GO:0006024)	1/97	0.596876	0.814634	0	0	1.11025	0.572939	HAS2
regulation of MAP kinase activity (GO:0043405)	1/97	0.596876	0.814634	0	0	1.11025	0.572939	LRRK2
regulation of neuron apoptotic process (GO:0043523)	1/98	0.600643	0.81763	0	0	1.09875	0.56009	NDNF
cell-matrix adhesion (GO:0007160)	1/100	0.608073	0.822597	0	0	1.07644	0.535486	ITGA1
cellular response to chemical stress (GO:0062197)	1/101	0.611737	0.822597	0	0	1.06562	0.523704	LRRK2
protein O-linked glycosylation (GO:0006493)	1/102	0.615366	0.822597	0	0	1.05502	0.512252	ST8SIA6
regulation of cell death (GO:0010941)	1/102	0.615366	0.822597	0	0	1.05502	0.512252	LRRK2
calcium-mediated signaling (GO:0019722)	1/102	0.615366	0.822597	0	0	1.05502	0.512252	LRRK2
positive regulation of vasculature development (GO:1904018)	1/102	0.615366	0.822597	0	0	1.05502	0.512252	TIE1
regulation of proteasomal ubiquitin-dependent protein catabolic process (GO:0032434)	1/102	0.615366	0.822597	0	0	1.05502	0.512252	LRRK2
protein targeting to ER (GO:0045047)	1/103	0.618961	0.823171	0	0	1.04462	0.501118	RPS2
cellular response to organonitrogen compound (GO:0071417)	1/103	0.618961	0.823171	0	0	1.04462	0.501118	GLRA2
cellular metal ion homeostasis (GO:0006875)	1/104	0.622523	0.825796	0	0	1.03443	0.490292	ATP12A
positive regulation of protein serine/threonine kinase activity (GO:0071902)	1/106	0.629548	0.830876	0	0	1.01462	0.469519	LRRK2
protein localization to nucleus (GO:0034504)	1/106	0.629548	0.830876	0	0	1.01462	0.469519	GBP2
supramolecular fiber organization (GO:0097435)	3/351	0.636828	0.835975	0	0	0.916996	0.4138	CALCA;POF1B;COL8A2
regulation of protein ubiquitination (GO:0031396)	1/109	0.639842	0.835975	0	0	0.986286	0.44041	LRRK2
lipid transport (GO:0006869)	1/109	0.639842	0.835975	0	0	0.986286	0.44041	ABCA9
modulation of chemical synaptic transmission (GO:0050804)	1/109	0.639842	0.835975	0	0	0.986286	0.44041	LRRK2
regulation of Wnt signaling pathway (GO:0030111)	1/111	0.646547	0.842617	0	0	0.968256	0.422266	LRRK2
regulation of macroautophagy (GO:0016241)	1/112	0.649852	0.842641	0	0	0.959484	0.413548	LRRK2
positive regulation of metabolic process (GO:0009893)	1/113	0.653127	0.842641	0	0	0.950869	0.405055	PTH2R
nuclear-transcribed mRNA catabolic process, nonsense-mediated decay (GO:0000184)	1/113	0.653127	0.842641	0	0	0.950869	0.405055	RPS2
activation of protein kinase activity (GO:0032147)	1/114	0.656371	0.842641	0	0	0.942406	0.39678	CALCA
negative regulation of cell motility (GO:2000146)	1/114	0.656371	0.842641	0	0	0.942406	0.39678	IFITM1
positive regulation of kinase activity (GO:0033674)	1/114	0.656371	0.842641	0	0	0.942406	0.39678	TIE1
cellular response to cytokine stimulus (GO:0071345)	4/482	0.658997	0.842641	0	0	0.889052	0.370767	HAS2;GBP2;GBP4;BATF
cellular response to molecule of bacterial origin (GO:0071219)	1/115	0.659585	0.842641	0	0	0.934092	0.388717	DEFA3
positive regulation of angiogenesis (GO:0045766)	1/116	0.662769	0.842641	0	0	0.925922	0.380858	TIE1
sphingolipid metabolic process (GO:0006665)	1/116	0.662769	0.842641	0	0	0.925922	0.380858	ENPP2
positive regulation of cell projection organization (GO:0031346)	1/117	0.665924	0.844586	0	0	0.917894	0.373197	NDNF
regulation of protein binding (GO:0043393)	1/118	0.669049	0.846485	0	0	0.910002	0.365728	LRRK2
cellular response to lipopolysaccharide (GO:0071222)	1/120	0.675212	0.85221	0	0	0.894617	0.351341	DEFA3
regulation of anatomical structure morphogenesis (GO:0022603)	1/123	0.684244	0.856481	0	0	0.872486	0.331057	LRRK2
cellular response to organic substance (GO:0071310)	1/123	0.684244	0.856481	0	0	0.872486	0.331057	LRRK2
positive regulation of phosphorylation (GO:0042327)	2/253	0.684495	0.856481	0	0	0.847177	0.321143	LRRK2;TIE1
fatty acid metabolic process (GO:0006631)	1/124	0.687199	0.856481	0	0	0.865348	0.32462	LIPC
protein targeting (GO:0006605)	1/125	0.690126	0.856481	0	0	0.858326	0.318337	RASSF9
cellular response to oxidative stress (GO:0034599)	1/125	0.690126	0.856481	0	0	0.858326	0.318337	LRRK2
platelet degranulation (GO:0002576)	1/125	0.690126	0.856481	0	0	0.858326	0.318337	KNG1
synapse organization (GO:0050808)	1/126	0.693026	0.858032	0	0	0.851416	0.312204	LRRK2
positive regulation of canonical Wnt signaling pathway (GO:0090263)	1/130	0.704358	0.865878	0	0	0.824848	0.289083	LRRK2
Golgi organization (GO:0007030)	1/130	0.704358	0.865878	0	0	0.824848	0.289083	LRRK2
protein glycosylation (GO:0006486)	1/130	0.704358	0.865878	0	0	0.824848	0.289083	ST8SIA6
cellular response to hypoxia (GO:0071456)	1/131	0.707126	0.86723	0	0	0.818462	0.283635	NDNF
regulation of cell adhesion (GO:0030155)	1/133	0.712583	0.86982	0	0	0.805979	0.273113	KNG1
regulation of cell motility (GO:2000145)	1/133	0.712583	0.86982	0	0	0.805979	0.273113	ENPP2
positive regulation of peptidyl-tyrosine phosphorylation (GO:0050731)	1/134	0.715274	0.870591	0	0	0.799878	0.268031	ENPP2
positive regulation of cell migration (GO:0030335)	2/269	0.716563	0.870591	0	0	0.795758	0.265217	ENPP2;HAS2
cellular calcium ion homeostasis (GO:0006874)	1/136	0.720581	0.8714	0	0	0.787948	0.258208	CALCA
organic substance transport (GO:0071702)	1/136	0.720581	0.8714	0	0	0.787948	0.258208	ABCA9
inorganic cation transmembrane transport (GO:0098662)	2/274	0.726011	0.875734	0	0	0.78093	0.250046	SCN4A;ATP12A
potassium ion transmembrane transport (GO:0071805)	1/139	0.728357	0.875734	0	0	0.770701	0.244284	ATP12A
neuron projection morphogenesis (GO:0048812)	1/140	0.730901	0.875734	0	0	0.765118	0.239847	LRRK2
enzyme linked receptor protein signaling pathway (GO:0007167)	1/140	0.730901	0.875734	0	0	0.765118	0.239847	TIE1
positive regulation of cellular catabolic process (GO:0031331)	1/141	0.733421	0.876054	0	0	0.759614	0.235507	LRRK2
regulation of cell migration (GO:0030334)	3/408	0.734538	0.876054	0	0	0.78563	0.242378	IFITM1;ENPP2;HAS2
negative regulation of cell migration (GO:0030336)	1/144	0.740842	0.881551	0	0	0.743565	0.223045	IFITM1
positive regulation of programmed cell death (GO:0043068)	2/286	0.747607	0.88757	0	0	0.747474	0.217423	LRRK2;KNG1
regulation of cytokine production (GO:0001817)	1/150	0.755073	0.892359	0	0	0.713405	0.200425	BATF
cellular response to organic cyclic compound (GO:0071407)	1/150	0.755073	0.892359	0	0	0.713405	0.200425	LRRK2
actin filament organization (GO:0007015)	1/152	0.759642	0.893696	0	0	0.703884	0.193504	POF1B
negative regulation of protein phosphorylation (GO:0001933)	1/152	0.759642	0.893696	0	0	0.703884	0.193504	LRRK2
positive regulation of Wnt signaling pathway (GO:0030177)	1/153	0.761894	0.894323	0	0	0.699218	0.190151	LRRK2
positive regulation of protein kinase activity (GO:0045860)	1/154	0.764125	0.894922	0	0	0.694612	0.186867	CALCA
peptidyl-serine phosphorylation (GO:0018105)	1/156	0.768526	0.896367	0	0	0.68558	0.1805	LRRK2
cellular response to starvation (GO:0009267)	1/158	0.772845	0.896367	0	0	0.676777	0.17439	LRRK2
innate immune response (GO:0045087)	2/302	0.774128	0.896367	0	0	0.707029	0.181012	IFITM1;DEFA3
response to lipopolysaccharide (GO:0032496)	1/159	0.774974	0.896367	0	0	0.67246	0.171427	DEFA3
protein autophosphorylation (GO:0046777)	1/159	0.774974	0.896367	0	0	0.67246	0.171427	LRRK2
MAPK cascade (GO:0000165)	2/303	0.775702	0.896367	0	0	0.704644	0.17897	LRRK2;MAP3K8
rRNA metabolic process (GO:0016072)	1/162	0.781244	0.898776	0	0	0.659829	0.16289	RPS2
peptide biosynthetic process (GO:0043043)	1/162	0.781244	0.898776	0	0	0.659829	0.16289	RPS2
neuron projection development (GO:0031175)	1/171	0.799029	0.915188	0	0	0.62461	0.140136	LRRK2
nuclear-transcribed mRNA catabolic process (GO:0000956)	1/171	0.799029	0.915188	0	0	0.62461	0.140136	RPS2
rRNA processing (GO:0006364)	1/173	0.802782	0.915637	0	0	0.617285	0.1356	RPS2
cation transport (GO:0006812)	1/174	0.804632	0.915637	0	0	0.613685	0.133397	SCN4A
cellular response to oxygen-containing compound (GO:1901701)	2/323	0.805241	0.915637	0	0	0.660064	0.142979	GLRA2;DEFA3
mitochondrion organization (GO:0007005)	1/175	0.806465	0.915637	0	0	0.610127	0.131235	LRRK2
positive regulation of developmental process (GO:0051094)	1/177	0.81008	0.915742	0	0	0.603133	0.127033	ENPP2
glycerophospholipid biosynthetic process (GO:0046474)	1/177	0.81008	0.915742	0	0	0.603133	0.127033	DGKB
regulation of immune response (GO:0050776)	1/179	0.813627	0.917739	0	0	0.596295	0.122988	IFITM1
regulated exocytosis (GO:0045055)	1/180	0.815376	0.917739	0	0	0.592934	0.121021	KNG1
regulation of GTPase activity (GO:0043087)	1/189	0.830399	0.931907	0	0	0.56429	0.104872	LRRK2
cytokine-mediated signaling pathway (GO:0019221)	4/621	0.833206	0.931907	0	0	0.683812	0.124778	IFITM1;MAP3K8;GBP2;BATF
positive regulation of multicellular organismal process (GO:0051240)	2/345	0.833712	0.931907	0	0	0.61703	0.112218	PTH2R;BATF
ribosome biogenesis (GO:0042254)	1/192	0.835132	0.931907	0	0	0.555342	0.100053	RPS2
regulation of programmed cell death (GO:0043067)	1/194	0.838214	0.933343	0	0	0.549531	0.0969824	LRRK2
regulation of signal transduction (GO:0009966)	1/198	0.844206	0.93763	0	0	0.538263	0.0911593	LRRK2
endomembrane system organization (GO:0010256)	1/199	0.84567	0.93763	0	0	0.535517	0.0897668	LRRK2
ncRNA processing (GO:0034470)	1/201	0.848556	0.938827	0	0	0.530108	0.0870542	RPS2
regulation of angiogenesis (GO:0045765)	1/203	0.851388	0.939961	0	0	0.524806	0.0844348	TIE1
positive regulation of protein phosphorylation (GO:0001934)	2/371	0.862503	0.948095	0	0	0.572788	0.0847248	LRRK2;ENPP2
phosphate-containing compound metabolic process (GO:0006796)	1/212	0.863494	0.948095	0	0	0.50219	0.0737055	LRRK2
positive regulation of protein modification process (GO:0031401)	1/214	0.866048	0.948095	0	0	0.497424	0.0715368	LRRK2
translation (GO:0006412)	1/214	0.866048	0.948095	0	0	0.497424	0.0715368	RPS2
negative regulation of cell population proliferation (GO:0008285)	2/379	0.870403	0.950856	0	0	0.560402	0.0777831	IFITM1;ITGA1
cellular response to lipid (GO:0071396)	1/219	0.872228	0.950856	0	0	0.485891	0.0664236	DEFA3
positive regulation of cell motility (GO:2000147)	1/221	0.874619	0.951469	0	0	0.481425	0.0644948	HAS2
regulation of autophagy (GO:0010506)	1/231	0.885926	0.961757	0	0	0.460259	0.0557475	LRRK2
phosphorylation (GO:0016310)	2/400	0.889205	0.963306	0	0	0.53026	0.062267	DGKB;LRRK2
negative regulation of cellular process (GO:0048523)	3/566	0.900279	0.973274	0	0	0.560551	0.0588863	IFITM1;ITGA1;KNG1
cellular protein metabolic process (GO:0044267)	2/417	0.902547	0.973702	0	0	0.508093	0.052097	RPS2;KNG1
positive regulation of signal transduction (GO:0009967)	1/252	0.906474	0.974845	0	0	0.421299	0.0413683	LRRK2
regulation of canonical Wnt signaling pathway (GO:0060828)	1/253	0.907355	0.974845	0	0	0.419605	0.0407945	LRRK2
positive regulation of cell differentiation (GO:0045597)	1/258	0.911637	0.975923	0	0	0.411337	0.038054	IFITM1
cellular component assembly (GO:0022607)	1/261	0.914112	0.975923	0	0	0.406528	0.0365073	HAS2
regulation of protein phosphorylation (GO:0001932)	1/266	0.918083	0.975923	0	0	0.398756	0.0340807	LRRK2
protein-containing complex assembly (GO:0065003)	1/267	0.918855	0.975923	0	0	0.397236	0.0336169	LRRK2
negative regulation of signal transduction (GO:0009968)	1/267	0.918855	0.975923	0	0	0.397236	0.0336169	LRRK2
central nervous system development (GO:0007417)	1/268	0.91962	0.975923	0	0	0.395728	0.03316	NEUROG3
positive regulation of MAPK cascade (GO:0043410)	1/274	0.924061	0.978639	0	0	0.386912	0.0305574	LRRK2
negative regulation of nucleic acid-templated transcription (GO:1903507)	2/464	0.932061	0.985105	0	0	0.455298	0.0320336	CALCA;IKZF1
positive regulation of apoptotic process (GO:0043065)	1/310	0.946022	0.997832	0	0	0.341205	0.0189334	KNG1
cellular macromolecule biosynthetic process (GO:0034645)	1/314	0.948033	0.997929	0	0	0.336776	0.0179725	RPS2
cellular protein localization (GO:0034613)	1/329	0.954932	0.999995	0	0	0.321127	0.0148088	LRRK2
positive regulation of cytokine production (GO:0001819)	1/335	0.957429	0.999995	0	0	0.315261	0.0137149	BATF
intracellular protein transport (GO:0006886)	1/336	0.957832	0.999995	0	0	0.314304	0.0135411	RASSF9
post-translational protein modification (GO:0043687)	1/345	0.961289	0.999995	0	0	0.30594	0.0120784	KNG1
cellular response to DNA damage stimulus (GO:0006974)	1/350	0.963087	0.999995	0	0	0.301479	0.0113392	BATF
negative regulation of cellular macromolecule biosynthetic process (GO:2000113)	2/547	0.964733	0.999995	0	0	0.384304	0.013798	CALCA;IKZF1
gene expression (GO:0010467)	1/356	0.965134	0.999995	0	0	0.296292	0.0105148	RPS2
regulation of cell population proliferation (GO:0042127)	3/764	0.975095	0.999995	0	0	0.410439	0.0103514	IFITM1;ITGA1;HAS2
transmembrane receptor protein tyrosine kinase signaling pathway (GO:0007169)	1/404	0.977927	0.999995	0	0	0.260358	0.00581114	TIE1
organelle organization (GO:0006996)	1/420	0.981052	0.999995	0	0	0.25021	0.00478648	LRRK2
regulation of intracellular signal transduction (GO:1902531)	1/437	0.983891	0.999995	0	0	0.240243	0.00390165	LRRK2
nervous system development (GO:0007399)	1/447	0.985359	0.999995	0	0	0.234735	0.00346227	NEUROG3
positive regulation of cell population proliferation (GO:0008284)	1/474	0.98869	0.999995	0	0	0.221027	0.002514	HAS2
positive regulation of gene expression (GO:0010628)	1/482	0.989524	0.999995	0	0	0.217261	0.00228806	BATF
negative regulation of apoptotic process (GO:0043066)	1/485	0.98982	0.999995	0	0	0.215881	0.00220882	NDNF
protein phosphorylation (GO:0006468)	1/496	0.990838	0.999995	0	0	0.210964	0.00194169	LRRK2
positive regulation of nucleic acid-templated transcription (GO:1903508)	1/511	0.992065	0.999995	0	0	0.2046	0.00162999	NEUROG3
negative regulation of transcription, DNA-templated (GO:0045892)	3/948	0.993846	0.999995	0	0	0.327331	0.00202051	CALCA;IKZF1;NEUROG3
cellular protein modification process (GO:0006464)	3/1025	0.996652	0.999995	0	0	0.301434	0.00101084	LRRK2;ST8SIA6;KNG1
positive regulation of cellular process (GO:0048522)	1/625	0.997347	0.999995	0	0	0.166234	0.000441547	HAS2
positive regulation of transcription by RNA polymerase II (GO:0045944)	2/908	0.998314	0.999995	0	0	0.226845	0.000382692	PITX2;NEUROG3
negative regulation of transcription by RNA polymerase II (GO:0000122)	1/684	0.998499	0.999995	0	0	0.151407	0.000227495	NEUROG3
regulation of apoptotic process (GO:0042981)	1/742	0.999143	0.999995	0	0	0.139133	0.000119309	KNG1
positive regulation of transcription, DNA-templated (GO:0045893)	2/1183	0.999852	0.999995	0	0	0.171492	2.52974e-05	PITX2;NEUROG3
regulation of transcription, DNA-templated (GO:0006355)	5/2244	0.999992	0.999995	0	0	0.216837	1.62791e-06	CALCA;IKZF1;PITX2;BATF;NEUROG3
regulation of transcription by RNA polymerase II (GO:0006357)	4/2206	0.999995	0.999995	0	0	0.175784	8.6421e-07	IKZF1;PITX2;BATF;NEUROG3

## Sheet: Cluster2 GO MF
Term	Overlap	P-value	Adjusted P-value	Old P-value	Old Adjusted P-value	Odds Ratio	Combined Score	Genes
collagen binding involved in cell-matrix adhesion (GO:0098639)	1/5	0.0456474	0.689491	0	0	26.7703	82.6347	ITGA1
lipoprotein lipase activity (GO:0004465)	1/5	0.0456474	0.689491	0	0	26.7703	82.6347	LIPC
phosphodiesterase I activity (GO:0004528)	1/5	0.0456474	0.689491	0	0	26.7703	82.6347	ENPP2
P-type sodium transporter activity (GO:0008554)	1/6	0.054525	0.689491	0	0	21.4151	62.2987	ATP12A
P-type sodium:potassium-exchanging transporter activity (GO:0005391)	1/6	0.054525	0.689491	0	0	21.4151	62.2987	ATP12A
alpha-N-acetylneuraminate alpha-2,8-sialyltransferase activity (GO:0003828)	1/6	0.054525	0.689491	0	0	21.4151	62.2987	ST8SIA6
G protein-coupled opioid receptor activity (GO:0004985)	1/6	0.054525	0.689491	0	0	21.4151	62.2987	OPRK1
P-type potassium transmembrane transporter activity (GO:0008556)	1/7	0.0633206	0.689491	0	0	17.845	49.2442	ATP12A
cell-matrix adhesion mediator activity (GO:0098634)	1/7	0.0633206	0.689491	0	0	17.845	49.2442	ITGA1
P-type proton-exporting transporter activity (GO:0008553)	1/10	0.0892219	0.700679	0	0	11.8949	28.7456	ATP12A
phospholipase A1 activity (GO:0008970)	1/10	0.0892219	0.700679	0	0	11.8949	28.7456	LIPC
diacylglycerol kinase activity (GO:0004143)	1/11	0.0976963	0.700679	0	0	10.7049	24.8984	DGKB
glycine binding (GO:0016594)	1/11	0.0976963	0.700679	0	0	10.7049	24.8984	GLRA2
inhibitory extracellular ligand-gated ion channel activity (GO:0005237)	1/14	0.122652	0.700679	0	0	8.23326	17.2767	GLRA2
metalloendopeptidase inhibitor activity (GO:0008191)	1/14	0.122652	0.700679	0	0	8.23326	17.2767	TIMP4
[truncated: 83 more rows]

## Sheet: Cluster3 GO BP
Term	Overlap	P-value	Adjusted P-value	Old P-value	Old Adjusted P-value	Odds Ratio	Combined Score	Genes
[truncated: 416 more rows]

[truncated: 8 more sheets: Cluster3 GO MF, Cluster4 GO BP, Cluster4 GO MF, Cluster4 Wikipathways, Cluster5 GO BP, Cluster5 GO MF, Cluster6 GO BP, Cluster6 GO MF]
